# Supplementary material for: Smad4-dependent pathways control basement membrane deposition and endodermal cell migration at early stages of mouse development
Source: BMC Dev Biol. 2009 Oct 22;9:54. doi: 10.1186/1471-213X-9-54 (PMC2773778; doi:10.1186/1471-213X-9-54)
Supplement: Additional file 1 — Full list of genes mis-regulated in ES array. Data is divided into phase 1 and phase 2, as described in the materials and methods. [file 1471-213X-9-54-S1.XLS]

## Sheet: Sheet1
		PHASE 1					PHASE 2
ID	Matched in First List	logFC	FC	ABS_FC	P.Value	adj.P.Val	logFC	FC	ABS_FC	P.Value	adj.P.Val	Same.Direction		Target	Accession	Symbol	Definition
GI_25021323-S	GI_25021323-S	2.57864	5.97375	5.97375	9.19406e-12	3.5725e-08	2.66598	6.3466	6.3466	8.09532e-10	7.54937e-07	YES		GI_25021323-S	XM_205411.1	LOC277640	Mus musculus similar to PRAMEl7 (LOC277640), mRNA.
GI_38079211-S	GI_38079211-S	2.57341	5.95214	5.95214	9.98571e-13	9.31228e-09	2.58666	6.00708	6.00708	3.12091e-10	4.15776e-07	YES		GI_38079211-S	XM_359382.1	LOC386539	Mus musculus similar to PRAMEl7 (LOC386539), mRNA.
GI_38078999-S	GI_38078999-S	2.52373	5.75065	5.75065	1.94716e-12	1.5132e-08	2.5522	5.8653	5.8653	1.71302e-10	2.95832e-07	YES		GI_38078999-S	XM_207586.2	LOC280065	Mus musculus similar to PRAMEl7 (LOC280065), mRNA.
scl43843.8.1_21-S	scl43843.8.1_21-S	2.06169	4.17474	4.17474	9.33101e-13	9.31228e-09	1.58819	3.00672	3.00672	6.6545e-08	1.66654e-05	YES		scl43843.8.1_21-S	NM_007994.1	Fbp2	Mus musculus fructose bisphosphatase 2 (Fbp2), mRNA.
scl0022144.2_97-S	scl0022144.2_97-S	1.91975	3.78358	3.78358	4.62496e-12	1.96048e-08	2.54957	5.85458	5.85458	1.08806e-10	2.27339e-07	YES		scl0022144.2_97-S	NM_009446.1	Tuba3	Mus musculus tubulin, alpha 3 (Tuba3), mRNA.
scl54375.15.1_3-S	scl54375.15.1_3-S	1.90643	3.7488	3.7488	2.09504e-10	3.25624e-07	3.4476	10.9101	10.9101	1.26887e-11	9.86079e-08	YES		scl54375.15.1_3-S	XM_135814.1	Efhc2	0
scl0001181.1_4-S	scl0001181.1_4-S	1.90369	3.7417	3.7417	1.33241e-10	2.48511e-07	2.72279	6.6015	6.6015	2.80686e-11	1.42624e-07	YES		scl0001181.1_4-S	NM_009446.1	Tuba3	Mus musculus tubulin, alpha 3 (Tuba3), mRNA.
scl022144.4_75-S	scl022144.4_75-S	1.89878	3.72898	3.72898	2.5953e-11	7.56334e-08	2.86016	7.26094	7.26094	4.45353e-11	1.73049e-07	YES		scl022144.4_75-S	NM_009446.1	Tuba3	Mus musculus tubulin, alpha 3 (Tuba3), mRNA.
scl027083.2_48-S	scl027083.2_48-S	1.81166	3.51046	3.51046	1.1361e-11	4.07491e-08	2.88674	7.396	7.396	7.19474e-12	6.70952e-08	YES		scl027083.2_48-S	NM_021365	Xlr4	Mus musculus X-linked lymphocyte-regulated 4 (Xlr4), mRNA.
scl19800.3.1_194-S	scl19800.3.1_194-S	1.79649	3.47373	3.47373	9.80652e-10	8.62751e-07	2.40067	5.28047	5.28047	5.85676e-10	6.35091e-07	YES		scl19800.3.1_194-S	NM_026596.1	4930591A17Rik	Mus musculus RIKEN cDNA 4930591A17 gene (4930591A17Rik), mRNA.
scl19043.4.1_203-S	scl19043.4.1_203-S	1.67165	3.18578	3.18578	1.20412e-10	2.33941e-07	1.75247	3.36934	3.36934	1.00319e-08	4.72491e-06	YES		scl19043.4.1_203-S	NM_178250.2	Pramel7	Mus musculus preferentially expressed antigen in melanoma like 7 (Pramel7), mRNA.
scl46881.25.1_88-S	scl46881.25.1_88-S	1.65661	3.15274	3.15274	7.18329e-11	1.59497e-07	3.03123	8.17505	8.17505	6.22207e-11	1.93415e-07	YES		scl46881.25.1_88-S	NM_080470.1	Smc1l2	Mus musculus SMC (structural maintenace of chromosomes 1)-like 2 (S. cerevisiae) (Smc1l2), mRNA.
ri|G430069A15|PH00001D14|AK090036|1282-S	ri|G430069A15|PH00001D14|AK090036|1282-S	1.61764	3.06872	3.06872	2.12608e-09	1.41621e-06	1.47235	2.77474	2.77474	9.38856e-08	2.24049e-05	YES		ri|G430069A15|PH00001D14|AK090036|1282-S	AK090036	Fkbp6	FK506 binding protein 6 (36kD)
scl27076.34.1_159-S	scl27076.34.1_159-S	1.61585	3.06492	3.06492	3.40036e-11	8.80844e-08	0.824739	1.77122	1.77122	1.22243e-05	0.000688399	YES		scl27076.34.1_159-S	NM_016964.1	Stag3	Mus musculus stromal antigen 3 (Stag3), mRNA.
scl37022.6.1_3-S	scl37022.6.1_3-S	1.59555	3.0221	3.0221	2.45185e-09	1.58785e-06	1.40744	2.65267	2.65267	1.73763e-06	0.000166712	YES		scl37022.6.1_3-S	NM_013487.1	Cd3d	Mus musculus CD3 antigen, delta polypeptide (Cd3d), mRNA.
GI_34328175-S	GI_34328175-S	1.54632	2.92072	2.92072	1.50138e-09	1.16678e-06	0.967865	1.95594	1.95594	1.9107e-05	0.000976887	YES		GI_34328175-S	NM_010244.2	Fv1	Mus musculus Friend virus susceptibility 1 (Fv1), mRNA.
scl0072381.1_276-S	scl0072381.1_276-S	1.53604	2.89998	2.89998	1.95757e-10	3.25624e-07	2.77941	6.86571	6.86571	3.05876e-11	1.42624e-07	YES		scl0072381.1_276-S	NM_028218.1	2210409E12Rik	Mus musculus RIKEN cDNA 2210409E12 gene (2210409E12Rik), mRNA.
scl18127.10.1_92-S	scl18127.10.1_92-S	1.53436	2.89661	2.89661	6.37402e-11	1.48604e-07	2.29456	4.90603	4.90603	9.85402e-10	8.66931e-07	YES		scl18127.10.1_92-S	NM_010356.2	Gsta3	Mus musculus glutathione S-transferase, alpha 3 (Gsta3), mRNA.
scl069477.2_5-S	scl069477.2_5-S	1.51594	2.85986	2.85986	1.17e-08	4.36889e-06	1.31281	2.48425	2.48425	2.90595e-07	4.83923e-05	YES		scl069477.2_5-S	0	2300009N04Rik	0
GI_38049364-S	GI_38049364-S	1.48656	2.8022	2.8022	7.61233e-10	7.55208e-07	0.690102	1.6134	1.6134	0.000182671	0.00556072	YES		GI_38049364-S	XM_136396.2	LOC240677	Mus musculus similar to protease (LOC240677), mRNA.
ri|2610305J24|ZX00062I11|AK011989|2096-S	ri|2610305J24|ZX00062I11|AK011989|2096-S	1.44672	2.72587	2.72587	2.03295e-10	3.25624e-07	1.13029	2.18903	2.18903	1.1483e-06	0.000124809	YES		ri|2610305J24|ZX00062I11|AK011989|2096-S	AK011989	2610305J24Rik	weakly similar to GAG PROTEIN [Mus dunni endogenous virus]
scl0013179.1_275-S	scl0013179.1_275-S	1.40449	2.64725	2.64725	1.11627e-10	2.26301e-07	1.34692	2.54368	2.54368	6.51896e-07	8.28246e-05	YES		scl0013179.1_275-S	NM_007833.1	Dcn	Mus musculus decorin (Dcn), mRNA.
scl0076823.1_211-S	scl0076823.1_211-S	1.38707	2.61546	2.61546	3.4663e-09	1.86314e-06	2.01924	4.05371	4.05371	5.61222e-09	2.9403e-06	YES		scl0076823.1_211-S	0	2410164B09Rik	0
scl30470.4_40-S	scl30470.4_40-S	1.37136	2.58715	2.58715	1.35349e-08	4.70973e-06	0.703076	1.62797	1.62797	9.9278e-05	0.0035283	YES		scl30470.4_40-S	NR_001592.1	H19	Mus musculus H19 fetal liver mRNA (H19) on chromosome 7.
scl073614.3_56-S	scl073614.3_56-S	1.36406	2.57408	2.57408	4.75414e-09	2.30913e-06	1.91232	3.76415	3.76415	4.46727e-09	2.45992e-06	YES		scl073614.3_56-S	XM_356401.1	1700123J19Rik	Mus musculus RIKEN cDNA 1700123J19 gene (1700123J19Rik), mRNA.
GI_71480139-S	GI_71480139-S	1.35335	2.55505	2.55505	3.14851e-09	1.74772e-06	2.46633	5.52635	5.52635	7.37822e-11	1.98115e-07	YES		GI_71480139-S	NM_001024850.1	Rhox10	Mus musculus reproductive homeobox 10 (Rhox10), mRNA.
GI_38080876-S	GI_38080876-S	1.33158	2.51679	2.51679	6.88655e-10	7.13569e-07	1.13235	2.19215	2.19215	1.61566e-06	0.000158267	YES		GI_38080876-S	XM_203663.2	LOC277193	Mus musculus hypothetical LOC277193 (LOC277193), mRNA.
GI_38090081-S	GI_38090081-S	1.31575	2.48931	2.48931	8.39205e-10	7.94701e-07	1.86966	3.65447	3.65447	4.71542e-08	1.32699e-05	YES		GI_38090081-S	XM_135150.3	4930441L02Rik	Mus musculus RIKEN cDNA 4930441L02 gene (4930441L02Rik), mRNA.
scl37777.15.1_219-S	scl37777.15.1_219-S	1.2983	2.45939	2.45939	1.74134e-09	1.21565e-06	1.65422	3.14753	3.14753	7.04232e-07	8.68701e-05	YES		scl37777.15.1_219-S	NM_009646.1	Aire	Mus musculus autoimmune regulator (autoimmune polyendocrinopathy candidiasis ectodermal dystrophy) (Aire), mRNA.
scl18867.16.46_15-S	scl18867.16.46_15-S	1.29527	2.45424	2.45424	4.21047e-08	1.04987e-05	1.84046	3.58124	3.58124	2.05147e-08	7.53195e-06	YES		scl18867.16.46_15-S	XM_130497.2	Ryr3	Mus musculus ryanodine receptor 3 (Ryr3), mRNA.
scl0239435.2_82-S	scl0239435.2_82-S	1.28837	2.44251	2.44251	9.25828e-10	8.30183e-07	1.50294	2.8342	2.8342	1.53469e-08	6.16891e-06	YES		scl0239435.2_82-S	NM_175503.2	Aard	Mus musculus alanine and arginine rich domain containing protein (Aard), mRNA.
scl28887.12_50-S	scl28887.12_50-S	1.26609	2.40509	2.40509	5.14946e-10	5.88026e-07	1.4432	2.71923	2.71923	4.40186e-08	1.28301e-05	YES		scl28887.12_50-S	NM_009762	Smyd1	Mus musculus SET and MYND domain containing 1 (Smyd1), mRNA.
GI_38081174-S	GI_38081174-S	1.2643	2.4021	2.4021	8.35206e-10	7.94701e-07	1.02273	2.03176	2.03176	1.14298e-06	0.00012452	YES		GI_38081174-S	XM_355653.1	LOC381678	Mus musculus similar to hypothetical protein FLJ10057 (LOC381678), mRNA.
scl50199.1.16_11-S	scl50199.1.16_11-S	1.24386	2.36831	2.36831	2.64053e-09	1.61423e-06	1.35228	2.55315	2.55315	7.25741e-07	8.8586e-05	YES		scl50199.1.16_11-S	0	1700072N11Rik	0
scl52448.14.1_260-S	scl52448.14.1_260-S	1.22351	2.33513	2.33513	2.83209e-08	7.81389e-06	1.66755	3.17674	3.17674	5.90574e-08	1.55432e-05	YES		scl52448.14.1_260-S	NM_181422.2	BC046386	0
GI_38081151-S	GI_38081151-S	1.22311	2.3345	2.3345	3.00528e-09	1.72246e-06	1.58497	3.00001	3.00001	3.30801e-08	1.0422e-05	YES		GI_38081151-S	XM_359070.1	LOC386101	Mus musculus similar to HYPOTHETICAL PROTEIN ORF-1137 (LOC386101), mRNA.
scl0022144.2_2-S	scl0022144.2_2-S	1.21194	2.31649	2.31649	2.6765e-09	1.61423e-06	2.04546	4.12804	4.12804	3.88779e-10	4.77053e-07	YES		scl0022144.2_2-S	NM_009446.1	Tuba3	Mus musculus tubulin, alpha 3 (Tuba3), mRNA.
scl49815.11_105-S	scl49815.11_105-S	1.19747	2.29337	2.29337	1.66437e-09	1.21565e-06	1.98935	3.97059	3.97059	5.35407e-08	1.44634e-05	YES		scl49815.11_105-S	NM_010021.2	Dazl	Mus musculus deleted in azoospermia-like (Dazl), mRNA.
scl42812.19.1_30-S	scl42812.19.1_30-S	1.19509	2.28959	2.28959	1.08061e-09	9.33084e-07	1.34337	2.53744	2.53744	3.20857e-07	5.17679e-05	YES		scl42812.19.1_30-S	0	Ak7	0
ri|4833436O22|PX00028P19|AK029441|2683-S	ri|4833436O22|PX00028P19|AK029441|2683-S	1.18022	2.26611	2.26611	8.09464e-09	3.36499e-06	1.43134	2.69698	2.69698	8.50315e-07	9.96727e-05	YES		ri|4833436O22|PX00028P19|AK029441|2683-S	AK029441	Ybx3	Y box protein 3
GI_38082010-S	GI_38082010-S	1.17977	2.26541	2.26541	2.40086e-09	1.57672e-06	2.10071	4.2892	4.2892	3.02842e-10	4.15321e-07	YES		GI_38082010-S	XM_357552.1	LOC384298	Mus musculus similar to DNA segment, Chr 5, ERATO Doi 577, expressed (LOC384298), mRNA.
scl43167.2.1_10-S	scl43167.2.1_10-S	1.17941	2.26484	2.26484	1.1897e-08	4.40265e-06	1.54046	2.90888	2.90888	2.2444e-08	7.94436e-06	YES		scl43167.2.1_10-S	NM_027614.1	Wdr20	Mus musculus WD repeat domain 20 (Wdr20), mRNA.
scl41343.8_1-S	scl41343.8_1-S	1.1759	2.25934	2.25934	2.82866e-09	1.65618e-06	2.10975	4.31616	4.31616	1.13998e-08	5.16067e-06	YES		scl41343.8_1-S	NM_145137	Mgl2	Mus musculus macrophage galactose N-acetyl-galactosamine specific lectin 2 (Mgl2), mRNA.
scl0017144.1_460-S	scl0017144.1_460-S	1.17177	2.25288	2.25288	1.17121e-08	4.36889e-06	1.26277	2.39956	2.39956	8.34333e-07	9.87393e-05	YES		scl0017144.1_460-S	NM_020020	Magea8	Mus musculus melanoma antigen, family A, 8 (Magea8), mRNA.
GI_38085905-S	GI_38085905-S	1.15851	2.23227	2.23227	1.77284e-09	1.21565e-06	0.623782	1.54091	1.54091	0.000275282	0.00760417	YES		GI_38085905-S	XM_358181.1	LOC385308	Mus musculus similar to protease (LOC385308), mRNA.
scl51875.11.1_29-S	scl51875.11.1_29-S	1.15373	2.22488	2.22488	1.37006e-07	2.42902e-05	0.78474	1.72278	1.72278	4.79689e-05	0.00200698	YES		scl51875.11.1_29-S	NM_177829.2	A230091H23	Mus musculus hypothetical protein A230091H23 (A230091H23), mRNA.
scl19105.6_353-S	scl19105.6_353-S	1.14293	2.20828	2.20828	1.17158e-09	9.75511e-07	0.993254	1.99067	1.99067	3.25929e-06	0.000258021	YES		scl19105.6_353-S	XM_130312.3	Ttn	Mus musculus titin (Ttn), mRNA.
scl27631.2.1_73-S	scl27631.2.1_73-S	1.13979	2.20349	2.20349	3.61754e-09	1.89527e-06	1.75942	3.38562	3.38562	2.59318e-09	1.65637e-06	YES		scl27631.2.1_73-S	XM_132142.3	4931407G18Rik	Mus musculus RIKEN cDNA 4931407G18 gene (4931407G18Rik), mRNA.
scl022445.1_223-S	scl022445.1_223-S	1.12822	2.18589	2.18589	4.64476e-09	2.27975e-06	3.48736	11.215	11.215	3.66765e-12	6.18414e-08	YES		scl022445.1_223-S	NM_011726.1	Xlr3a	Mus musculus X-linked lymphocyte-regulated 3a (Xlr3a), mRNA.
GI_38081284-S	GI_38081284-S	1.12553	2.18182	2.18182	1.06082e-07	2.0392e-05	1.70063	3.25044	3.25044	6.41816e-07	8.19906e-05	YES		GI_38081284-S	XM_359116.1	LOC386199	Mus musculus similar to HYPOTHETICAL PROTEIN ORF-1137 (LOC386199), mRNA.
ri|1600013E24|ZX00042O22|AK005439|2863-S	ri|1600013E24|ZX00042O22|AK005439|2863-S	1.12546	2.18171	2.18171	1.7501e-08	5.68911e-06	1.19057	2.28242	2.28242	4.18686e-07	6.1199e-05	YES		ri|1600013E24|ZX00042O22|AK005439|2863-S	AK005439	1600013E24Rik	0
scl19224.27_390-S	scl19224.27_390-S	1.12436	2.18005	2.18005	1.97796e-08	6.10784e-06	1.76096	3.38923	3.38923	4.64255e-09	2.45992e-06	YES		scl19224.27_390-S	NM_010074.2	Dpp4	Mus musculus dipeptidylpeptidase 4 (Dpp4), mRNA.
scl37766.7.1_51-S	scl37766.7.1_51-S	1.09196	2.13163	2.13163	6.93228e-09	3.02092e-06	1.13637	2.19827	2.19827	4.49235e-07	6.46306e-05	YES		scl37766.7.1_51-S	NM_009809.2	Casp14	Mus musculus caspase 14 (Casp14), mRNA.
scl0020537.2_143-S	scl0020537.2_143-S	1.0914	2.13081	2.13081	3.2374e-08	8.67548e-06	0.841664	1.79212	1.79212	9.6718e-05	0.00345576	YES		scl0020537.2_143-S	NM_019810.2	Slc5a1	Mus musculus solute carrier family 5 (sodium/glucose cotransporter), member 1 (Slc5a1), mRNA.
GI_38081254-S	GI_38081254-S	1.08333	2.11892	2.11892	2.0081e-08	6.11985e-06	1.11642	2.16809	2.16809	3.25842e-06	0.000258021	YES		GI_38081254-S	XM_359102.1	LOC386164	Mus musculus similar to HYPOTHETICAL PROTEIN ORF-1137 (LOC386164), mRNA.
GI_25046275-S	GI_25046275-S	1.08241	2.11757	2.11757	3.98721e-08	1.02151e-05	1.98927	3.97036	3.97036	1.11486e-09	9.28279e-07	YES		GI_25046275-S	XM_195420.1	LOC272699	Mus musculus similar to Eukaryotic translation initiation factor 1A (eIF-1A) (eIF-4C) (LOC272699), mRNA.
GI_38091771-S	GI_38091771-S	1.07676	2.10929	2.10929	2.67341e-09	1.61423e-06	1.94667	3.85483	3.85483	6.43746e-10	6.53466e-07	YES		GI_38091771-S	XM_203409.3	Ndp52l1	Mus musculus nuclear domain 10 protein 52 like 1 (Ndp52l1), mRNA.
scl28522.14.1_1-S	scl28522.14.1_1-S	1.0746	2.10614	2.10614	5.53273e-08	1.27084e-05	2.30846	4.95355	4.95355	1.68448e-10	2.95832e-07	YES		scl28522.14.1_1-S	NM_144805.1	9030407H20Rik	Mus musculus RIKEN cDNA 9030407H20 gene (9030407H20Rik), mRNA.
scl075199.2_52-S	scl075199.2_52-S	1.05683	2.08035	2.08035	1.34612e-06	0.000118468	3.35314	10.2187	10.2187	3.97881e-12	6.18414e-08	YES		scl075199.2_52-S	NM_029203	4930539I12Rik	Mus musculus RIKEN cDNA 4930539I12 gene (4930539I12Rik), mRNA.
GI_38087558-S	GI_38087558-S	1.05381	2.076	2.076	1.59651e-08	5.31729e-06	0.874328	1.83315	1.83315	9.82483e-06	0.000576242	YES		GI_38087558-S	XM_355957.1	LOC381932	Mus musculus similar to Protein C20orf28 homolog (LOC381932), mRNA.
GI_20342867-S	GI_20342867-S	1.04957	2.06992	2.06992	3.34206e-08	8.90478e-06	2.0106	4.0295	4.0295	1.5397e-09	1.14586e-06	YES		GI_20342867-S	XM_111306.1	LOC195150	Mus musculus similar to Eukaryotic translation initiation factor 1A (eIF-1A) (eIF-4C) (LOC195150), mRNA.
scl49940.4.1_270-S	scl49940.4.1_270-S	1.04485	2.06315	2.06315	4.57508e-09	2.26943e-06	1.22058	2.3304	2.3304	4.57055e-07	6.48227e-05	YES		scl49940.4.1_270-S	NM_029747.1	2410137M14Rik	Mus musculus RIKEN cDNA 2410137M14 gene (2410137M14Rik), mRNA.
scl0226594.1_266-S	scl0226594.1_266-S	1.04202	2.05911	2.05911	1.40591e-06	0.000122533	1.24267	2.36636	2.36636	2.00036e-05	0.00100618	YES		scl0226594.1_266-S	NM_178593.2	BC025872	Mus musculus cDNA sequence BC025872 (BC025872), mRNA.
GI_20912741-S	GI_20912741-S	1.04187	2.05889	2.05889	4.86425e-08	1.20005e-05	1.47496	2.77976	2.77976	5.87148e-08	1.55432e-05	YES		GI_20912741-S	XM_147568.1	LOC217071	Mus musculus hypothetical LOC217071 (LOC217071), mRNA.
scl020717.5_18-S	scl020717.5_18-S	1.03821	2.05368	2.05368	1.65927e-07	2.6864e-05	1.44907	2.73033	2.73033	5.08045e-08	1.40172e-05	YES		scl020717.5_18-S	NM_009253.1	Serpina3m	Mus musculus serine (or cysteine) proteinase inhibitor, clade A, member 3M (Serpina3m), mRNA.
scl00268482.1_212-S	scl00268482.1_212-S	1.03636	2.05104	2.05104	7.91308e-07	8.29148e-05	2.63893	6.2287	6.2287	7.26936e-10	6.91747e-07	YES		scl00268482.1_212-S	NM_010661.1	Krt1-12	Mus musculus keratin complex 1, acidic, gene 12 (Krt1-12), mRNA.
ri|9830131B04|PX00118G04|AK036536|3408-S	ri|9830131B04|PX00118G04|AK036536|3408-S	1.0346	2.04854	2.04854	7.23462e-09	3.12348e-06	0.917744	1.88916	1.88916	2.27185e-05	0.00110576	YES		ri|9830131B04|PX00118G04|AK036536|3408-S	AK036536	9830131B04Rik	TITIN homolog [Homo sapiens]
scl50323.1_312-S	scl50323.1_312-S	1.03302	2.04631	2.04631	2.32384e-07	3.44067e-05	0.728551	1.65697	1.65697	0.000240676	0.00687638	YES		scl50323.1_312-S	0	1110003F05Rik	0
scl53047.9.1_65-S	scl53047.9.1_65-S	1.03223	2.04519	2.04519	9.1963e-08	1.83361e-05	1.6383	3.11299	3.11299	4.82363e-07	6.65433e-05	YES		scl53047.9.1_65-S	XM_129272.3	1700011F14Rik	Mus musculus RIKEN cDNA 1700011F14 gene (1700011F14Rik), mRNA.
GI_38093502-S	GI_38093502-S	1.01971	2.02752	2.02752	5.09334e-08	1.22658e-05	1.92836	3.80623	3.80623	1.233e-09	9.91244e-07	YES		GI_38093502-S	XM_181357.3	LOC266459	Mus musculus similar to Eukaryotic translation initiation factor 1A (eIF-1A) (eIF-4C) (LOC266459), mRNA.
scl53223.5.1_11-S	scl53223.5.1_11-S	1.01515	2.02111	2.02111	6.33003e-08	1.37282e-05	1.93417	3.82158	3.82158	1.38011e-09	1.07253e-06	YES		scl53223.5.1_11-S	XM_129166.1	Mlana	Mus musculus melan-A (Mlana), mRNA.
scl31860.9.1_118-S	scl31860.9.1_118-S	1.01275	2.01775	2.01775	3.58303e-08	9.32806e-06	0.762909	1.69691	1.69691	1.99658e-05	0.00100536	YES		scl31860.9.1_118-S	NM_020286.2	Phemx	Mus musculus pan hematopoietic expression (Phemx), mRNA.
scl23898.4_2-S	scl23898.4_2-S	1.01253	2.01745	2.01745	9.37861e-09	3.70598e-06	0.806623	1.74911	1.74911	3.4364e-05	0.00154964	YES		scl23898.4_2-S	NM_011732	Nsep1	Mus musculus nuclease sensitive element binding protein 1 (Nsep1), mRNA.
scl022446.4_19-S	scl022446.4_19-S	0.993633	1.99119	1.99119	8.18159e-07	8.44208e-05	0.939238	1.91751	1.91751	1.92188e-05	0.000979382	YES		scl022446.4_19-S	NM_011726.1	Xlr3a	Mus musculus X-linked lymphocyte-regulated 3b (Xlr3b), mRNA.
GI_38080840-S	GI_38080840-S	0.98055	1.97322	1.97322	4.12902e-08	1.04635e-05	1.40701	2.65187	2.65187	1.26906e-07	2.77812e-05	YES		GI_38080840-S	XM_204252.2	LOC277927	Mus musculus similar to Retrovirus-related POL polyprotein (LOC277927), mRNA.
scl25069.1.3_30-S	scl25069.1.3_30-S	0.96387	1.95053	1.95053	8.44831e-09	3.42546e-06	1.18931	2.28044	2.28044	8.5077e-07	9.96727e-05	YES		scl25069.1.3_30-S	0	A430091L06Rik	0
scl0001432.1_18-S	scl0001432.1_18-S	0.960548	1.94605	1.94605	6.37884e-08	1.377e-05	1.37026	2.58516	2.58516	6.04141e-07	7.92808e-05	YES		scl0001432.1_18-S	NM_010838.2	Mapt	Mus musculus microtubule-associated protein tau (Mapt), mRNA.
GI_38093686-S	GI_38093686-S	0.956242	1.94025	1.94025	7.48001e-08	1.57107e-05	1.55584	2.94006	2.94006	3.77952e-08	1.13503e-05	YES		GI_38093686-S	XM_135632.3	LOC236359	Mus musculus similar to Eukaryotic translation initiation factor 1A (eIF-1A) (eIF-4C) (LOC236359), mRNA.
scl00235431.2_16-S	scl00235431.2_16-S	0.955635	1.93943	1.93943	1.76318e-07	2.8252e-05	1.29835	2.45948	2.45948	3.69939e-07	5.6371e-05	YES		scl00235431.2_16-S	NM_175484.1	Coro2b	0
scl00229927.1_282-S	scl00229927.1_282-S	0.954282	1.93762	1.93762	1.79356e-08	5.68911e-06	1.23248	2.34971	2.34971	1.81246e-06	0.000171454	YES		scl00229927.1_282-S	NM_139148.1	Clca4	Mus musculus chloride channel calcium activated 4 (Clca4), mRNA.
scl012967.1_46-S	scl012967.1_46-S	0.951839	1.93434	1.93434	3.11923e-08	8.44447e-06	1.65504	3.14932	3.14932	6.94783e-07	8.59319e-05	YES		scl012967.1_46-S	NM_007776	Crygd	Mus musculus crystallin, gamma D (Crygd), mRNA.
scl32084.18.1_39-S	scl32084.18.1_39-S	0.949925	1.93177	1.93177	8.77556e-07	8.93421e-05	0.934844	1.91168	1.91168	1.5456e-05	0.000820823	YES		scl32084.18.1_39-S	NM_146198.1	Slc5a11	Mus musculus solute carrier family 5 (sodium/glucose cotransporter), member 11 (Slc5a11), mRNA.
scl0236546.4_11-S	scl0236546.4_11-S	0.948417	1.92975	1.92975	8.77542e-09	3.49727e-06	1.24133	2.36417	2.36417	2.64768e-07	4.48932e-05	YES		scl0236546.4_11-S	NM_199060.1	AF067061	Mus musculus cDNA sequence AF067061 (AF067061), mRNA.
scl46452.7_29-S	scl46452.7_29-S	0.945018	1.92521	1.92521	1.12749e-08	4.30923e-06	0.830617	1.77845	1.77845	1.45127e-05	0.000783064	YES		scl46452.7_29-S	NM_153127	Mmrn2	Mus musculus multimerin 2 (Mmrn2), mRNA.
GI_38085856-S	GI_38085856-S	0.944372	1.92435	1.92435	1.00315e-07	1.94895e-05	1.96644	3.90802	3.90802	1.62192e-09	1.14586e-06	YES		GI_38085856-S	XM_142890.2	LOC212386	Mus musculus similar to hypothetical protein FLJ35105 (LOC212386), mRNA.
scl30514.13.283_7-S	scl30514.13.283_7-S	0.943762	1.92354	1.92354	1.79029e-08	5.68911e-06	1.84881	3.60202	3.60202	2.51135e-08	8.48544e-06	YES		scl30514.13.283_7-S	XM_133947.2	4933406J07Rik	Mus musculus RIKEN cDNA 4933406J07 gene (4933406J07Rik), mRNA.
scl29246.24.1_18-S	scl29246.24.1_18-S	0.941763	1.92087	1.92087	1.23906e-08	4.51365e-06	1.45127	2.73448	2.73448	1.19955e-07	2.68906e-05	YES		scl29246.24.1_18-S	NM_013930.2	Aass	Mus musculus aminoadipate-semialdehyde synthase (Aass), mRNA.
scl27142.7_178-S	scl27142.7_178-S	0.941099	1.91999	1.91999	8.42774e-09	3.42546e-06	1.38739	2.61605	2.61605	6.20668e-08	1.61361e-05	YES		scl27142.7_178-S	NM_024479	Wbscr27	0
scl20322.10.1_168-S	scl20322.10.1_168-S	0.926281	1.90037	1.90037	1.35181e-06	0.000118481	2.26684	4.81269	4.81269	1.14575e-09	9.37267e-07	YES		scl20322.10.1_168-S	XM_130488.2	A530057A03Rik	0
scl40429.1.1_284-S	scl40429.1.1_284-S	0.920405	1.89265	1.89265	2.91755e-08	8.00232e-06	1.30169	2.46518	2.46518	7.25567e-07	8.8586e-05	YES		scl40429.1.1_284-S	0	4930563B10Rik	0
scl39598.8.1_81-S	scl39598.8.1_81-S	0.91696	1.88813	1.88813	2.11036e-05	0.000901116	2.58043	5.9812	5.9812	1.88827e-11	1.2578e-07	YES		scl39598.8.1_81-S	NM_010661	Krt1-12	Mus musculus keratin complex 1, acidic, gene 12 (Krt1-12), mRNA.
ri|E430033B07|PX00100N08|AK088947|1082-S	ri|E430033B07|PX00100N08|AK088947|1082-S	0.916281	1.88724	1.88724	6.25806e-08	1.36996e-05	0.684237	1.60685	1.60685	0.000226091	0.00656832	YES		ri|E430033B07|PX00100N08|AK088947|1082-S	AK088947	E430033B07Rik	similar to IGE-BINDING PROTEIN [Mus musculus]
ri|D730045B01|PX00091O03|AK021342|824-S	ri|D730045B01|PX00091O03|AK021342|824-S	0.9161	1.88701	1.88701	5.47224e-08	1.26317e-05	1.29922	2.46096	2.46096	2.00982e-07	3.73623e-05	YES		ri|D730045B01|PX00091O03|AK021342|824-S	AK021342	D730045B01Rik	0
GI_38082952-S	GI_38082952-S	0.913538	1.88366	1.88366	1.7472e-07	2.80925e-05	0.712489	1.63863	1.63863	6.43081e-05	0.00250925	YES		GI_38082952-S	XM_356960.1	2410078J06Rik	Mus musculus RIKEN cDNA 2410078J06 gene (2410078J06Rik), mRNA.
GI_38081436-S	GI_38081436-S	0.910641	1.87988	1.87988	1.12322e-06	0.000103469	0.855004	1.80876	1.80876	4.36335e-05	0.00186656	YES		GI_38081436-S	XM_359173.1	LOC386330	Mus musculus similar to HYPOTHETICAL PROTEIN ORF-1137 (LOC386330), mRNA.
scl17201.4.1_50-S	scl17201.4.1_50-S	0.909872	1.87888	1.87888	6.30685e-08	1.37282e-05	0.668535	1.58946	1.58946	0.000157368	0.00494126	YES		scl17201.4.1_50-S	NM_029612.2	Slamf9	Mus musculus SLAM family member 9 (Slamf9), mRNA.
scl49994.7.1_30-S	scl49994.7.1_30-S	0.909571	1.87849	1.87849	1.78147e-08	5.68911e-06	0.996932	1.99575	1.99575	1.7598e-06	0.000168493	YES		scl49994.7.1_30-S	NM_018816	Apom	Mus musculus apolipoprotein M (Apom), mRNA.
scl014745.1_6-S	scl014745.1_6-S	0.898451	1.86406	1.86406	5.92335e-07	6.72005e-05	1.12393	2.1794	2.1794	2.82227e-06	0.000233742	YES		scl014745.1_6-S	NM_010336	Edg2	Mus musculus endothelial differentiation, lysophosphatidic acid G-protein-coupled receptor, 2 (Edg2), mRNA.
GI_20882102-S	GI_20882102-S	0.897059	1.86227	1.86227	2.8184e-07	3.9112e-05	1.0503	2.07096	2.07096	3.21323e-06	0.000257434	YES		GI_20882102-S	XM_127887.1	LOC223262	Mus musculus similar to small zinc finger-like protein (LOC223262), mRNA.
scl34302.8.903_30-S	scl34302.8.903_30-S	0.886609	1.84883	1.84883	3.44319e-08	9.1221e-06	1.24193	2.36515	2.36515	2.08491e-07	3.76803e-05	YES		scl34302.8.903_30-S	XM_134593.3	4932417I16Rik	0
scl54908.1.52_68-S	scl54908.1.52_68-S	0.884773	1.84647	1.84647	1.93409e-06	0.000154159	0.767192	1.70195	1.70195	6.8779e-05	0.00263984	YES		scl54908.1.52_68-S	NM_023774.1	4930550L24Rik	Mus musculus RIKEN cDNA 4930550L24 gene (4930550L24Rik), mRNA.
GI_20834498-S	GI_20834498-S	0.884351	1.84593	1.84593	2.10575e-08	6.29748e-06	0.634741	1.55266	1.55266	0.000221848	0.00648548	YES		GI_20834498-S	XM_145699.1	LOC244061	Mus musculus similar to RIKEN cDNA 2410133M08 (LOC244061), mRNA.
scl013132.15_5-S	scl013132.15_5-S	0.879988	1.84036	1.84036	2.32438e-07	3.44067e-05	0.83325	1.78169	1.78169	3.7929e-05	0.0016653	YES		scl013132.15_5-S	NM_023118.1	Dab2	Mus musculus disabled homolog 2 (Drosophila) (Dab2), mRNA.
GI_38093573-S	GI_38093573-S	0.879517	1.83976	1.83976	3.1725e-07	4.26304e-05	1.63187	3.09915	3.09915	1.48312e-08	6.10344e-06	YES		GI_38093573-S	XM_142517.3	LOC245109	Mus musculus similar to hypothetical protein FLJ35105 (LOC245109), mRNA.
scl020300.5_12-S	scl020300.5_12-S	0.877762	1.83752	1.83752	1.61366e-07	2.67764e-05	1.5808	2.99136	2.99136	8.81459e-09	4.32639e-06	YES		scl020300.5_12-S	NM_009138.1	Ccl25	Mus musculus chemokine (C-C motif) ligand 25 (Ccl25), mRNA.
scl0012824.2_219-S	scl0012824.2_219-S	0.876412	1.8358	1.8358	6.38122e-06	0.000369084	0.873198	1.83172	1.83172	4.04295e-05	0.00175363	YES		scl0012824.2_219-S	NM_031163.1	Col2a1	Mus musculus procollagen, type II, alpha 1 (Col2a1), mRNA.
GI_21313189-S	GI_21313189-S	0.873363	1.83193	1.83193	6.06844e-08	1.34542e-05	1.08097	2.11545	2.11545	3.38379e-06	0.000264074	YES		GI_21313189-S	NM_029597.1	1700018B08Rik	Mus musculus RIKEN cDNA 1700018B08 gene (1700018B08Rik), mRNA.
scl19829.1.5_205-S	scl19829.1.5_205-S	0.871562	1.82964	1.82964	2.70343e-06	0.000197035	1.45564	2.74278	2.74278	1.05109e-07	2.43831e-05	YES		scl19829.1.5_205-S	0	1700039O17Rik	0
scl0018173.2_296-S	scl0018173.2_296-S	0.864677	1.82093	1.82093	1.89413e-07	2.94398e-05	1.13416	2.1949	2.1949	8.7338e-07	0.000101556	YES		scl0018173.2_296-S	NM_013612.1	Slc11a1	Mus musculus solute carrier family 11 (proton-coupled divalent metal ion transporters), member 1 (Slc11a1), mRNA.
scl35937.5.1_7-S	scl35937.5.1_7-S	0.864387	1.82057	1.82057	4.13953e-07	5.19521e-05	1.26014	2.39519	2.39519	1.79216e-07	3.52532e-05	YES		scl35937.5.1_7-S	NM_009850.1	Cd3g	Mus musculus CD3 antigen, gamma polypeptide (Cd3g), mRNA.
scl077920.4_150-S	scl077920.4_150-S	0.862627	1.81835	1.81835	2.14681e-05	0.000913335	0.93867	1.91676	1.91676	0.000149291	0.00478421	YES		scl077920.4_150-S	0	A330102I10Rik	0
scl020181.9_15-S	scl020181.9_15-S	0.857854	1.81234	1.81234	2.86134e-07	3.93565e-05	0.888589	1.85137	1.85137	1.28466e-05	0.000714808	YES		scl020181.9_15-S	NM_011305.2	Rxra	Mus musculus retinoid X receptor alpha (Rxra), mRNA.
scl0001298.1_25-S	scl0001298.1_25-S	0.851447	1.80431	1.80431	2.56697e-07	3.70566e-05	1.56014	2.94882	2.94882	3.51745e-08	1.08617e-05	YES		scl0001298.1_25-S	NM_026183.2	1300013J15Rik	Mus musculus RIKEN cDNA 1300013J15 gene (1300013J15Rik), mRNA.
scl50849.26.1_265-S	scl50849.26.1_265-S	0.845894	1.79738	1.79738	3.28349e-07	4.39949e-05	1.14746	2.21524	2.21524	9.95333e-07	0.000112374	YES		scl50849.26.1_265-S	NM_053214.1	Myo1f	Mus musculus myosin IF (Myo1f), mRNA.
GI_41235740-S	GI_41235740-S	0.845004	1.79627	1.79627	1.26497e-07	2.33118e-05	0.821617	1.76739	1.76739	6.74025e-05	0.00260817	YES		GI_41235740-S	NM_201361.1	AW061290	Mus musculus expressed sequence AW061290 (AW061290), mRNA.
scl31660.6_519-S	scl31660.6_519-S	0.842	1.79253	1.79253	1.26382e-06	0.000113544	1.22857	2.34335	2.34335	2.0511e-06	0.000186067	YES		scl31660.6_519-S	XM_133228.2	2210010C17Rik	Mus musculus RIKEN cDNA 2210010C17 gene (2210010C17Rik), mRNA.
scl000372.1_1017-S	scl000372.1_1017-S	0.841251	1.7916	1.7916	9.50443e-08	1.86993e-05	1.11789	2.17029	2.17029	8.10496e-07	9.61623e-05	YES		scl000372.1_1017-S	NM_178141.1	3830406C13Rik	Mus musculus RIKEN cDNA 3830406C13 gene (3830406C13Rik), mRNA.
scl00105450.2_179-S	scl00105450.2_179-S	0.838197	1.78781	1.78781	7.68278e-07	8.08651e-05	0.984598	1.97876	1.97876	1.27918e-05	0.000713465	YES		scl00105450.2_179-S	NM_153127.2	Mmrn2	Mus musculus multimerin 2 (Mmrn2), mRNA.
GI_38081206-S	GI_38081206-S	0.835111	1.78399	1.78399	1.14233e-06	0.000104851	0.772178	1.70785	1.70785	0.000119464	0.00403357	YES		GI_38081206-S	XM_359080.1	LOC386124	Mus musculus similar to RNP particle component (LOC386124), mRNA.
scl39596.8.1_118-S	scl39596.8.1_118-S	0.833903	1.7825	1.7825	1.46779e-05	0.000687148	1.35465	2.55736	2.55736	5.08215e-05	0.00209708	YES		scl39596.8.1_118-S	NM_033373.1	Krt1-23	Mus musculus keratin complex 1, acidic, gene 23 (Krt1-23), mRNA.
scl50824.6.23_33-S	scl50824.6.23_33-S	0.828178	1.77544	1.77544	3.74356e-07	4.86224e-05	1.33448	2.52184	2.52184	4.56321e-08	1.30536e-05	YES		scl50824.6.23_33-S	NM_010382.1	H2-Eb1	Mus musculus histocompatibility 2, class II antigen E beta (H2-Eb1), mRNA.
scl0015598.1_13-S	scl0015598.1_13-S	0.821574	1.76733	1.76733	8.57904e-07	8.75325e-05	0.674351	1.59588	1.59588	5.23044e-05	0.00214353	YES		scl0015598.1_13-S	NM_010490	Iap	Mus musculus intracisternal A particles (Iap), mRNA.
scl42850.2.1_121-S	scl42850.2.1_121-S	0.821441	1.76717	1.76717	9.9032e-05	0.00282253	1.27703	2.42339	2.42339	1.23572e-06	0.000131834	YES		scl42850.2.1_121-S	XM_354691.1	Cox8c	0
scl014776.1_184-S	scl014776.1_184-S	0.821166	1.76683	1.76683	1.07679e-05	0.000554816	1.2198	2.32914	2.32914	7.28712e-07	8.87164e-05	YES		scl014776.1_184-S	NM_030677.1	Gpx2	Mus musculus glutathione peroxidase 2 (Gpx2), mRNA.
scl30075.6.1_112-S	scl30075.6.1_112-S	0.819766	1.76512	1.76512	1.10521e-05	0.000563432	0.989201	1.98509	1.98509	0.000102214	0.00361336	YES		scl30075.6.1_112-S	NM_029638.1	Abp1	Mus musculus amiloride binding protein 1 (amine oxidase, copper-containing) (Abp1), mRNA.
scl32707.4.1_12-S	scl32707.4.1_12-S	0.809046	1.75205	1.75205	1.49923e-07	2.55131e-05	1.64087	3.11853	3.11853	3.35878e-08	1.04409e-05	YES		scl32707.4.1_12-S	XM_355895.1	1700023D19Rik	Mus musculus RIKEN cDNA 1700023D19 gene (1700023D19Rik), mRNA.
scl0071601.1_80-S	scl0071601.1_80-S	0.808148	1.75096	1.75096	3.4757e-07	4.59107e-05	0.872518	1.83086	1.83086	1.93579e-05	0.000982824	YES		scl0071601.1_80-S	XM_355868.1	9130012D09Rik	Mus musculus RIKEN cDNA 9130012D09 gene (9130012D09Rik), mRNA.
GI_28514130-S	GI_28514130-S	0.799645	1.74067	1.74067	2.36629e-07	3.48061e-05	0.92942	1.90451	1.90451	8.65166e-06	0.00052715	YES		GI_28514130-S	XM_205782.2	LOC276973	Mus musculus similar to hypothetical protein A430060F13 (LOC276973), mRNA.
GI_38086469-S	GI_38086469-S	0.797781	1.73842	1.73842	1.84277e-06	0.000148226	1.26873	2.40949	2.40949	1.7381e-07	3.43916e-05	YES		GI_38086469-S	XM_356343.1	LOC382231	Mus musculus hypothetical gene supported by AK033245 (LOC382231), mRNA.
GI_38081412-S	GI_38081412-S	0.790438	1.7296	1.7296	9.19016e-07	9.17599e-05	0.696694	1.62079	1.62079	7.83248e-05	0.00293816	YES		GI_38081412-S	XM_359163.1	LOC386298	Mus musculus similar to HYPOTHETICAL PROTEIN ORF-1137 (LOC386298), mRNA.
ri|4930403O06|PX00029B22|AK015068|1185-S	ri|4930403O06|PX00029B22|AK015068|1185-S	0.787108	1.72561	1.72561	4.74564e-07	5.65933e-05	0.607279	1.52338	1.52338	0.000366976	0.00949576	YES		ri|4930403O06|PX00029B22|AK015068|1185-S	AK015068	4930403O06Rik	0
scl52737.9.1_36-S	scl52737.9.1_36-S	0.787103	1.72561	1.72561	2.81423e-07	3.9112e-05	2.01645	4.04586	4.04586	7.14117e-10	6.91747e-07	YES		scl52737.9.1_36-S	NM_023529.1	Ms4a10	Mus musculus membrane-spanning 4-domains, subfamily A, member 10 (Ms4a10), mRNA.
scl32267.1.1_94-S	scl32267.1.1_94-S	0.787074	1.72557	1.72557	1.0069e-06	9.72044e-05	1.76272	3.39336	3.39336	2.33632e-08	8.06947e-06	YES		scl32267.1.1_94-S	XM_145795.1	Olfr614	Mus musculus olfactory receptor 614 (Olfr614), mRNA.
scl39839.14.1_10-S	scl39839.14.1_10-S	0.785146	1.72327	1.72327	2.59963e-07	3.71827e-05	0.955384	1.9391	1.9391	7.24172e-06	0.000465747	YES		scl39839.14.1_10-S	NM_009839.1	Cct6b	Mus musculus chaperonin subunit 6b (zeta) (Cct6b), mRNA.
scl022097.14_114-S	scl022097.14_114-S	0.76878	1.70383	1.70383	1.38534e-07	2.43011e-05	0.611445	1.52779	1.52779	0.000214749	0.00633352	YES		scl022097.14_114-S	0	Tsix	0
scl33593.10.1_163-S	scl33593.10.1_163-S	0.766813	1.70151	1.70151	2.27994e-07	3.40733e-05	1.25018	2.37872	2.37872	3.99473e-07	5.89919e-05	YES		scl33593.10.1_163-S	XM_134324.4	4930432K21Rik	Mus musculus RIKEN cDNA 4930432K21 gene (4930432K21Rik), mRNA.
scl54191.2.1_0-S	scl54191.2.1_0-S	0.764871	1.69922	1.69922	1.20429e-05	0.000597271	1.02522	2.03527	2.03527	6.25187e-05	0.00246418	YES		scl54191.2.1_0-S	XM_135879	1700020N15Rik	Mus musculus RIKEN cDNA 1700020N15 gene (1700020N15Rik), mRNA.
GI_28514712-S	GI_28514712-S	0.76442	1.69869	1.69869	1.03002e-06	9.84176e-05	1.2704	2.41229	2.41229	4.1855e-06	0.000312759	YES		GI_28514712-S	XM_286390.1	LOC328031	Mus musculus hypothetical LOC328031 (LOC328031), mRNA.
scl075443.2_91-S	scl075443.2_91-S	0.763075	1.6971	1.6971	2.28615e-06	0.000173535	2.02819	4.07894	4.07894	3.43164e-09	1.95807e-06	YES		scl075443.2_91-S	XM_489359	1700011M02Rik	Mus musculus RIKEN cDNA 1700011M02 gene (1700011M02Rik), mRNA.
scl36417.5.1_79-S	scl36417.5.1_79-S	0.762077	1.69593	1.69593	1.58857e-06	0.000134921	0.970097	1.95897	1.95897	6.9954e-06	0.000454925	YES		scl36417.5.1_79-S	NM_146227	Tsp50	Mus musculus testes-specific protease 50 (Tsp50), mRNA.
scl27301.8_458-S	scl27301.8_458-S	0.761438	1.69518	1.69518	7.01289e-07	7.62231e-05	2.10486	4.30157	4.30157	4.57547e-10	5.33362e-07	YES		scl27301.8_458-S	NM_011535.2	Tbx3	Mus musculus T-box 3 (Tbx3), transcript variant 2, mRNA.
scl26118.9.1_34-S	scl26118.9.1_34-S	0.760469	1.69404	1.69404	1.21711e-05	0.000601182	0.647791	1.56677	1.56677	0.000237292	0.0068047	YES		scl26118.9.1_34-S	NM_133902.2	Sdsl	Mus musculus serine dehydratase-like (Sdsl), mRNA.
scl29765.4_207-S	scl29765.4_207-S	0.758148	1.69132	1.69132	3.99644e-06	0.00026545	1.20132	2.2995	2.2995	8.83853e-07	0.000102518	YES		scl29765.4_207-S	NM_175017.2	4933427D06Rik	Mus musculus RIKEN cDNA 4933427D06 gene (4933427D06Rik), mRNA.
scl000879.1_2-S	scl000879.1_2-S	0.7562	1.68904	1.68904	1.02316e-06	9.81644e-05	0.98546	1.97994	1.97994	6.75879e-05	0.00261318	YES		scl000879.1_2-S	AK084926.1	0	Mus musculus 13 days embryo lung cDNA, RIKEN full-length enriched library, clone:D430013K02 product:unknown EST, full insert sequence.
GI_38082008-S	GI_38082008-S	0.755403	1.6881	1.6881	2.64446e-06	0.000193573	0.945332	1.92563	1.92563	1.31612e-05	0.000724532	YES		GI_38082008-S	XM_355703.1	LOC381727	Mus musculus similar to expressed sequence AA792892 (LOC381727), mRNA.
GI_38081994-S	GI_38081994-S	0.751672	1.68374	1.68374	8.05153e-07	8.36354e-05	0.691071	1.61448	1.61448	6.1641e-05	0.00243782	YES		GI_38081994-S	XM_355696.1	LOC381721	Mus musculus similar to DNA segment, Chr 5, ERATO Doi 577, expressed (LOC381721), mRNA.
scl48485.19.1_201-S	scl48485.19.1_201-S	0.7461	1.67725	1.67725	2.39458e-07	3.51115e-05	1.03447	2.04836	2.04836	1.23839e-06	0.000131834	YES		scl48485.19.1_201-S	XM_489540	4932425I24Rik	Mus musculus RIKEN cDNA 4932425I24 gene (4932425I24Rik), mRNA.
scl47441.30_193-S	scl47441.30_193-S	0.745772	1.67687	1.67687	3.08469e-05	0.00117223	1.38887	2.61873	2.61873	1.17967e-07	2.67018e-05	YES		scl47441.30_193-S	NM_153505.2	Hemp1	0
scl32675.8.1_8-S	scl32675.8.1_8-S	0.744925	1.67589	1.67589	2.50826e-07	3.64346e-05	1.12835	2.18608	2.18608	4.17129e-07	6.11631e-05	YES		scl32675.8.1_8-S	NM_025330.1	Dhrs10	Mus musculus dehydrogenase/reductase (SDR family) member 10 (Dhrs10), mRNA.
scl0078326.1_28-S	scl0078326.1_28-S	0.74385	1.67464	1.67464	2.25933e-05	0.00094588	0.948439	1.92978	1.92978	2.04263e-05	0.00102302	YES		scl0078326.1_28-S	0	2700078K13Rik	0
scl35771.8.1_41-S	scl35771.8.1_41-S	0.743262	1.67396	1.67396	8.304e-06	0.000455901	1.85928	3.62826	3.62826	3.20028e-09	1.93013e-06	YES		scl35771.8.1_41-S	XM_134948.2	2410076I21Rik	Mus musculus RIKEN cDNA 2410076I21 gene (2410076I21Rik), mRNA.
scl52473.16_34-S	scl52473.16_34-S	0.741157	1.67152	1.67152	1.04874e-06	9.87203e-05	0.84187	1.79237	1.79237	1.0261e-05	0.00059881	YES		scl52473.16_34-S	NM_145123.2	Crtac1	Mus musculus cartilage acidic protein 1 (Crtac1), mRNA.
GI_31342426-S	GI_31342426-S	0.73765	1.66746	1.66746	1.50739e-06	0.00012873	1.22688	2.3406	2.3406	1.20866e-06	0.000129557	YES		GI_31342426-S	NM_178248.2	Pramel4	Mus musculus preferentially expressed antigen in melanoma like 4 (Pramel4), mRNA.
ri|4921535H13|PX00639C11|AK076615|2240-S	ri|4921535H13|PX00639C11|AK076615|2240-S	0.736245	1.66583	1.66583	8.18455e-07	8.44208e-05	2.09137	4.26153	4.26153	1.0333e-09	8.92238e-07	YES		ri|4921535H13|PX00639C11|AK076615|2240-S	AK076615	Ywhag	Mus musculus 3-monooxgenase/tryptophan 5-monooxgenase activation protein, gamma polypeptide (Ywhag), mRNA.
scl25652.4_232-S	scl25652.4_232-S	0.735936	1.66548	1.66548	4.41459e-07	5.41693e-05	0.772488	1.70821	1.70821	2.09043e-05	0.00104137	YES		scl25652.4_232-S	NM_181401	9630015D15Rik	Mus musculus RIKEN cDNA 9630015D15 gene (9630015D15Rik), mRNA.
scl26956.9.1_6-S	scl26956.9.1_6-S	0.735426	1.66489	1.66489	7.3959e-07	7.90954e-05	2.50219	5.66546	5.66546	1.78131e-08	6.75275e-06	YES		scl26956.9.1_6-S	NM_029920.3	C130038G02Rik	Mus musculus RIKEN cDNA C130038G02 gene (C130038G02Rik), mRNA.
scl29956.4_609-S	scl29956.4_609-S	0.732986	1.66208	1.66208	1.00381e-06	9.71069e-05	1.76905	3.40829	3.40829	1.66803e-08	6.50674e-06	YES		scl29956.4_609-S	NM_008167	Grid2	Mus musculus glutamate receptor, ionotropic, delta 2 (Grid2), mRNA.
GI_38094039-S	GI_38094039-S	0.731563	1.66044	1.66044	3.38706e-06	0.000236072	0.679381	1.60145	1.60145	0.000118914	0.00402667	YES		GI_38094039-S	XM_356279.1	LOC382177	Mus musculus similar to 5830484A20Rik protein (LOC382177), mRNA.
scl0020510.2_224-S	scl0020510.2_224-S	0.731325	1.66016	1.66016	2.09831e-05	0.000896978	1.55144	2.9311	2.9311	2.30493e-07	4.08647e-05	YES		scl0020510.2_224-S	NM_009199.1	Slc1a1	Mus musculus solute carrier family 1 (neuronal/epithelial high affinity glutamate transporter, system Xag), member 1 (Slc1a1), mRNA.
scl075394.1_246-S	scl075394.1_246-S	0.729624	1.65821	1.65821	1.84376e-06	0.000148226	1.2728	2.41629	2.41629	1.61302e-07	3.26966e-05	YES		scl075394.1_246-S	0	0610040F04Rik	0
scl43784.25.1_156-S	scl43784.25.1_156-S	0.726193	1.65427	1.65427	3.76778e-06	0.000255581	0.741575	1.672	1.672	0.000125435	0.00420777	YES		scl43784.25.1_156-S	NM_153534.1	Adcy2	Mus musculus adenylate cyclase 2 (Adcy2), mRNA.
scl0002794.1_106-S	scl0002794.1_106-S	0.725464	1.65343	1.65343	1.33293e-05	0.000640386	1.26114	2.39685	2.39685	3.11519e-07	5.07886e-05	YES		scl0002794.1_106-S	NM_009877.1	Cdkn2a	Mus musculus cyclin-dependent kinase inhibitor 2A (Cdkn2a), mRNA.
scl0330941.1_271-S	scl0330941.1_271-S	0.719224	1.6463	1.6463	4.01201e-07	5.10964e-05	2.23403	4.70448	4.70448	2.38601e-08	8.12078e-06	YES		scl0330941.1_271-S	NM_177907.2	AI593442	Mus musculus expressed sequence AI593442 (AI593442), mRNA.
scl27083.14.1_96-S	scl27083.14.1_96-S	0.719093	1.64615	1.64615	4.08306e-07	5.15949e-05	0.832641	1.78094	1.78094	6.73613e-05	0.00260817	YES		scl27083.14.1_96-S	NM_021392.2	Ap4m1	Mus musculus adaptor-related protein complex AP-4, mu 1 (Ap4m1), mRNA.
scl000813.1_1681-S	scl000813.1_1681-S	0.717474	1.6443	1.6443	6.3927e-06	0.000369084	1.13235	2.19216	2.19216	6.52656e-06	0.00043166	YES		scl000813.1_1681-S	NM_010081.1	Dst	Mus musculus dystonin (Dst), mRNA.
scl24121.4.1_71-S	scl24121.4.1_71-S	0.717063	1.64383	1.64383	1.28489e-05	0.000623347	1.22299	2.3343	2.3343	1.00363e-06	0.000112837	YES		scl24121.4.1_71-S	NM_009877.1	Cdkn2a	Mus musculus cyclin-dependent kinase inhibitor 2A (Cdkn2a), mRNA.
scl0242553.1_69-S	scl0242553.1_69-S	0.713648	1.63995	1.63995	8.84893e-07	8.98928e-05	0.682922	1.60539	1.60539	9.90184e-05	0.00352176	YES		scl0242553.1_69-S	NM_172872.2	BC060737	0
scl0000117.1_15_REVCOMP-S	scl0000117.1_15_REVCOMP-S	0.711876	1.63793	1.63793	2.12857e-06	0.000165143	1.93494	3.82363	3.82363	1.6018e-09	1.14586e-06	YES		scl0000117.1_15_REVCOMP-S	0	0	0
scl0023807.1_130-S	scl0023807.1_130-S	0.710244	1.63608	1.63608	1.47729e-06	0.000126707	0.729795	1.6584	1.6584	4.13792e-05	0.00178486	YES		scl0023807.1_130-S	NM_011790.2	Arih2	Mus musculus ariadne homolog 2 (Drosophila) (Arih2), mRNA.
scl0013499.1_2-S	scl0013499.1_2-S	0.708153	1.63371	1.63371	3.66826e-07	4.79541e-05	0.874626	1.83353	1.83353	6.66119e-06	0.000435621	YES		scl0013499.1_2-S	0	Drr1	0
scl0114654.1_118-S	scl0114654.1_118-S	0.705515	1.63073	1.63073	1.91509e-05	0.000837681	0.762909	1.69691	1.69691	9.46948e-05	0.00339387	YES		scl0114654.1_118-S	NM_033478.1	Ly6g6d	Mus musculus lymphocyte antigen 6 complex, locus G6D (Ly6g6d), mRNA.
scl068763.4_12-S	scl068763.4_12-S	0.704529	1.62961	1.62961	2.57822e-06	0.000190519	0.692128	1.61566	1.61566	6.18723e-05	0.0024449	YES		scl068763.4_12-S	XM_359415.1	1110038B12Rik	Mus musculus RIKEN cDNA 1110038B12 gene (1110038B12Rik), mRNA.
scl34409.12.1_85-S	scl34409.12.1_85-S	0.703866	1.62886	1.62886	4.76158e-06	0.000299824	0.716858	1.6436	1.6436	9.02364e-05	0.00328714	YES		scl34409.12.1_85-S	NM_177788.2	C730015A04Rik	0
scl34398.4.1_108-S	scl34398.4.1_108-S	0.702754	1.62761	1.62761	2.36948e-06	0.000177342	0.81686	1.76157	1.76157	0.000180794	0.00551344	YES		scl34398.4.1_108-S	NM_007427	Agrp	Mus musculus agouti related protein (Agrp), mRNA.
ri|2610008D24|ZX00048E14|AK011342|201-S	ri|2610008D24|ZX00048E14|AK011342|201-S	0.702252	1.62704	1.62704	7.62503e-07	8.04389e-05	1.02976	2.04168	2.04168	1.10432e-06	0.000121158	YES		ri|2610008D24|ZX00048E14|AK011342|201-S	AK011342	Atp5k	ATP synthase, H+ transporting, mitochondrial F1F0 complex, subunit e
scl072405.2_161-S	scl072405.2_161-S	0.702025	1.62679	1.62679	1.17909e-05	0.000586752	0.950839	1.933	1.933	3.79107e-06	0.000289787	YES		scl072405.2_161-S	0	2610018C13Rik	0
scl46521.7_61-S	scl46521.7_61-S	0.701833	1.62657	1.62657	2.48143e-06	0.000184536	0.669716	1.59076	1.59076	0.000115803	0.00396409	YES		scl46521.7_61-S	NM_009524.2	Wnt5a	Mus musculus wingless-related MMTV integration site 5A (Wnt5a), mRNA.
scl000160.1_38-S	scl000160.1_38-S	0.698778	1.62313	1.62313	4.44691e-07	5.44227e-05	0.820277	1.76574	1.76574	1.31953e-05	0.000725552	YES		scl000160.1_38-S	NM_026885.1	1500016L11Rik	Mus musculus RIKEN cDNA 1500016L11 gene (1500016L11Rik), mRNA.
scl00229658.2_184-S	scl00229658.2_184-S	0.696666	1.62076	1.62076	1.15224e-06	0.000105553	1.23012	2.34587	2.34587	1.40737e-07	2.98747e-05	YES		scl00229658.2_184-S	NM_177545.2	Vangl1	Mus musculus vang, van gogh-like 1 (Drosophila) (Vangl1), mRNA.
scl0079565.2_121-S	scl0079565.2_121-S	0.690418	1.61375	1.61375	1.43262e-06	0.000124395	1.27312	2.41684	2.41684	1.42225e-06	0.000144797	YES		scl0079565.2_121-S	NM_024479.1	Wbscr27	0
scl9658.1.1_21-S	scl9658.1.1_21-S	0.689987	1.61327	1.61327	4.5166e-06	0.000289684	1.15146	2.22138	2.22138	5.20263e-07	7.03154e-05	YES		scl9658.1.1_21-S	NM_198417.1	C030039L03Rik	Mus musculus RIKEN cDNA C030039L03 gene (C030039L03Rik), mRNA.
scl55000.11_69-S	scl55000.11_69-S	0.688769	1.61191	1.61191	3.18463e-05	0.00119849	0.904176	1.87148	1.87148	6.96537e-05	0.00266214	YES		scl55000.11_69-S	NM_133990.3	Il13ra1	Mus musculus interleukin 13 receptor, alpha 1 (Il13ra1), mRNA.
GI_38081149-S	GI_38081149-S	0.687654	1.61066	1.61066	7.80093e-06	0.00043406	1.44648	2.72543	2.72543	4.40252e-08	1.28301e-05	YES		GI_38081149-S	XM_204184.2	LOC277837	Mus musculus similar to hypothetical protein (LOC277837), mRNA.
scl25824.7_328-S	scl25824.7_328-S	0.687096	1.61004	1.61004	9.90317e-07	9.68061e-05	0.908009	1.87645	1.87645	1.45527e-05	0.000783064	YES		scl25824.7_328-S	NM_175217.3	Mmd2	Mus musculus monocyte to macrophage differentiation-associated 2 (Mmd2), mRNA.
scl018125.25_73-S	scl018125.25_73-S	0.686741	1.60964	1.60964	1.70279e-05	0.000767871	0.708543	1.63415	1.63415	0.000238803	0.00684383	YES		scl018125.25_73-S	NM_008712	Nos1	Mus musculus nitric oxide synthase 1, neuronal (Nos1), mRNA.
GI_20844211-S	GI_20844211-S	0.683516	1.60605	1.60605	9.99732e-07	9.71069e-05	0.752559	1.68478	1.68478	0.000106408	0.00373023	YES		GI_20844211-S	XM_146056.1	LOC244219	Mus musculus similar to zinc finger protein 111 (LOC244219), mRNA.
scl069583.1_127-S	scl069583.1_127-S	0.683486	1.60602	1.60602	2.258e-06	0.000172884	1.56256	2.95377	2.95377	1.32774e-08	5.62816e-06	YES		scl069583.1_127-S	NM_023517.1	Tnfsf13	Mus musculus tumor necrosis factor (ligand) superfamily, member 13 (Tnfsf13), mRNA.
scl35955.1.154_0-S	scl35955.1.154_0-S	0.682728	1.60517	1.60517	3.08431e-06	0.000218003	0.905672	1.87342	1.87342	3.23258e-06	0.000257596	YES		scl35955.1.154_0-S	0	9430081H08Rik	0
ri|2410167M24|ZX00082O07|AK010826|1094-S	ri|2410167M24|ZX00082O07|AK010826|1094-S	0.678197	1.60014	1.60014	1.18751e-06	0.000107517	0.828308	1.7756	1.7756	1.17436e-05	0.000669413	YES		ri|2410167M24|ZX00082O07|AK010826|1094-S	AK010826	Jcam2	junction cell adhesion molecule 2
GI_38081019-S	GI_38081019-S	0.677966	1.59988	1.59988	5.71098e-07	6.59138e-05	1.48366	2.79657	2.79657	2.27314e-08	7.94436e-06	YES		GI_38081019-S	XM_359035.1	LOC386021	Mus musculus similar to Retrovirus-related POL polyprotein (LOC386021), mRNA.
scl47688.6.1_286-S	scl47688.6.1_286-S	0.677857	1.59976	1.59976	2.19538e-06	0.000168643	0.612885	1.52931	1.52931	0.000227778	0.00660391	YES		scl47688.6.1_286-S	XM_128031.1	4930521I23Rik	Mus musculus RIKEN cDNA 4930521I23 gene (4930521I23Rik), mRNA.
ri|6030495B01|PX00058H05|AK031708|2949-S	ri|6030495B01|PX00058H05|AK031708|2949-S	0.67449	1.59603	1.59603	2.44701e-05	0.00100395	1.0524	2.07398	2.07398	7.33505e-06	0.000468326	YES		ri|6030495B01|PX00058H05|AK031708|2949-S	AK031708	6030495B01Rik	T-BOX TRANSCRIPTION FACTOR TBX3 (T-BOX PROTEIN 3) homolog [Homo sapiens]
scl38511.3.1_54-S	scl38511.3.1_54-S	0.673447	1.59488	1.59488	8.0536e-07	8.36354e-05	0.660525	1.58066	1.58066	0.000225957	0.00656832	YES		scl38511.3.1_54-S	NM_007833.1	Dcn	Mus musculus decorin (Dcn), mRNA.
scl28260.1.1_132-S	scl28260.1.1_132-S	0.67341	1.59484	1.59484	3.59198e-06	0.000247031	0.749648	1.68138	1.68138	4.63446e-05	0.00194681	YES		scl28260.1.1_132-S	NM_015777	Igbp1b	Mus musculus immunoglobulin (CD79A) binding protein 1b (Igbp1b), mRNA.
GI_38081328-S	GI_38081328-S	0.67334	1.59476	1.59476	2.14823e-06	0.000166115	1.03075	2.04309	2.04309	1.09301e-06	0.0001202	YES		GI_38081328-S	XM_359136.1	LOC386244	Mus musculus similar to Pro-Pol-dUTPase polyprotein; RNaseH; dUTPase; integrase; protease; reverse transcriptase (LOC386244), mRNA.
scl012824.1_9-S	scl012824.1_9-S	0.66947	1.59049	1.59049	6.39847e-05	0.00205191	1.01431	2.01994	2.01994	8.96352e-05	0.0032678	YES		scl012824.1_9-S	NM_031163	Col2a1	Mus musculus procollagen, type II, alpha 1 (Col2a1), mRNA.
scl0067916.1_299-S	scl0067916.1_299-S	0.666463	1.58718	1.58718	4.35986e-07	5.39235e-05	1.10449	2.15022	2.15022	6.27331e-07	8.03604e-05	YES		scl0067916.1_299-S	NM_080555.1	Ppap2b	Mus musculus phosphatidic acid phosphatase type 2B (Ppap2b), mRNA.
scl48484.12.1_8-S	scl48484.12.1_8-S	0.662153	1.58244	1.58244	1.87965e-05	0.000824734	1.69401	3.23555	3.23555	4.65088e-07	6.52785e-05	YES		scl48484.12.1_8-S	NM_134102	Pla1a	Mus musculus phospholipase A1 member A (Pla1a), mRNA.
scl50001.3.1_20-S	scl50001.3.1_20-S	0.659533	1.57957	1.57957	1.30132e-06	0.000116019	1.04085	2.05744	2.05744	2.17265e-06	0.000192965	YES		scl50001.3.1_20-S	XM_358322.1	Ng23	0
GI_38085858-S	GI_38085858-S	0.657455	1.5773	1.5773	5.78304e-06	0.000343505	0.626459	1.54377	1.54377	0.000174326	0.00536177	YES		GI_38085858-S	XM_355857.1	LOC381844	Mus musculus similar to hypothetical protein FLJ35105 (LOC381844), mRNA.
scl16835.1.213_142-S	scl16835.1.213_142-S	0.655584	1.57525	1.57525	7.58453e-07	8.02693e-05	1.14326	2.20879	2.20879	2.54239e-07	4.34236e-05	YES		scl16835.1.213_142-S	0	2900060P06Rik	0
scl0192976.1_323-S	scl0192976.1_323-S	0.654712	1.5743	1.5743	6.39339e-06	0.000369084	0.888178	1.85084	1.85084	2.97817e-05	0.00138866	YES		scl0192976.1_323-S	NM_198861.1	BC046404	Mus musculus cDNA sequence BC046404 (BC046404), mRNA.
scl30294.21.694_19-S	scl30294.21.694_19-S	0.653039	1.57248	1.57248	1.77037e-06	0.000144381	1.84424	3.59063	3.59063	4.63712e-09	2.45992e-06	YES		scl30294.21.694_19-S	NM_145574.1	BC006583	0
scl18467.8_28-S	scl18467.8_28-S	0.652032	1.57138	1.57138	2.89662e-06	0.000208039	0.927902	1.90251	1.90251	9.57579e-06	0.000564476	YES		scl18467.8_28-S	NM_026030	Eif2s2	Mus musculus eukaryotic translation initiation factor 2, subunit 2 (beta) (Eif2s2), mRNA.
GI_38080850-S	GI_38080850-S	0.649825	1.56898	1.56898	0.000103028	0.00289866	1.08214	2.11718	2.11718	3.63684e-05	0.00161918	YES		GI_38080850-S	XM_207385.3	C130035G06Rik	Mus musculus RIKEN cDNA C130035G06 gene (C130035G06Rik), mRNA.
ri|A730061M06|PX00316J11|AK080503|1444-S	ri|A730061M06|PX00316J11|AK080503|1444-S	0.647918	1.5669	1.5669	3.3445e-05	0.00123965	0.806475	1.74893	1.74893	1.64444e-05	0.000867386	YES		ri|A730061M06|PX00316J11|AK080503|1444-S	AK080503	A730061M06Rik	0
scl00239759.1_201-S	scl00239759.1_201-S	0.647755	1.56673	1.56673	1.74004e-05	0.000778644	1.49495	2.81854	2.81854	3.59652e-08	1.09607e-05	YES		scl00239759.1_201-S	NM_153404.1	Liph	Mus musculus lipase, member H (Liph), mRNA.
scl16394.1.1_48-S	scl16394.1.1_48-S	0.646369	1.56522	1.56522	7.70511e-06	0.000430784	1.18011	2.26594	2.26594	3.022e-06	0.000246346	YES		scl16394.1.1_48-S	XM_136212.4	Gli2	Mus musculus GLI-Kruppel family member GLI2 (Gli2), mRNA.
scl29705.1.670_4-S	scl29705.1.670_4-S	0.646294	1.56514	1.56514	6.50847e-07	7.15748e-05	1.1571	2.23009	2.23009	2.14437e-06	0.000190816	YES		scl29705.1.670_4-S	NM_008601	Mitf	Mus musculus microphthalmia-associated transcription factor (Mitf), mRNA.
scl48647.9.1_93-S	scl48647.9.1_93-S	0.643069	1.56165	1.56165	2.32703e-05	0.000967067	1.6237	3.08164	3.08164	1.34711e-08	5.64704e-06	YES		scl48647.9.1_93-S	NM_153404.1	Liph	Mus musculus lipase, member H (Liph), mRNA.
scl16393.3_24-S	scl16393.3_24-S	0.642709	1.56126	1.56126	7.83676e-05	0.00238832	0.782272	1.71984	1.71984	4.25771e-05	0.00182639	YES		scl16393.3_24-S	XM_148966.4	Inhbb	Mus musculus inhibin beta-B (Inhbb), mRNA.
scl00110160.1_313-S	scl00110160.1_313-S	0.641849	1.56033	1.56033	9.86893e-05	0.00281793	0.811719	1.7553	1.7553	8.67363e-05	0.00319206	YES		scl00110160.1_313-S	NM_011560	Tcte3	Mus musculus t-complex-associated testis expressed 3 (Tcte3), mRNA.
scl020510.12_56-S	scl020510.12_56-S	0.639594	1.55789	1.55789	3.69294e-05	0.00133044	1.47709	2.78386	2.78386	9.42649e-07	0.00010773	YES		scl020510.12_56-S	NM_009199.1	Slc1a1	Mus musculus solute carrier family 1 (neuronal/epithelial high affinity glutamate transporter, system Xag), member 1 (Slc1a1), mRNA.
GI_28527847-S	GI_28527847-S	0.638746	1.55697	1.55697	2.29036e-05	0.000955233	1.48779	2.80459	2.80459	4.22382e-07	6.13546e-05	YES		GI_28527847-S	XM_285442.1	LOC331381	Mus musculus similar to ferritin heavy polypeptide-like 17 (LOC331381), mRNA.
ri|2010208G19|ZX00044G08|AK008474|494-S	ri|2010208G19|ZX00044G08|AK008474|494-S	0.637943	1.55611	1.55611	1.44213e-06	0.000124988	0.965123	1.95223	1.95223	0.000111201	0.00386083	YES		ri|2010208G19|ZX00044G08|AK008474|494-S	AK008474	Cops7a	Mus musculus COP9 (constitutive photomorphogenic) homolog, subunit 7a (Arabidopsis thaliana) (Cops7a), mRNA.
scl25185.2.323_16-S	scl25185.2.323_16-S	0.636935	1.55502	1.55502	1.36833e-05	0.000652799	0.747338	1.67869	1.67869	4.79922e-05	0.00200698	YES		scl25185.2.323_16-S	NM_080555.1	Ppap2b	Mus musculus phosphatidic acid phosphatase type 2B (Ppap2b), mRNA.
scl0108870.1_6-S	scl0108870.1_6-S	0.63676	1.55483	1.55483	1.24794e-06	0.000112551	1.04487	2.06319	2.06319	3.72319e-06	0.000285411	YES		scl0108870.1_6-S	0	4930447K04Rik	0
scl0072278.1_319-S	scl0072278.1_319-S	0.635584	1.55357	1.55357	7.6108e-06	0.000427153	0.930055	1.90535	1.90535	4.53872e-06	0.000333278	YES		scl0072278.1_319-S	NM_028181.1	D9Ertd392e	0
ri|C130020C07|PX00168G06|AK047886|2507-S	ri|C130020C07|PX00168G06|AK047886|2507-S	0.634864	1.55279	1.55279	4.68186e-05	0.00159773	1.09445	2.13532	2.13532	1.82015e-06	0.000171454	YES		ri|C130020C07|PX00168G06|AK047886|2507-S	AK047886	C130020C07Rik	0
scl21077.16.1_122-S	scl21077.16.1_122-S	0.63399	1.55185	1.55185	3.87837e-05	0.00138257	1.06236	2.08835	2.08835	3.49192e-05	0.00157012	YES		scl21077.16.1_122-S	NM_177649.3	BC034076	Mus musculus cDNA sequence BC034076 (BC034076), mRNA.
GI_38085360-S	GI_38085360-S	0.63353	1.55136	1.55136	1.03217e-06	9.8421e-05	1.14724	2.21489	2.21489	4.21743e-07	6.13546e-05	YES		GI_38085360-S	XM_355822.1	LOC381820	Mus musculus similar to RIKEN cDNA 6330419J24 gene (LOC381820), mRNA.
scl31746.2.26_98-S	scl31746.2.26_98-S	0.632916	1.5507	1.5507	4.10897e-06	0.00027023	0.798209	1.73894	1.73894	8.23314e-05	0.0030687	YES		scl31746.2.26_98-S	NM_026885.1	1500016L11Rik	Mus musculus RIKEN cDNA 1500016L11 gene (1500016L11Rik), mRNA.
scl071083.1_299-S	scl071083.1_299-S	0.626126	1.54341	1.54341	2.61468e-06	0.000191996	1.64017	3.11703	3.11703	3.54617e-08	1.08783e-05	YES		scl071083.1_299-S	XM_135517	4933424F23Rik	Mus musculus RIKEN cDNA 4933424F23 gene (4933424F23Rik), mRNA.
scl0237082.4_163-S	scl0237082.4_163-S	0.624074	1.54122	1.54122	1.47827e-06	0.000126707	1.62665	3.08795	3.08795	3.23602e-08	1.02646e-05	YES		scl0237082.4_163-S	NM_172782.1	Nxt2	0
GI_38086309-S	GI_38086309-S	0.622982	1.54005	1.54005	4.34253e-05	0.00151446	0.953723	1.93686	1.93686	4.01544e-06	0.000301987	YES		GI_38086309-S	XM_141763.3	LOC245423	Mus musculus similar to CG9318-PA (LOC245423), mRNA.
ri|2310010A05|ZX00052I05|AK009261|1032-S	ri|2310010A05|ZX00052I05|AK009261|1032-S	0.621284	1.53824	1.53824	3.79859e-05	0.00136247	0.704527	1.62961	1.62961	0.000255067	0.00719496	YES		ri|2310010A05|ZX00052I05|AK009261|1032-S	AK009261	Mvk	mevalonate kinase
scl021814.1_6-S	scl021814.1_6-S	0.621198	1.53815	1.53815	9.27785e-06	0.000494409	0.721633	1.64905	1.64905	0.000354529	0.00924116	YES		scl021814.1_6-S	NM_011578	Tgfbr3	Mus musculus transforming growth factor, beta receptor III (Tgfbr3), mRNA.
scl022341.7_14-S	scl022341.7_14-S	0.619533	1.53638	1.53638	2.28376e-06	0.000173535	0.657769	1.57764	1.57764	6.19454e-05	0.00244572	YES		scl022341.7_14-S	NM_009506.1	Vegfc	Mus musculus vascular endothelial growth factor C (Vegfc), mRNA.
GI_38081673-S	GI_38081673-S	0.617484	1.5342	1.5342	0.000104232	0.00292235	0.902678	1.86953	1.86953	0.000101793	0.00360394	YES		GI_38081673-S	XM_359419.1	LOC386475	Mus musculus LOC386475 (LOC386475), mRNA.
scl066359.2_17-S	scl066359.2_17-S	0.614833	1.53138	1.53138	4.29035e-06	0.00027928	0.792576	1.73216	1.73216	0.00020122	0.00601828	YES		scl066359.2_17-S	NM_025511.1	2310005N03Rik	Mus musculus RIKEN cDNA 2310005N03 gene (2310005N03Rik), mRNA.
scl054204.2_14-S	scl054204.2_14-S	0.614074	1.53057	1.53057	5.29544e-05	0.00176407	1.23608	2.35558	2.35558	2.27645e-07	4.05138e-05	YES		scl054204.2_14-S	NM_017461.1	37135	Mus musculus septin 1 (Sept1), mRNA.
scl066797.3_51-S	scl066797.3_51-S	0.607603	1.52373	1.52373	3.05842e-06	0.000216773	1.02406	2.03363	2.03363	7.04589e-06	0.000456934	YES		scl066797.3_51-S	XM_358363.1	Cntnap2	Mus musculus contactin associated protein-like 2 (Cntnap2), mRNA.
GI_38049590-S	GI_38049590-S	0.606887	1.52297	1.52297	1.85478e-05	0.000816665	0.78284	1.72051	1.72051	0.00027808	0.00765879	YES		GI_38049590-S	XM_357101.1	LOC383514	Mus musculus similar to Lix1 protein (LOC383514), mRNA.
GI_38081155-S	GI_38081155-S	0.606358	1.52241	1.52241	1.02791e-05	0.000536525	1.28033	2.42894	2.42894	1.43604e-07	3.0162e-05	YES		GI_38081155-S	XM_359072.1	LOC386107	Mus musculus similar to RNP particle component (LOC386107), mRNA.
scl068842.1_129-S	scl068842.1_129-S	0.605405	1.52141	1.52141	1.26352e-05	0.000617564	0.825885	1.77262	1.77262	1.06667e-05	0.000617081	YES		scl068842.1_129-S	NM_054040.1	Tulp4	Mus musculus tubby like protein 4 (Tulp4), mRNA.
scl26111.12.1_164-S	scl26111.12.1_164-S	0.602578	1.51843	1.51843	0.000224938	0.00517435	0.902374	1.86914	1.86914	0.000206451	0.00612757	YES		scl26111.12.1_164-S	NM_145227.1	Oas2	Mus musculus 2-5 oligoadenylate synthetase 2 (Oas2), mRNA.
scl24613.3.1_107-S	scl24613.3.1_107-S	0.597858	1.51347	1.51347	3.29023e-05	0.00122537	0.919118	1.89096	1.89096	1.31549e-05	0.000724532	YES		scl24613.3.1_107-S	NM_175157	2610204G22Rik	Mus musculus RIKEN cDNA 2610204G22 gene (2610204G22Rik), mRNA.
scl48388.1.45_188-S	scl48388.1.45_188-S	0.596308	1.51184	1.51184	2.76059e-06	0.000200188	0.936289	1.9136	1.9136	4.73565e-06	0.000339714	YES		scl48388.1.45_188-S	XM_148411.1	2310061J03Rik	Mus musculus RIKEN cDNA 2310061J03 gene (2310061J03Rik), mRNA.
scl011639.5_169-S	scl011639.5_169-S	0.594316	1.50976	1.50976	2.72048e-06	0.000197808	1.52782	2.8835	2.8835	6.54325e-08	1.66654e-05	YES		scl011639.5_169-S	NM_009647.1	Ak4	Mus musculus adenylate kinase 4 (Ak4), mRNA.
scl30225.10.1_18-S	scl30225.10.1_18-S	0.592697	1.50806	1.50806	3.08574e-06	0.000218003	-0.691499	-1.61496	1.61496	7.86754e-05	0.00294894	NO		scl30225.10.1_18-S	NM_008012.1	Akr1b8	Mus musculus aldo-keto reductase family 1, member B8 (Akr1b8), mRNA.
scl11982.1.1_315-S	scl11982.1.1_315-S	0.589267	1.50448	1.50448	2.49726e-05	0.00101354	0.840233	1.79034	1.79034	1.2065e-05	0.000681897	YES		scl11982.1.1_315-S	XM_487719	2810416G20Rik	0
scl39967.13.1_225-S	scl39967.13.1_225-S	0.58815	1.50332	1.50332	0.000257665	0.00571571	0.785269	1.72341	1.72341	0.000193467	0.00581623	YES		scl39967.13.1_225-S	XM_126365.3	9830002I17Rik	Mus musculus RIKEN cDNA 9830002I17 gene (9830002I17Rik), mRNA.
scl0067204.1_161-S	scl0067204.1_161-S	0.586773	1.50188	1.50188	5.70511e-06	0.000340612	0.700642	1.62523	1.62523	5.26175e-05	0.00215026	YES		scl0067204.1_161-S	NM_026030.1	Eif2s2	Mus musculus eukaryotic translation initiation factor 2, subunit 2 (beta) (Eif2s2), mRNA.
scl013590.4_108-S	scl013590.4_108-S	-0.585333	-1.50038	1.50038	3.7836e-06	0.000255702	-0.773698	-1.70965	1.70965	0.000281709	0.00774045	YES		scl013590.4_108-S	NM_010094.2	Leftb	Mus musculus left-right determination, factor B (Leftb), mRNA.
scl34700.7.1_46-S	scl34700.7.1_46-S	-0.585383	-1.50044	1.50044	0.0001679	0.00418655	-0.901592	-1.86813	1.86813	1.19656e-05	0.000677924	YES		scl34700.7.1_46-S	NM_182991.1	5330410G16Rik	Mus musculus RIKEN cDNA 5330410G16 gene (5330410G16Rik), mRNA.
scl0020661.1_145-S	scl0020661.1_145-S	-0.585631	-1.50069	1.50069	3.06231e-05	0.00116563	-0.888897	-1.85176	1.85176	1.32495e-05	0.000725966	YES		scl0020661.1_145-S	NM_019972	Sort1	Mus musculus sortilin 1 (Sort1), mRNA.
scl18005.4.1_0-S	scl18005.4.1_0-S	-0.586368	-1.50146	1.50146	2.24377e-05	0.000944066	-0.773158	-1.70901	1.70901	2.38882e-05	0.00115666	YES		scl18005.4.1_0-S	NM_024283.1	1500015O10Rik	Mus musculus RIKEN cDNA 1500015O10 gene (1500015O10Rik), mRNA.
scl066869.1_197-S	scl066869.1_197-S	-0.588202	-1.50337	1.50337	1.43897e-05	0.000675013	-0.688082	-1.61114	1.61114	4.41209e-05	0.00188132	YES		scl066869.1_197-S	XM_134220.1	1200003I07Rik	Mus musculus RIKEN cDNA 1200003I07 gene (1200003I07Rik), mRNA.
scl39850.23_57-S	scl39850.23_57-S	-0.588547	-1.50373	1.50373	7.58832e-05	0.00232171	-0.616161	-1.53279	1.53279	0.000172223	0.00531462	YES		scl39850.23_57-S	NM_177390	Myo1d	0
ri|6430540M20|PX00046B20|AK032418|3074-S	ri|6430540M20|PX00046B20|AK032418|3074-S	-0.590924	-1.50621	1.50621	4.9484e-06	0.000306827	-0.896509	-1.86156	1.86156	3.29134e-06	0.000258365	YES		ri|6430540M20|PX00046B20|AK032418|3074-S	AK032418	6430540M20Rik	0
scl0083395.1_307-S	scl0083395.1_307-S	-0.592044	-1.50738	1.50738	7.99992e-06	0.000442237	0.92919	1.90421	1.90421	1.18095e-05	0.000671527	NO		scl0083395.1_307-S	NM_031183.1	Sp6	Mus musculus trans-acting transcription factor 6 (Sp6), mRNA.
scl52868.4.1_43-S	scl52868.4.1_43-S	-0.592405	-1.50776	1.50776	1.23526e-05	0.000606262	-1.10812	-2.15565	2.15565	1.02137e-05	0.000596796	YES		scl52868.4.1_43-S	NM_130453.2	Gpha2	Mus musculus glycoprotein hormone alpha 2 (Gpha2), mRNA.
scl022793.9_329-S	scl022793.9_329-S	-0.593051	-1.50843	1.50843	0.000462079	0.0089791	-1.33228	-2.51801	2.51801	5.36624e-08	1.44634e-05	YES		scl022793.9_329-S	NM_011777.1	Zyx	Mus musculus zyxin (Zyx), mRNA.
scl45160.32_9-S	scl45160.32_9-S	-0.593122	-1.50851	1.50851	7.78632e-06	0.000433764	-0.920115	-1.89227	1.89227	2.38877e-06	0.000205885	YES		scl45160.32_9-S	XM_139262.2	Abcc4	Mus musculus ATP-binding cassette, sub-family C (CFTR/MRP), member 4 (Abcc4), mRNA.
scl49186.10_30-S	scl49186.10_30-S	-0.594218	-1.50965	1.50965	2.66739e-05	0.00106278	-0.936482	-1.91386	1.91386	4.48803e-06	0.000330245	YES		scl49186.10_30-S	NM_030253	BC003281	Mus musculus cDNA sequence BC003281 (BC003281), mRNA.
scl020977.7_194-S	scl020977.7_194-S	-0.595749	-1.51126	1.51126	2.69407e-05	0.00106515	-0.981611	-1.97467	1.97467	4.11462e-06	0.000308451	YES		scl020977.7_194-S	NM_009305.1	Syp	Mus musculus synaptophysin (Syp), mRNA.
scl26670.3.10_104-S	scl26670.3.10_104-S	-0.597526	-1.51312	1.51312	3.8629e-05	0.00137917	-0.87774	-1.8375	1.8375	1.97979e-05	0.000999065	YES		scl26670.3.10_104-S	NM_010835.1	Msx1	Mus musculus homeo box, msh-like 1 (Msx1), mRNA.
scl0021416.1_5-S	scl0021416.1_5-S	-0.598038	-1.51366	1.51366	8.2875e-06	0.000455695	-0.780888	-1.71819	1.71819	2.24332e-05	0.0010953	YES		scl0021416.1_5-S	NM_009333.2	Tcf7l2	Mus musculus transcription factor 7-like 2, T-cell specific, HMG-box (Tcf7l2), mRNA.
scl34727.6_71-S	scl34727.6_71-S	-0.598531	-1.51417	1.51417	8.31099e-05	0.00248732	-0.926922	-1.90121	1.90121	3.28444e-06	0.000258258	YES		scl34727.6_71-S	XM_134220.1	1200003I07Rik	Mus musculus RIKEN cDNA 1200003I07 gene (1200003I07Rik), mRNA.
scl35163.2.1_51-S	scl35163.2.1_51-S	-0.598595	-1.51424	1.51424	5.4545e-06	0.000330302	-0.950029	-1.93191	1.93191	5.31568e-05	0.00216094	YES		scl35163.2.1_51-S	0	D630014A15Rik	0
scl0003277.1_55-S	scl0003277.1_55-S	-0.599067	-1.51474	1.51474	2.50275e-06	0.000185825	-0.683634	-1.60618	1.60618	0.000149259	0.00478421	YES		scl0003277.1_55-S	NM_010376.2	H13	Mus musculus histocompatibility 13 (H13), mRNA.
GI_38090024-S	GI_38090024-S	-0.599652	-1.51535	1.51535	0.000142612	0.00370458	-0.680211	-1.60237	1.60237	0.000373272	0.00963727	YES		GI_38090024-S	XM_147067.2	LOC245020	Mus musculus similar to hypothetical protein MGC3295 (LOC245020), mRNA.
scl54605.3_321-S	scl54605.3_321-S	-0.602613	-1.51846	1.51846	1.12389e-05	0.000569615	-0.640159	-1.5585	1.5585	0.000273266	0.00757572	YES		scl54605.3_321-S	NM_025893.1	1500031H04Rik	Mus musculus RIKEN cDNA 1500031H04 gene (1500031H04Rik), mRNA.
scl00268527.2_292-S	scl00268527.2_292-S	-0.602735	-1.51859	1.51859	3.33313e-05	0.00123642	-1.03403	-2.04773	2.04773	5.29205e-05	0.00215817	YES		scl00268527.2_292-S	NM_015764.1	Greb1	Mus musculus gene regulated by estrogen in breast cancer protein (Greb1), mRNA.
scl46010.5_526-S	scl46010.5_526-S	-0.604083	-1.52001	1.52001	5.2977e-06	0.00032375	-1.0707	-2.10045	2.10045	9.70764e-07	0.000110133	YES		scl46010.5_526-S	XM_127882.3	Cln5	Mus musculus ceroid-lipofuscinosis, neuronal 5 (Cln5), mRNA.
scl32836.5_532-S	scl32836.5_532-S	-0.604364	-1.52031	1.52031	8.05451e-05	0.002434	-0.712914	-1.63911	1.63911	0.000116863	0.00398909	YES		scl32836.5_532-S	NM_013705.1	Zfp30	Mus musculus zinc finger protein 30 (Zfp30), mRNA.
scl36912.14_1-S	scl36912.14_1-S	-0.605648	-1.52166	1.52166	0.000155955	0.0039508	-0.778782	-1.71568	1.71568	6.04665e-05	0.00240361	YES		scl36912.14_1-S	NM_019651	Ptpn9	Mus musculus protein tyrosine phosphatase, non-receptor type 9 (Ptpn9), mRNA.
scl51494.33_412-S	scl51494.33_412-S	-0.605683	-1.5217	1.5217	0.000321578	0.00674821	-0.722964	-1.65057	1.65057	0.000144731	0.00468407	YES		scl51494.33_412-S	NM_139206.1	E030006K04Rik	Mus musculus RIKEN cDNA E030006K04 gene (E030006K04Rik), mRNA.
ri|A230005G17|PX00126H07|AK038411|1994-S	ri|A230005G17|PX00126H07|AK038411|1994-S	-0.606786	-1.52286	1.52286	2.39833e-06	0.000179214	-0.72158	-1.64899	1.64899	8.59087e-05	0.0031666	YES		ri|A230005G17|PX00126H07|AK038411|1994-S	AK038411	A230005G17Rik	hypothetical SOCS domain, C-terminus of STAT-inhibitors/Hemopexin domain containing protein
scl0013384.1_233-S	scl0013384.1_233-S	-0.609271	-1.52549	1.52549	1.53315e-05	0.000710147	-1.1188	-2.17166	2.17166	9.14235e-07	0.000105517	YES		scl0013384.1_233-S	NM_007863.1	Mpp3	Mus musculus membrane protein, palmitoylated 3 (MAGUK p55 subfamily member 3) (Mpp3), mRNA.
scl45842.16.1_36-S	scl45842.16.1_36-S	-0.610978	-1.52729	1.52729	1.93255e-05	0.000843736	-1.07542	-2.10733	2.10733	1.93468e-06	0.000179346	YES		scl45842.16.1_36-S	NM_010811.1	Ndst2	Mus musculus N-deacetylase/N-sulfotransferase (heparan glucosaminyl) 2 (Ndst2), mRNA.
GI_38083629-S	GI_38083629-S	-0.611283	-1.52762	1.52762	4.09679e-06	0.00026981	-1.18671	-2.27634	2.27634	4.72311e-07	6.56515e-05	YES		GI_38083629-S	XM_288828.2	LOC332300	Mus musculus hypothetical LOC332300 (LOC332300), mRNA.
scl066943.7_225-S	scl066943.7_225-S	-0.611368	-1.52771	1.52771	3.27698e-05	0.00122249	1.32646	2.50786	2.50786	6.65889e-08	1.66654e-05	NO		scl066943.7_225-S	NM_025861.1	2310009N05Rik	Mus musculus RIKEN cDNA 2310009N05 gene (2310009N05Rik), mRNA.
scl31557.2_370-S	scl31557.2_370-S	-0.613011	-1.52945	1.52945	1.99257e-06	0.000156654	-0.762198	-1.69607	1.69607	0.000162285	0.00507172	YES		scl31557.2_370-S	XM_355877	Kcnk6	0
scl25041.1.49_5-S	scl25041.1.49_5-S	-0.61489	-1.53144	1.53144	1.13538e-05	0.000572947	-1.0983	-2.14102	2.14102	1.06022e-06	0.000117986	YES		scl25041.1.49_5-S	NM_019422.1	Elovl1	Mus musculus elongation of very long chain fatty acids (FEN1/Elo2, SUR4/Elo3, yeast)-like 1 (Elovl1), mRNA.
scl24151.12.434_2-S	scl24151.12.434_2-S	-0.619379	-1.53621	1.53621	4.8627e-05	0.00164184	-1.31682	-2.49117	2.49117	4.4709e-08	1.29066e-05	YES		scl24151.12.434_2-S	NM_007408.2	Adfp	Mus musculus adipose differentiation related protein (Adfp), mRNA.
ri|A230106J09|PX00063H18|AK020717|907-S	ri|A230106J09|PX00063H18|AK020717|907-S	-0.619483	-1.53632	1.53632	2.82698e-05	0.00110584	-0.832004	-1.78016	1.78016	0.000116014	0.00396592	YES		ri|A230106J09|PX00063H18|AK020717|907-S	AK020717	A230106J09Rik	hypothetical NAD binding site/3-hydroxyacyl-CoA dehydrogenase containing protein
scl34640.17_455-S	scl34640.17_455-S	-0.620655	-1.53757	1.53757	0.000102489	0.00289054	-0.844269	-1.79536	1.79536	0.000156703	0.00493699	YES		scl34640.17_455-S	NM_010687.1	Large	Mus musculus like-glycosyltransferase (Large), mRNA.
scl23718.13.1_59-S	scl23718.13.1_59-S	-0.621234	-1.53819	1.53819	1.77599e-05	0.000788673	-0.764934	-1.69929	1.69929	7.45081e-05	0.00282913	YES		scl23718.13.1_59-S	NM_031393.1	Sytl1	Mus musculus synaptotagmin-like 1 (Sytl1), mRNA.
scl50762.2_0-S	scl50762.2_0-S	-0.621672	-1.53866	1.53866	4.16916e-05	0.00145836	-0.689373	-1.61258	1.61258	0.00013219	0.00438237	YES		scl50762.2_0-S	NM_133662.1	Ier3	Mus musculus immediate early response 3 (Ier3), mRNA.
scl074016.1_7-S	scl074016.1_7-S	-0.623077	-1.54016	1.54016	0.000157516	0.0039688	0.658801	1.57877	1.57877	0.000171832	0.00530683	NO		scl074016.1_7-S	NM_028716.1	Phf19	0
GI_38076329-S	GI_38076329-S	-0.623282	-1.54038	1.54038	3.49722e-06	0.000241941	-0.731522	-1.66039	1.66039	6.00924e-05	0.00239282	YES		GI_38076329-S	XM_139089.3	LOC239122	Mus musculus similar to SETDB2 protein (LOC239122), mRNA.
scl067065.1_152-S	scl067065.1_152-S	-0.623755	-1.54088	1.54088	2.87196e-06	0.000207278	-0.721517	-1.64892	1.64892	7.45708e-05	0.0028292	YES		scl067065.1_152-S	NM_025945.2	Polr3d	Mus musculus polymerase (RNA) III (DNA directed) polypeptide D (Polr3d), mRNA.
scl22942.3.1_64-S	scl22942.3.1_64-S	-0.624644	-1.54183	1.54183	0.000106058	0.0029577	-1.18599	-2.27519	2.27519	4.73798e-07	6.56515e-05	YES		scl22942.3.1_64-S	NM_011313.1	S100a6	Mus musculus S100 calcium binding protein A6 (calcyclin) (S100a6), mRNA.
scl38292.4_242-S	scl38292.4_242-S	-0.626277	-1.54358	1.54358	0.000171245	0.00425629	-0.76934	-1.70449	1.70449	1.86423e-05	0.000960673	YES		scl38292.4_242-S	NM_008600.2	Mip	Mus musculus major intrinsic protein of eye lens fiber (Mip), mRNA.
scl37453.4_481-S	scl37453.4_481-S	-0.626955	-1.5443	1.5443	5.85304e-06	0.000346779	-0.869506	-1.82704	1.82704	1.91745e-05	0.000978194	YES		scl37453.4_481-S	XM_483957	1810038L18Rik	0
scl23654.17.1_41-S	scl23654.17.1_41-S	-0.627169	-1.54453	1.54453	1.76008e-05	0.000785349	-0.984081	-1.97805	1.97805	1.38165e-06	0.000141903	YES		scl23654.17.1_41-S	NM_007939.1	Epha8	Mus musculus Eph receptor A8 (Epha8), mRNA.
scl054325.6_160-S	scl054325.6_160-S	-0.62793	-1.54535	1.54535	2.7708e-05	0.00108752	-1.07874	-2.11219	2.11219	1.29236e-05	0.000715681	YES		scl054325.6_160-S	NM_019422.1	Elovl1	Mus musculus elongation of very long chain fatty acids (FEN1/Elo2, SUR4/Elo3, yeast)-like 1 (Elovl1), mRNA.
scl022767.1_2-S	scl022767.1_2-S	-0.628768	-1.54624	1.54624	3.48283e-05	0.00127325	1.73797	3.33565	3.33565	1.74068e-07	3.43916e-05	NO		scl022767.1_2-S	NM_009570.2	Zfy1	Mus musculus zinc finger protein 1, Y linked (Zfy1), mRNA.
scl000111.1_99-S	scl000111.1_99-S	-0.630328	-1.54792	1.54792	2.26975e-06	0.000173267	-0.695393	-1.61933	1.61933	0.000352069	0.00919165	YES		scl000111.1_99-S	NM_009898.2	Coro1a	Mus musculus coronin, actin binding protein 1A (Coro1a), mRNA.
scl0105663.2_267-S	scl0105663.2_267-S	-0.631344	-1.54901	1.54901	1.79304e-06	0.000145149	-0.98183	-1.97497	1.97497	3.48185e-06	0.000268794	YES		scl0105663.2_267-S	NM_153083	Thtpa	0
scl020670.2_75-S	scl020670.2_75-S	-0.631648	-1.54933	1.54933	1.15465e-05	0.000580163	0.663886	1.58434	1.58434	0.000175043	0.00537339	NO		scl020670.2_75-S	NM_009235.1	Sox15	Mus musculus SRY-box containing gene 15 (Sox15), mRNA.
scl016998.1_51-S	scl016998.1_51-S	-0.631894	-1.5496	1.5496	0.000253937	0.00565993	-0.806478	-1.74894	1.74894	0.000349134	0.00914575	YES		scl016998.1_51-S	NM_008520	Ltbp3	Mus musculus latent transforming growth factor beta binding protein 3 (Ltbp3), mRNA.
scl38386.32_176-S	scl38386.32_176-S	-0.633093	-1.55089	1.55089	0.000340033	0.00703863	-1.47368	-2.77729	2.77729	8.59004e-06	0.000525638	YES		scl38386.32_176-S	NM_028736	Grip1	Mus musculus glutamate receptor interacting protein 1 (Grip1), mRNA.
scl068794.13_69-S	scl068794.13_69-S	-0.636242	-1.55427	1.55427	0.000253103	0.00564403	-0.861171	-1.81651	1.81651	1.25691e-05	0.000704411	YES		scl068794.13_69-S	XM_284175.2	1110055E19Rik	Mus musculus RIKEN cDNA 1110055E19 gene (1110055E19Rik), mRNA.
scl43923.16.1_30-S	scl43923.16.1_30-S	-0.639383	-1.55766	1.55766	0.00022526	0.00517754	-0.987651	-1.98295	1.98295	2.25884e-06	0.000197609	YES		scl43923.16.1_30-S	NM_019813.2	Dbn1	Mus musculus drebrin 1 (Dbn1), mRNA.
scl16289.14.1_134-S	scl16289.14.1_134-S	-0.639677	-1.55798	1.55798	5.50999e-06	0.000332636	-0.677853	-1.59976	1.59976	0.000212723	0.00628968	YES		scl16289.14.1_134-S	NM_011439.1	Sox13	Mus musculus SRY-box containing gene 13 (Sox13), mRNA.
scl55027.2.1_78-S	scl55027.2.1_78-S	-0.641502	-1.55995	1.55995	2.71837e-05	0.00107145	-1.17521	-2.25826	2.25826	9.65182e-07	0.000109767	YES		scl55027.2.1_78-S	NM_021715.1	Chst7	Mus musculus carbohydrate (N-acetylglucosamino) sulfotransferase 7 (Chst7), mRNA.
scl36649.4_542-S	scl36649.4_542-S	-0.641537	-1.55999	1.55999	1.97234e-05	0.000856299	-1.07505	-2.1068	2.1068	3.08757e-06	0.000250814	YES		scl36649.4_542-S	NM_011627	Tpbg	Mus musculus trophoblast glycoprotein (Tpbg), mRNA.
scl0014980.1_39-S	scl0014980.1_39-S	-0.643277	-1.56187	1.56187	8.42748e-07	8.63641e-05	-0.636999	-1.55509	1.55509	0.000361478	0.0093691	YES		scl0014980.1_39-S	0	H2-L	0
GI_46402292-S	GI_46402292-S	-0.643931	-1.56258	1.56258	2.33104e-06	0.000175027	-0.860744	-1.81598	1.81598	0.0001057	0.0037085	YES		GI_46402292-S	NM_207269.1	D330050I23Rik	Mus musculus RIKEN cDNA D330050I23 gene (D330050I23Rik), mRNA.
scl26495.20.1_43-S	scl26495.20.1_43-S	-0.645723	-1.56452	1.56452	2.21917e-05	0.000938129	-0.915579	-1.88633	1.88633	2.49959e-05	0.00120032	YES		scl26495.20.1_43-S	NM_013689.2	Tec	Mus musculus cytoplasmic tyrosine kinase, Dscr28C related (Drosophila) (Tec), mRNA.
scl49257.8_342-S	scl49257.8_342-S	-0.648628	-1.56768	1.56768	7.25562e-06	0.000411176	-1.02659	-2.0372	2.0372	7.96772e-06	0.000497348	YES		scl49257.8_342-S	NM_175177	Bdh	Mus musculus 3-hydroxybutyrate dehydrogenase (heart, mitochondrial) (Bdh), mRNA.
ri|C130033B18|PX00168M24|AK048072|2877-S	ri|C130033B18|PX00168M24|AK048072|2877-S	-0.649143	-1.56824	1.56824	5.42507e-06	0.000328947	-0.834179	-1.78284	1.78284	0.000104483	0.00367962	YES		ri|C130033B18|PX00168M24|AK048072|2877-S	AK048072	C130033B18Rik	similar to GLUTAMINASE, LIVER ISOFORM, MITOCHONDRIAL PRECURSOR (EC 3.5.1.2) (GLS) (L-GLUTAMINE AMIDOHYDROLASE) (L-GLUTAMINASE) [Rattus norvegicus]
scl000390.1_159-S	scl000390.1_159-S	-0.649149	-1.56824	1.56824	3.41931e-06	0.000237609	-0.885999	-1.84804	1.84804	6.36161e-06	0.000423152	YES		scl000390.1_159-S	NM_145960	Mtrf1	Mus musculus mitochondrial translational release factor 1 (Mtrf1), mRNA.
scl19917.13_586-S	scl19917.13_586-S	-0.64934	-1.56845	1.56845	1.13422e-05	0.000572947	-0.737273	-1.66702	1.66702	0.000129945	0.00432175	YES		scl19917.13_586-S	NM_013599.2	Mmp9	Mus musculus matrix metalloproteinase 9 (Mmp9), mRNA.
scl00223473.2_241-S	scl00223473.2_241-S	-0.649719	-1.56886	1.56886	8.7254e-06	0.000471003	-0.660142	-1.58024	1.58024	0.000230712	0.00667347	YES		scl00223473.2_241-S	NM_145469.1	9330161F08Rik	Mus musculus RIKEN cDNA 9330161F08 gene (9330161F08Rik), mRNA.
scl42726.20_132-S	scl42726.20_132-S	-0.651873	-1.57121	1.57121	4.28313e-05	0.00149619	-0.79865	-1.73947	1.73947	2.0874e-05	0.00104098	YES		scl42726.20_132-S	XM_127132.3	AW555464	0
scl53508.17.60_24-S	scl53508.17.60_24-S	-0.652271	-1.57164	1.57164	0.000108479	0.00300724	-0.952397	-1.93508	1.93508	2.74682e-06	0.000230293	YES		scl53508.17.60_24-S	NM_053252.1	LOC114601	Mus musculus tangerin (LOC114601), mRNA.
scl17554.3.1_315-S	scl17554.3.1_315-S	-0.652297	-1.57167	1.57167	1.16558e-06	0.00010615	-0.79283	-1.73247	1.73247	0.000103729	0.00366137	YES		scl17554.3.1_315-S	NM_010133	En1	Mus musculus engrailed 1 (En1), mRNA.
scl0069099.1_228-S	scl0069099.1_228-S	-0.653965	-1.57349	1.57349	4.08452e-06	0.000269382	0.961343	1.94712	1.94712	2.84386e-06	0.000234578	NO		scl0069099.1_228-S	NM_026939.1	1810009N02Rik	Mus musculus RIKEN cDNA 1810009N02 gene (1810009N02Rik), mRNA.
scl45293.12.6_30-S	scl45293.12.6_30-S	-0.654855	-1.57446	1.57446	1.30938e-06	0.000116515	-0.859425	-1.81431	1.81431	1.47627e-05	0.000791213	YES		scl45293.12.6_30-S	NM_026816.1	Gtf2f2	Mus musculus general transcription factor IIF, polypeptide 2 (Gtf2f2), mRNA.
scl12928.1.1_277-S	scl12928.1.1_277-S	-0.655296	-1.57494	1.57494	1.65087e-06	0.000138693	-0.905269	-1.87289	1.87289	4.42569e-06	0.000327038	YES		scl12928.1.1_277-S	0	5031436O03Rik	0
scl41448.13.1_85-S	scl41448.13.1_85-S	-0.660366	-1.58048	1.58048	6.43001e-07	7.1047e-05	-0.905472	-1.87316	1.87316	4.33316e-06	0.000322758	YES		scl41448.13.1_85-S	NM_011706.1	Trpv2	Mus musculus transient receptor potential cation channel, subfamily V, member 2 (Trpv2), mRNA.
scl067772.1_248-S	scl067772.1_248-S	-0.660663	-1.58081	1.58081	1.31742e-06	0.000116696	-0.917122	-1.88834	1.88834	3.25602e-06	0.000258021	YES		scl067772.1_248-S	NM_201637.1	Chd8	0
scl0012836.2_219-S	scl0012836.2_219-S	-0.661897	-1.58216	1.58216	2.29256e-06	0.000173535	-1.1623	-2.23814	2.23814	5.8758e-06	0.000396595	YES		scl0012836.2_219-S	NM_007738.1	Col7a1	Mus musculus procollagen, type VII, alpha 1 (Col7a1), mRNA.
scl46190.7.1_7-S	scl46190.7.1_7-S	-0.670044	-1.59112	1.59112	1.53687e-06	0.000131008	-0.983704	-1.97754	1.97754	1.55852e-06	0.000154948	YES		scl46190.7.1_7-S	NM_028228.1	Pinx1	Mus musculus PIN2/TRF1-interacting protein (Pinx1), mRNA.
scl38274.14.1_69-S	scl38274.14.1_69-S	-0.671035	-1.59221	1.59221	7.95153e-07	8.31309e-05	-0.744964	-1.67593	1.67593	3.75906e-05	0.00165356	YES		scl38274.14.1_69-S	NM_021882.2	Si	Mus musculus silver (Si), mRNA.
scl45535.5_307-S	scl45535.5_307-S	-0.673811	-1.59528	1.59528	4.10585e-07	5.17426e-05	-1.0237	-2.03312	2.03312	2.84782e-06	0.000234578	YES		scl45535.5_307-S	NM_023397.3	1810034K20Rik	Mus musculus RIKEN cDNA 1810034K20 gene (1810034K20Rik), mRNA.
scl45299.10_346-S	scl45299.10_346-S	-0.675963	-1.59766	1.59766	1.60891e-06	0.000135907	-1.03202	-2.04489	2.04489	1.35896e-06	0.000140501	YES		scl45299.10_346-S	NM_026232	Slc25a30	0
scl0013135.2_58-S	scl0013135.2_58-S	-0.678104	-1.60004	1.60004	8.95898e-07	9.06303e-05	-0.835574	-1.78457	1.78457	9.44894e-06	0.00055909	YES		scl0013135.2_58-S	NM_010015.1	Dad1	Mus musculus defender against cell death 1 (Dad1), mRNA.
scl41255.35_202-S	scl41255.35_202-S	-0.680261	-1.60243	1.60243	4.09974e-05	0.00143839	-1.00554	-2.0077	2.0077	4.39418e-06	0.00032603	YES		scl41255.35_202-S	NM_008659.2	Myo1c	Mus musculus myosin IC (Myo1c), mRNA.
scl19579.2_109-S	scl19579.2_109-S	-0.680611	-1.60282	1.60282	1.30282e-05	0.000629512	-0.627331	-1.5447	1.5447	0.000391201	0.00998408	YES		scl19579.2_109-S	NM_146115.2	A830007P12Rik	Mus musculus RIKEN cDNA A830007P12 gene (A830007P12Rik), mRNA.
scl052120.1_108-S	scl052120.1_108-S	-0.680869	-1.6031	1.6031	2.90166e-06	0.000208039	-0.940405	-1.91907	1.91907	6.35571e-06	0.000423152	YES		scl052120.1_108-S	NM_133970	D8Ertd354e	Mus musculus DNA segment, Chr 8, ERATO Doi 354, expressed (D8Ertd354e), mRNA.
scl33731.10_375-S	scl33731.10_375-S	-0.684789	-1.60747	1.60747	3.7415e-05	0.00134509	-0.830478	-1.77827	1.77827	1.09153e-05	0.000626797	YES		scl33731.10_375-S	NM_011984.1	Homer3	Mus musculus homer homolog 3 (Drosophila) (Homer3), mRNA.
scl46176.16.54_7-S	scl46176.16.54_7-S	-0.684956	-1.60765	1.60765	2.23377e-06	0.000171309	-0.836604	-1.78584	1.78584	3.4104e-05	0.00154239	YES		scl46176.16.54_7-S	NM_153414.2	D14Ertd231e	0
ri|2310045L10|ZX00040M13|AK009826|1828-S	ri|2310045L10|ZX00040M13|AK009826|1828-S	-0.68666	-1.60955	1.60955	1.78168e-06	0.00014448	-0.717941	-1.64483	1.64483	0.000104603	0.00368109	YES		ri|2310045L10|ZX00040M13|AK009826|1828-S	AK009826	2310045L10Rik	similar to ADAPTOR MOLECULE SRCASM [Mus musculus]
scl40402.14.1_6-S	scl40402.14.1_6-S	-0.686767	-1.60967	1.60967	3.61583e-06	0.000247803	-0.630768	-1.54839	1.54839	0.000325411	0.00869029	YES		scl40402.14.1_6-S	NM_025745.2	4933407N01Rik	Mus musculus RIKEN cDNA 4933407N01 gene (4933407N01Rik), mRNA.
scl45992.1.277_250-S	scl45992.1.277_250-S	-0.687814	-1.61084	1.61084	9.99732e-07	9.71069e-05	-0.917684	-1.88908	1.88908	2.47424e-05	0.00119183	YES		scl45992.1.277_250-S	NM_029273.1	Slitrk5	Mus musculus SLIT and NTRK-like family, member 5 (Slitrk5), mRNA.
scl0110542.11_226-S	scl0110542.11_226-S	-0.688532	-1.61164	1.61164	9.74508e-07	9.56619e-05	-0.889974	-1.85314	1.85314	2.44251e-05	0.001178	YES		scl0110542.11_226-S	NM_144547.1	Amhr2	Mus musculus anti-Mullerian hormone type 2 receptor (Amhr2), mRNA.
GI_38085196-S	GI_38085196-S	-0.689324	-1.61253	1.61253	0.000434678	0.0085628	-1.2341	-2.35235	2.35235	1.88832e-07	3.63837e-05	YES		GI_38085196-S	XM_140740.3	LOC240672	Mus musculus similar to MAP-kinase phosphatase (cpg21) (LOC240672), mRNA.
scl38227.11_29-S	scl38227.11_29-S	-0.689616	-1.61285	1.61285	5.45839e-05	0.00181149	-1.23641	-2.35611	2.35611	1.14236e-05	0.000654376	YES		scl38227.11_29-S	NM_177387	Ust	0
scl0240087.7_297-S	scl0240087.7_297-S	-0.689908	-1.61318	1.61318	5.70484e-06	0.000340612	-0.695954	-1.61995	1.61995	5.23149e-05	0.00214353	YES		scl0240087.7_297-S	XM_484632	6820401C03	0
scl052840.5_2-S	scl052840.5_2-S	-0.690701	-1.61407	1.61407	1.11519e-05	0.000567677	-0.948937	-1.93045	1.93045	3.6527e-06	0.000281517	YES		scl052840.5_2-S	NM_026797.1	D2Bwg0891e	Mus musculus DNA segment, Chr 2, Brigham & Womens Genetics 0891 expressed (D2Bwg0891e), mRNA.
scl45201.2_40-S	scl45201.2_40-S	-0.690812	-1.61419	1.61419	1.96128e-06	0.000155264	-1.25601	-2.38834	2.38834	1.503e-07	3.12196e-05	YES		scl45201.2_40-S	0	Commd6	0
scl46231.15_279-S	scl46231.15_279-S	-0.691167	-1.61459	1.61459	1.06803e-06	9.97996e-05	-0.751702	-1.68378	1.68378	5.97476e-05	0.00238316	YES		scl46231.15_279-S	NM_026908.2	Cab39l	0
scl00224022.2_173-S	scl00224022.2_173-S	-0.691958	-1.61547	1.61547	1.08906e-06	0.000100956	-0.59342	-1.50882	1.50882	0.000386729	0.00988619	YES		scl00224022.2_173-S	NM_144852	Slc7a4	Mus musculus solute carrier family 7 (cationic amino acid transporter, y+ system), member 4 (Slc7a4), mRNA.
scl53313.7_541-S	scl53313.7_541-S	-0.693343	-1.61703	1.61703	2.24537e-05	0.000944066	-1.08203	-2.11701	2.11701	4.94423e-07	6.74093e-05	YES		scl53313.7_541-S	NM_008137.2	Gna14	Mus musculus guanine nucleotide binding protein, alpha 14 (Gna14), mRNA.
ri|1810064L21|ZX00043M04|AK007954|1376-S	ri|1810064L21|ZX00043M04|AK007954|1376-S	-0.693926	-1.61768	1.61768	2.41352e-06	0.00018006	-1.11327	-2.16336	2.16336	6.00871e-06	0.000403709	YES		ri|1810064L21|ZX00043M04|AK007954|1376-S	AK007954	1810064L21Rik	0
scl45529.12.1_2-S	scl45529.12.1_2-S	-0.694266	-1.61806	1.61806	7.51062e-07	7.97734e-05	-0.802766	-1.74444	1.74444	1.77708e-05	0.000918646	YES		scl45529.12.1_2-S	NM_019519.1	Rabggta	Mus musculus Rab geranylgeranyl transferase, a subunit (Rabggta), mRNA.
scl20428.3.1_133-S	scl20428.3.1_133-S	-0.695789	-1.61977	1.61977	1.77426e-06	0.000144381	-0.66157	-1.5818	1.5818	0.000182449	0.00556028	YES		scl20428.3.1_133-S	NM_177157.2	2010323F13Rik	0
scl000243.1_36-S	scl000243.1_36-S	-0.697	-1.62113	1.62113	1.89956e-06	0.000152103	-0.915597	-1.88635	1.88635	0.000157348	0.00494126	YES		scl000243.1_36-S	NM_017405.1	Lisch7	Mus musculus liver-specific bHLH-Zip transcription factor (Lisch7), mRNA.
scl00192120.2_28-S	scl00192120.2_28-S	-0.698205	-1.62249	1.62249	9.07854e-06	0.000485452	-0.663585	-1.58401	1.58401	0.000115876	0.00396409	YES		scl00192120.2_28-S	NM_138653.1	Bspry	Mus musculus B-box and SPRY domain containing (Bspry), mRNA.
scl0001413.1_16-S	scl0001413.1_16-S	-0.698517	-1.62284	1.62284	2.63493e-07	3.74762e-05	-0.711022	-1.63696	1.63696	0.000113973	0.00393364	YES		scl0001413.1_16-S	XM_126629.2	Srcasm	Mus musculus Src activating and signaling molecule (Srcasm), mRNA.
scl23440.19_602-S	scl23440.19_602-S	-0.699141	-1.62354	1.62354	8.38797e-06	0.000458407	-0.633837	-1.55169	1.55169	0.000249812	0.00708144	YES		scl23440.19_602-S	NM_008860	Prkcz	Mus musculus protein kinase C, zeta (Prkcz), mRNA.
scl27919.3_374-S	scl27919.3_374-S	-0.699615	-1.62407	1.62407	3.91706e-06	0.00026242	-0.682807	-1.60526	1.60526	0.000183611	0.00557748	YES		scl27919.3_374-S	XM_194205.2	BC034068	Mus musculus cDNA sequence BC034068 (BC034068), mRNA.
scl46290.12.1_1-S	scl46290.12.1_1-S	-0.702033	-1.6268	1.6268	7.50826e-07	7.97734e-05	-0.77056	-1.70593	1.70593	2.50804e-05	0.00120314	YES		scl46290.12.1_1-S	XM_127738.3	1500001L15Rik	Mus musculus RIKEN cDNA 1500001L15 gene (1500001L15Rik), mRNA.
scl46372.17.1_65-S	scl46372.17.1_65-S	-0.702248	-1.62704	1.62704	3.42614e-07	4.53847e-05	-0.716448	-1.64313	1.64313	5.64647e-05	0.00227557	YES		scl46372.17.1_65-S	NM_009632.2	Adprtl2	Mus musculus ADP-ribosyltransferase (NAD+; poly(ADP-ribose) polymerase)-like 2 (Adprtl2), mRNA.
scl0268480.3_303-S	scl0268480.3_303-S	-0.702434	-1.62725	1.62725	1.55376e-06	0.000132206	1.25743	2.39069	2.39069	1.40927e-06	0.000144104	NO		scl0268480.3_303-S	XM_484075	B230105J10	0
scl000389.1_0-S	scl000389.1_0-S	-0.70518	-1.63035	1.63035	8.5179e-07	8.70993e-05	-0.961181	-1.9469	1.9469	7.09443e-06	0.000458171	YES		scl000389.1_0-S	NM_026598.1	Ebpl	Mus musculus emopamil binding protein-like (Ebpl), mRNA.
scl50150.4.1_163-S	scl50150.4.1_163-S	-0.706824	-1.63221	1.63221	3.68057e-07	4.79541e-05	-1.24187	-2.36504	2.36504	9.41785e-08	2.24049e-05	YES		scl50150.4.1_163-S	NM_008113.2	Arhgdig	Mus musculus Rho GDP dissociation inhibitor (GDI) gamma (Arhgdig), mRNA.
scl34132.19.1_1-S	scl34132.19.1_1-S	-0.707333	-1.63278	1.63278	1.0037e-06	9.71069e-05	-0.884302	-1.84587	1.84587	8.66239e-06	0.00052715	YES		scl34132.19.1_1-S	NM_011503.2	Stxbp2	Mus musculus syntaxin binding protein 2 (Stxbp2), mRNA.
scl45489.6.1_24-S	scl45489.6.1_24-S	-0.707568	-1.63305	1.63305	1.69663e-06	0.000140266	-0.990803	-1.98729	1.98729	3.16891e-06	0.000255342	YES		scl45489.6.1_24-S	NM_026526.1	2510005D08Rik	Mus musculus RIKEN cDNA 2510005D08 gene (2510005D08Rik), mRNA.
scl019223.1_1-S	scl019223.1_1-S	-0.708134	-1.63369	1.63369	4.18888e-07	5.23644e-05	-0.655746	-1.57543	1.57543	0.000150496	0.00481297	YES		scl019223.1_1-S	NM_008968.2	Ptgis	Mus musculus prostaglandin I2 (prostacyclin) synthase (Ptgis), mRNA.
scl41677.17_612-S	scl41677.17_612-S	-0.708149	-1.63371	1.63371	1.06746e-05	0.000552593	-0.985974	-1.98065	1.98065	4.64432e-06	0.000336266	YES		scl41677.17_612-S	NM_198936.1	D11Ertd730e	Mus musculus DNA segment, Chr 11, ERATO Doi 730, expressed (D11Ertd730e), transcript variant 1, mRNA.
scl14296.1.1_54-S	scl14296.1.1_54-S	-0.708455	-1.63405	1.63405	3.57653e-05	0.00129779	-0.795011	-1.73509	1.73509	0.000143583	0.00465252	YES		scl14296.1.1_54-S	XM_205854	Itpkb	0
GI_38076110-S	GI_38076110-S	-0.708719	-1.63435	1.63435	5.53352e-07	6.45042e-05	-0.639191	-1.55746	1.55746	0.0002282	0.00660902	YES		GI_38076110-S	XM_283206.2	5730533P17Rik	Mus musculus RIKEN cDNA 5730533P17 gene (5730533P17Rik), mRNA.
scl000292.1_12-S	scl000292.1_12-S	-0.709536	-1.63528	1.63528	2.65729e-07	3.76608e-05	-0.958989	-1.94395	1.94395	8.03164e-06	0.000500668	YES		scl000292.1_12-S	XM_127742.4	0	Mus musculus oxidase assembly 1-like (Oxa1l), mRNA.
GI_38077063-S	GI_38077063-S	-0.710025	-1.63583	1.63583	5.0104e-07	5.89962e-05	-1.07068	-2.10043	2.10043	2.03191e-06	0.000185693	YES		GI_38077063-S	XM_131191.4	LOC211823	Mus musculus similar to hypothetical protein 5930437N14 (LOC211823), mRNA.
scl48179.2_105-S	scl48179.2_105-S	-0.710086	-1.6359	1.6359	7.41809e-07	7.91512e-05	-1.3118	-2.4825	2.4825	1.50257e-07	3.12196e-05	YES		scl48179.2_105-S	0	2310043M15Rik	0
ri|4833426I20|PX00028O24|AK014773|1427-S	ri|4833426I20|PX00028O24|AK014773|1427-S	-0.712494	-1.63863	1.63863	8.11927e-06	0.000446972	-0.678943	-1.60097	1.60097	0.000336416	0.00889532	YES		ri|4833426I20|PX00028O24|AK014773|1427-S	AK014773	Loxl4	lysyl oxidase-like 4
scl53915.4_77-S	scl53915.4_77-S	-0.71389	-1.64022	1.64022	4.32391e-07	5.3764e-05	-1.07175	-2.10199	2.10199	2.64226e-06	0.000223194	YES		scl53915.4_77-S	NM_021476.2	Cysltr1	Mus musculus cysteinyl leukotriene receptor 1 (Cysltr1), mRNA.
scl070302.4_170-S	scl070302.4_170-S	-0.714699	-1.64114	1.64114	1.08652e-06	0.000100921	-0.806231	-1.74864	1.74864	0.000111822	0.00387949	YES		scl070302.4_170-S	XM_127780.4	3110050K21Rik	Mus musculus RIKEN cDNA 3110050K21 gene (3110050K21Rik), mRNA.
scl22869.17.1_4-S	scl22869.17.1_4-S	-0.715938	-1.64255	1.64255	7.87559e-06	0.000437691	-0.668194	-1.58908	1.58908	0.000305624	0.00827563	YES		scl22869.17.1_4-S	NM_181409.2	BC051083	Mus musculus cDNA sequence BC051083 (BC051083), mRNA.
ri|9130008F23|PX00026C21|AK018601|1316-S	ri|9130008F23|PX00026C21|AK018601|1316-S	-0.717188	-1.64398	1.64398	1.47285e-06	0.000126707	-1.58691	-3.00404	3.00404	1.04114e-07	2.42732e-05	YES		ri|9130008F23|PX00026C21|AK018601|1316-S	AK018601	9130008F23Rik	0
scl45531.6.1_0-S	scl45531.6.1_0-S	-0.718121	-1.64504	1.64504	5.95146e-07	6.73556e-05	-0.85725	-1.81158	1.81158	6.76746e-06	0.000441951	YES		scl45531.6.1_0-S	NM_008683	Nedd8	Mus musculus neural precursor cell expressed, developmentally down-regulated gene 8 (Nedd8), mRNA.
scl49390.9.3_12-S	scl49390.9.3_12-S	-0.720462	-1.64771	1.64771	3.78935e-06	0.000255702	-0.810476	-1.75379	1.75379	9.43782e-05	0.00339034	YES		scl49390.9.3_12-S	NM_026163.1	Pkp2	0
scl45266.21_295-S	scl45266.21_295-S	-0.720569	-1.64783	1.64783	6.40878e-07	7.1047e-05	-1.21522	-2.32177	2.32177	5.82874e-07	7.7211e-05	YES		scl45266.21_295-S	NM_025832.2	1300019C06Rik	Mus musculus RIKEN cDNA 1300019C06 gene (1300019C06Rik), mRNA.
scl46178.2_476-S	scl46178.2_476-S	-0.721692	-1.64912	1.64912	7.77497e-07	8.16512e-05	-0.814602	-1.75881	1.75881	0.000273416	0.00757572	YES		scl46178.2_476-S	XM_283218	Kif13b	Mus musculus kinesin family member 13B (Kif13b), mRNA.
scl016560.2_49-S	scl016560.2_49-S	-0.722788	-1.65037	1.65037	9.85785e-07	9.65655e-05	-0.854248	-1.80782	1.80782	9.07633e-06	0.000545375	YES		scl016560.2_49-S	NM_008440.1	Kif1a	Mus musculus kinesin family member 1A (Kif1a), mRNA.
scl000380.1_99-S	scl000380.1_99-S	-0.72292	-1.65052	1.65052	3.80027e-07	4.90856e-05	-0.816404	-1.76101	1.76101	1.32183e-05	0.00072558	YES		scl000380.1_99-S	NM_153414.2	D14Ertd231e	0
scl069111.1_92-S	scl069111.1_92-S	-0.723692	-1.6514	1.6514	7.34856e-07	7.87698e-05	-1.11186	-2.16125	2.16125	1.20141e-05	0.000679844	YES		scl069111.1_92-S	NM_010800.2	Mist1	Mus musculus muscle, intestine and stomach expression 1 (Mist1), mRNA.
scl51549.11_11-S	scl51549.11_11-S	-0.725098	-1.65301	1.65301	1.96911e-05	0.00085569	-0.858253	-1.81284	1.81284	3.35808e-05	0.00152567	YES		scl51549.11_11-S	NM_007874.2	Dp1	Mus musculus deleted in polyposis 1 (Dp1), mRNA.
scl46268.10.1_3-S	scl46268.10.1_3-S	-0.731217	-1.66004	1.66004	1.1089e-06	0.000102591	-0.840757	-1.79099	1.79099	1.28303e-05	0.000714755	YES		scl46268.10.1_3-S	NM_026403.2	2610027L16Rik	Mus musculus RIKEN cDNA 2610027L16 gene (2610027L16Rik), mRNA.
scl054397.1_307-S	scl054397.1_307-S	-0.732051	-1.661	1.661	8.13485e-07	8.42915e-05	-0.918683	-1.89039	1.89039	4.70807e-06	0.000338848	YES		scl054397.1_307-S	NM_019441	Ppt2	Mus musculus palmitoyl-protein thioesterase 2 (Ppt2), mRNA.
scl34224.8.1_50-S	scl34224.8.1_50-S	-0.732849	-1.66192	1.66192	1.64424e-05	0.000745067	-1.34334	-2.53737	2.53737	3.68858e-08	1.11682e-05	YES		scl34224.8.1_50-S	NM_007806.1	Cyba	Mus musculus cytochrome b-245, alpha polypeptide (Cyba), mRNA.
scl0019419.1_154-S	scl0019419.1_154-S	-0.735761	-1.66528	1.66528	1.95568e-06	0.000155084	0.776843	1.71338	1.71338	2.82309e-05	0.0013283	NO		scl0019419.1_154-S	NM_011246.2	Rasgrp1	Mus musculus RAS guanyl releasing protein 1 (Rasgrp1), mRNA.
scl45569.16_259-S	scl45569.16_259-S	-0.738164	-1.66805	1.66805	1.4803e-07	2.53705e-05	-0.730565	-1.65929	1.65929	2.84696e-05	0.00133549	YES		scl45569.16_259-S	NM_013768	Skb1	Mus musculus SKB1 homolog (S. pombe) (Skb1), mRNA.
scl0068299.1_136-S	scl0068299.1_136-S	-0.738467	-1.6684	1.6684	1.01004e-06	9.73061e-05	-0.850645	-1.80331	1.80331	1.45308e-05	0.000783064	YES		scl0068299.1_136-S	NM_026664.2	3100002B05Rik	Mus musculus RIKEN cDNA 3100002B05 gene (3100002B05Rik), mRNA.
scl0019663.2_128-S	scl0019663.2_128-S	-0.740393	-1.67063	1.67063	3.81827e-07	4.91818e-05	-0.994845	-1.99287	1.99287	1.97906e-06	0.000182371	YES		scl0019663.2_128-S	NM_019733.1	Rbpms	Mus musculus RNA binding protein gene with multiple splicing (Rbpms), mRNA.
scl31831.6_332-S	scl31831.6_332-S	-0.740711	-1.671	1.671	1.6132e-07	2.67764e-05	-0.643667	-1.5623	1.5623	0.00011912	0.00402778	YES		scl31831.6_332-S	NM_029934.2	5730589L02Rik	Mus musculus RIKEN cDNA 5730589L02 gene (5730589L02Rik), mRNA.
scl45265.10.1_1-S	scl45265.10.1_1-S	-0.742317	-1.67286	1.67286	9.08344e-07	9.10844e-05	-0.93285	-1.90904	1.90904	3.83919e-06	0.000292985	YES		scl45265.10.1_1-S	NM_018765.1	Wbp4	Mus musculus WW domain binding protein 4 (Wbp4), mRNA.
scl065972.3_20-S	scl065972.3_20-S	-0.743881	-1.67467	1.67467	2.47754e-07	3.61008e-05	-1.0766	-2.10905	2.10905	5.67901e-07	7.56574e-05	YES		scl065972.3_20-S	NM_023065.2	Ifi30	Mus musculus interferon gamma inducible protein 30 (Ifi30), mRNA.
scl00101497.2_226-S	scl00101497.2_226-S	-0.744014	-1.67483	1.67483	1.43043e-05	0.000671683	-0.672668	-1.59402	1.59402	0.000108745	0.00379595	YES		scl00101497.2_226-S	NM_138752.1	AI194308	Mus musculus expressed sequence AI194308 (AI194308), mRNA.
scl0074053.2_257-S	scl0074053.2_257-S	-0.744196	-1.67504	1.67504	6.34866e-06	0.000368191	-0.910019	-1.87907	1.87907	2.49794e-05	0.00120032	YES		scl0074053.2_257-S	NM_130891.1	Grip1	Mus musculus glutamate receptor interacting protein 1 (Grip1), mRNA.
scl0068151.2_330-S	scl0068151.2_330-S	-0.746837	-1.67811	1.67811	6.54933e-05	0.00208536	-0.7582	-1.69138	1.69138	2.13709e-05	0.00105337	YES		scl0068151.2_330-S	NM_026582.2	5031439A09Rik	Mus musculus RIKEN cDNA 5031439A09 gene (5031439A09Rik), mRNA.
ri|3110001A05|ZX00070L23|AK013931|1363-S	ri|3110001A05|ZX00070L23|AK013931|1363-S	-0.748079	-1.67955	1.67955	4.89435e-07	5.7877e-05	-1.0924	-2.13228	2.13228	4.54346e-07	6.47867e-05	YES		ri|3110001A05|ZX00070L23|AK013931|1363-S	AK013931	3110001A05Rik	0
scl020317.1_68-S	scl020317.1_68-S	-0.749412	-1.68111	1.68111	1.52683e-07	2.57946e-05	-0.653917	-1.57343	1.57343	0.000149821	0.00479468	YES		scl020317.1_68-S	NM_011340.2	Serpinf1	Mus musculus serine (or cysteine) proteinase inhibitor, clade F, member 1 (Serpinf1), mRNA.
scl0001294.1_4-S	scl0001294.1_4-S	-0.750114	-1.68193	1.68193	1.66578e-06	0.000139197	-1.07338	-2.10436	2.10436	2.72643e-06	0.000229059	YES		scl0001294.1_4-S	NM_175935.2	G6pc3	Mus musculus glucose 6 phosphatase, catalytic, 3 (G6pc3), mRNA.
scl34464.12_3-S	scl34464.12_3-S	-0.751837	-1.68394	1.68394	3.1469e-07	4.24607e-05	-0.968125	-1.9563	1.9563	4.40372e-06	0.00032603	YES		scl34464.12_3-S	NM_053246.1	Dok4	Mus musculus downstream of tyrosine kinase 4 (Dok4), mRNA.
GI_38089185-S	GI_38089185-S	-0.752864	-1.68513	1.68513	5.12348e-05	0.00171375	-1.0925	-2.13243	2.13243	3.29581e-05	0.00150516	YES		GI_38089185-S	XM_356068.1	Mfhas1	Mus musculus malignant fibrous histiocytoma amplified sequence 1 (Mfhas1), mRNA.
scl24094.1_31-S	scl24094.1_31-S	-0.755116	-1.68777	1.68777	2.28957e-06	0.000173535	-1.13061	-2.18951	2.18951	1.9347e-06	0.000179346	YES		scl24094.1_31-S	NM_010591.1	Jun	Mus musculus Jun oncogene (Jun), mRNA.
scl45267.5.1_68-S	scl45267.5.1_68-S	-0.755356	-1.68805	1.68805	7.52993e-06	0.000423529	-1.27376	-2.41791	2.41791	1.31925e-06	0.000137615	YES		scl45267.5.1_68-S	NM_025427.1	1190002H23Rik	Mus musculus RIKEN cDNA 1190002H23 gene (1190002H23Rik), mRNA.
scl0018130.2_77-S	scl0018130.2_77-S	-0.755384	-1.68808	1.68808	3.15077e-07	4.24607e-05	-0.902287	-1.86903	1.86903	5.65725e-06	0.000385827	YES		scl0018130.2_77-S	NM_008715.1	Ddx26	Mus musculus DEAD/H (Asp-Glu-Ala-Asp/His) box polypeptide 26 (Ddx26), mRNA.
scl0057258.1_58-S	scl0057258.1_58-S	-0.756125	-1.68895	1.68895	1.663e-06	0.000139197	-0.830938	-1.77884	1.77884	8.35344e-06	0.000515217	YES		scl0057258.1_58-S	NM_020506.1	Xpo4	Mus musculus exportin 4 (Xpo4), mRNA.
scl075265.1_98-S	scl075265.1_98-S	-0.758455	-1.69168	1.69168	4.73575e-07	5.65933e-05	-0.858018	-1.81255	1.81255	8.15117e-06	0.000506624	YES		scl075265.1_98-S	XM_127733.2	Sucla2	0
scl51018.32_4-S	scl51018.32_4-S	-0.75916	-1.6925	1.6925	1.2365e-05	0.000606262	-0.748234	-1.67974	1.67974	0.000113742	0.00393148	YES		scl51018.32_4-S	NM_013855	Abca3	Mus musculus ATP-binding cassette, sub-family A (ABC1), member 3 (Abca3), mRNA.
scl42385.21_636-S	scl42385.21_636-S	-0.759967	-1.69345	1.69345	8.01382e-07	8.35948e-05	-0.88766	-1.85017	1.85017	3.89708e-06	0.000296432	YES		scl42385.21_636-S	XM_127051.3	Sos2	Mus musculus Son of sevenless homolog 2 (Drosophila) (Sos2), mRNA.
scl0003424.1_2300-S	scl0003424.1_2300-S	-0.764628	-1.69893	1.69893	0.000179105	0.00439842	-1.66746	-3.17656	3.17656	1.12387e-06	0.000122726	YES		scl0003424.1_2300-S	NM_009371.2	Tgfbr2	Mus musculus transforming growth factor, beta receptor II (Tgfbr2), transcript variant 1, mRNA.
scl45372.3_35-S	scl45372.3_35-S	-0.765775	-1.70028	1.70028	1.6894e-06	0.000139917	-1.03236	-2.04537	2.04537	2.47342e-06	0.000212395	YES		scl45372.3_35-S	NM_030054.2	Mscp	Mus musculus mitochondrial solute carrier protein (Mscp), mRNA.
scl0216164.1_206-S	scl0216164.1_206-S	-0.765842	-1.70036	1.70036	4.72112e-07	5.65904e-05	-0.980653	-1.97336	1.97336	1.96004e-06	0.000180976	YES		scl0216164.1_206-S	XM_125771	Dos	Mus musculus downstream of Stk11 (Dos), mRNA.
scl000320.1_35-S	scl000320.1_35-S	-0.766199	-1.70078	1.70078	1.2771e-06	0.000114297	-1.16433	-2.24129	2.24129	3.3625e-05	0.00152567	YES		scl000320.1_35-S	NM_013768.1	Skb1	Mus musculus SKB1 homolog (S. pombe) (Skb1), mRNA.
scl34674.6.1_40-S	scl34674.6.1_40-S	-0.767833	-1.70271	1.70271	1.65447e-07	2.6864e-05	-1.01634	-2.02279	2.02279	4.88188e-06	0.00034753	YES		scl34674.6.1_40-S	NM_032398.1	Plvap	Mus musculus plasmalemma vesicle associated protein (Plvap), mRNA.
scl33658.4_26-S	scl33658.4_26-S	-0.768964	-1.70405	1.70405	1.25483e-06	0.000112954	-1.65508	-3.1494	3.1494	1.25236e-08	5.42491e-06	YES		scl33658.4_26-S	XM_204287.3	Rasd2	0
scl42790.6_48-S	scl42790.6_48-S	-0.769626	-1.70483	1.70483	2.58358e-07	3.70668e-05	-1.10871	-2.15653	2.15653	3.23731e-07	5.20018e-05	YES		scl42790.6_48-S	NM_010052	Dlk1	Mus musculus delta-like 1 homolog (Drosophila) (Dlk1), mRNA.
scl46123.6.1_7-S	scl46123.6.1_7-S	-0.769911	-1.70516	1.70516	2.10533e-07	3.1565e-05	-0.933978	-1.91054	1.91054	3.27944e-06	0.000258258	YES		scl46123.6.1_7-S	NM_180588.1	2700029E10Rik	Mus musculus RIKEN cDNA 2700029E10 gene (2700029E10Rik), mRNA.
scl41896.5_609-S	scl41896.5_609-S	-0.771999	-1.70763	1.70763	1.7734e-07	2.83186e-05	-0.779804	-1.7169	1.7169	5.05749e-05	0.00209061	YES		scl41896.5_609-S	NM_016922.2	Gal3st1	Mus musculus galactose-3-O-sulfotransferase 1 (Gal3st1), mRNA.
scl0235610.2_72-S	scl0235610.2_72-S	-0.772371	-1.70807	1.70807	9.27268e-07	9.22178e-05	-0.645357	-1.56413	1.56413	0.000117406	0.00400149	YES		scl0235610.2_72-S	NM_172774.1	6620401K05Rik	Mus musculus RIKEN cDNA 6620401K05 gene (6620401K05Rik), mRNA.
scl0071844.1_193-S	scl0071844.1_193-S	-0.773919	-1.70991	1.70991	6.45792e-07	7.11867e-05	-0.693398	-1.61709	1.61709	0.000336713	0.00889532	YES		scl0071844.1_193-S	NM_170591.1	Nupl1	Mus musculus nucleoporin like 1 (Nupl1), mRNA.
scl18196.2_265-S	scl18196.2_265-S	-0.773977	-1.70998	1.70998	3.63602e-07	4.77578e-05	-1.05678	-2.08028	2.08028	2.57267e-06	0.000220108	YES		scl18196.2_265-S	NM_009236.1	Sox18	Mus musculus SRY-box containing gene 18 (Sox18), mRNA.
scl000333.1_26-S	scl000333.1_26-S	-0.775942	-1.71231	1.71231	2.20502e-05	0.000934238	-1.28377	-2.43475	2.43475	7.92096e-07	9.51903e-05	YES		scl000333.1_26-S	NM_009366.1	Tgfb1i4	Mus musculus transforming growth factor beta 1 induced transcript 4 (Tgfb1i4), mRNA.
scl16101.1.1002_23-S	scl16101.1.1002_23-S	-0.777329	-1.71395	1.71395	3.51259e-07	4.6267e-05	-0.766865	-1.70157	1.70157	1.94909e-05	0.000986778	YES		scl16101.1.1002_23-S	0	8430426K15Rik	0
scl30734.8.1_4-S	scl30734.8.1_4-S	-0.777686	-1.71438	1.71438	1.77232e-06	0.000144381	-1.26663	-2.40599	2.40599	2.01123e-07	3.73623e-05	YES		scl30734.8.1_4-S	NM_016669.1	Crym	Mus musculus crystallin, mu (Crym), mRNA.
scl0056419.2_241-S	scl0056419.2_241-S	-0.779573	-1.71662	1.71662	1.12311e-06	0.000103469	-0.930144	-1.90547	1.90547	7.37467e-06	0.000469121	YES		scl0056419.2_241-S	NM_019670.1	Diap3	Mus musculus diaphanous homolog 3 (Drosophila) (Diap3), mRNA.
scl014683.1_3-S	scl014683.1_3-S	-0.785113	-1.72323	1.72323	3.69503e-05	0.00133044	-1.10194	-2.14643	2.14643	6.90668e-07	8.56502e-05	YES		scl014683.1_3-S	NM_010309.1	Gnas	Mus musculus GNAS (guanine nucleotide binding protein, alpha stimulating) complex locus (Gnas), mRNA.
scl45528.8.1_39-S	scl45528.8.1_39-S	-0.78549	-1.72368	1.72368	1.63031e-07	2.68123e-05	-1.32062	-2.49774	2.49774	5.28296e-08	1.44055e-05	YES		scl45528.8.1_39-S	NM_026819.2	Dhrs1	Mus musculus dehydrogenase/reductase (SDR family) member 1 (Dhrs1), mRNA.
scl056405.2_1-S	scl056405.2_1-S	-0.788929	-1.72779	1.72779	1.74564e-06	0.000143302	-0.901988	-1.86864	1.86864	1.92815e-05	0.000981502	YES		scl056405.2_1-S	NM_019819.2	Dusp14	Mus musculus dual specificity phosphatase 14 (Dusp14), mRNA.
ri|2010305C02|ZX00044I20|AK008522|1111-S	ri|2010305C02|ZX00044I20|AK008522|1111-S	-0.791081	-1.73037	1.73037	2.75518e-07	3.85792e-05	-0.967957	-1.95607	1.95607	1.81239e-06	0.000171454	YES		ri|2010305C02|ZX00044I20|AK008522|1111-S	AK008522	2010305C02Rik	0
scl36939.8_109-S	scl36939.8_109-S	-0.791683	-1.73109	1.73109	1.98764e-06	0.000156553	-0.812487	-1.75624	1.75624	0.000385075	0.00984931	YES		scl36939.8_109-S	NM_021422.2	Dnaja4	Mus musculus DnaJ (Hsp40) homolog, subfamily A, member 4 (Dnaja4), mRNA.
scl34939.16_10-S	scl34939.16_10-S	-0.791693	-1.7311	1.7311	5.07707e-08	1.22658e-05	-1.10832	-2.15594	2.15594	4.66195e-07	6.52785e-05	YES		scl34939.16_10-S	NM_019733	Rbpms	Mus musculus RNA binding protein gene with multiple splicing (Rbpms), mRNA.
scl45417.7.1_19-S	scl45417.7.1_19-S	-0.792917	-1.73257	1.73257	2.91636e-06	0.000208245	-1.20279	-2.30184	2.30184	1.93261e-07	3.68239e-05	YES		scl45417.7.1_19-S	NM_021458	Fzd3	Mus musculus frizzled homolog 3 (Drosophila) (Fzd3), mRNA.
ri|C330035G09|PX00667D21|AK082829|1174-S	ri|C330035G09|PX00667D21|AK082829|1174-S	-0.79451	-1.73449	1.73449	8.96041e-07	9.06303e-05	1.76959	3.40956	3.40956	3.30129e-09	1.94851e-06	NO		ri|C330035G09|PX00667D21|AK082829|1174-S	AK082829	Usp26	ubiquitin specific protease 26
scl46139.2_493-S	scl46139.2_493-S	-0.798924	-1.7398	1.7398	1.15695e-06	0.000105777	-0.773295	-1.70917	1.70917	0.000257527	0.00723382	YES		scl46139.2_493-S	NM_010921.1	Nkx3-1	Mus musculus NK-3 transcription factor, locus 1 (Drosophila) (Nkx3-1), mRNA.
scl019173.2_9-S	scl019173.2_9-S	-0.800435	-1.74163	1.74163	2.72243e-07	3.82354e-05	-0.749425	-1.68112	1.68112	5.0255e-05	0.00208478	YES		scl019173.2_9-S	NM_011186.1	Psmb5	Mus musculus proteasome (prosome, macropain) subunit, beta type 5 (Psmb5), mRNA.
scl46378.5_118-S	scl46378.5_118-S	-0.80106	-1.74238	1.74238	3.3714e-07	4.49148e-05	-1.11138	-2.16053	2.16053	3.54961e-07	5.48674e-05	YES		scl46378.5_118-S	XM_283206	4930487N19Rik	0
scl45363.6_489-S	scl45363.6_489-S	-0.801321	-1.7427	1.7427	1.29745e-07	2.36319e-05	-0.899609	-1.86556	1.86556	6.55189e-06	0.000432505	YES		scl45363.6_489-S	NM_134078.2	6330407G04Rik	Mus musculus RIKEN cDNA 6330407G04 gene (6330407G04Rik), mRNA.
scl37811.6.1_5-S	scl37811.6.1_5-S	-0.801803	-1.74328	1.74328	6.01643e-07	6.7926e-05	0.639707	1.55801	1.55801	0.00020451	0.00608356	NO		scl37811.6.1_5-S	NM_008185.2	Gstt1	Mus musculus glutathione S-transferase, theta 1 (Gstt1), mRNA.
scl44881.2_33-S	scl44881.2_33-S	-0.802703	-1.74437	1.74437	0.000281488	0.00609909	-0.684502	-1.60715	1.60715	7.95422e-05	0.00297664	YES		scl44881.2_33-S	NM_175338.2	5730453H04Rik	Mus musculus RIKEN cDNA 5730453H04 gene (5730453H04Rik), mRNA.
scl45388.15_69-S	scl45388.15_69-S	-0.803785	-1.74567	1.74567	1.38631e-07	2.43011e-05	-0.690471	-1.61381	1.61381	6.2604e-05	0.00246545	YES		scl45388.15_69-S	NM_175384.3	Cdca2	0
gi_31981889_ref_NM_009735.2__43-S	gi_31981889_ref_NM_009735.2__43-S	-0.803994	-1.74593	1.74593	5.23048e-07	6.12781e-05	-0.919979	-1.89209	1.89209	5.09535e-06	0.00035781	YES		gi_31981889_ref_NM_009735.2__43-S	NM_009735.2	B2m	Mus musculus beta-2 microglobulin (B2m), mRNA.
scl29940.6_220-S	scl29940.6_220-S	-0.804145	-1.74611	1.74611	1.56165e-05	0.000716697	-1.04697	-2.06619	2.06619	6.24532e-07	8.02223e-05	YES		scl29940.6_220-S	NM_025278	Gng12	Mus musculus guanine nucleotide binding protein (G protein), gamma 12 (Gng12), mRNA.
GI_60687505-S	GI_60687505-S	-0.804901	-1.74703	1.74703	1.64876e-07	2.6864e-05	-0.821942	-1.76778	1.76778	1.45603e-05	0.000783064	YES		GI_60687505-S	NM_009657.2	Aldoc	Mus musculus aldolase 3, C isoform (Aldoc), mRNA.
scl0067179.2_115-S	scl0067179.2_115-S	-0.806246	-1.74866	1.74866	2.03783e-06	0.000159308	-0.894507	-1.85897	1.85897	3.1633e-05	0.00145462	YES		scl0067179.2_115-S	NM_145944.1	2610528H13Rik	Mus musculus RIKEN cDNA 2610528H13 gene (2610528H13Rik), mRNA.
scl0018008.1_3-S	scl0018008.1_3-S	-0.808835	-1.7518	1.7518	1.64077e-05	0.00074464	-1.72847	-3.31376	3.31376	7.14103e-08	1.76176e-05	YES		scl0018008.1_3-S	NM_016701.2	Nes	Mus musculus nestin (Nes), mRNA.
scl067451.10_18-S	scl067451.10_18-S	-0.80893	-1.75191	1.75191	1.35142e-06	0.000118481	-0.755109	-1.68776	1.68776	3.68807e-05	0.00163157	YES		scl067451.10_18-S	NM_026163.1	Pkp2	0
scl0232821.5_303-S	scl0232821.5_303-S	-0.809522	-1.75263	1.75263	1.27426e-07	2.33118e-05	-1.01847	-2.02577	2.02577	7.31787e-06	0.000468063	YES		scl0232821.5_303-S	NM_146178	BC018462	Mus musculus cDNA sequence BC018462 (BC018462), mRNA.
scl019143.1_71-S	scl019143.1_71-S	-0.810575	-1.75391	1.75391	4.58042e-07	5.54743e-05	-0.716012	-1.64263	1.64263	3.56458e-05	0.0015951	YES		scl019143.1_71-S	NM_011176.3	St14	Mus musculus suppression of tumorigenicity 14 (colon carcinoma) (St14), mRNA.
scl016432.2_9-S	scl016432.2_9-S	-0.810892	-1.7543	1.7543	4.92774e-08	1.20932e-05	-1.01848	-2.02578	2.02578	7.85261e-07	9.46128e-05	YES		scl016432.2_9-S	NM_008410.1	Itm2b	Mus musculus integral membrane protein 2B (Itm2b), mRNA.
GI_38076409-S	GI_38076409-S	-0.811217	-1.75469	1.75469	1.04793e-06	9.87203e-05	-0.804951	-1.74709	1.74709	2.64545e-05	0.00125741	YES		GI_38076409-S	XM_127737.3	1300010F03Rik	Mus musculus RIKEN cDNA 1300010F03 gene (1300010F03Rik), mRNA.
scl46370.4_89-S	scl46370.4_89-S	-0.813203	-1.75711	1.75711	1.20259e-07	2.24297e-05	-0.777081	-1.71366	1.71366	1.9381e-05	0.000982824	YES		scl46370.4_89-S	NM_009687	Apex1	Mus musculus apurinic/apyrimidinic endonuclease 1 (Apex1), mRNA.
scl40865.6.1_13-S	scl40865.6.1_13-S	-0.814973	-1.75926	1.75926	2.13703e-06	0.000165524	-1.10677	-2.15363	2.15363	1.01078e-06	0.000113295	YES		scl40865.6.1_13-S	NM_175935.2	G6pc3	Mus musculus glucose 6 phosphatase, catalytic, 3 (G6pc3), mRNA.
scl46105.6.1_21-S	scl46105.6.1_21-S	-0.81534	-1.75971	1.75971	1.12204e-07	2.10115e-05	-0.877176	-1.83678	1.83678	7.67087e-06	0.000485975	YES		scl46105.6.1_21-S	NM_026119.2	Vdrip	Mus musculus vitamin D receptor interacting protein (Vdrip), mRNA.
scl27580.3_53-S	scl27580.3_53-S	-0.818077	-1.76305	1.76305	2.86701e-05	0.00111682	-1.16408	-2.2409	2.2409	2.73267e-07	4.61663e-05	YES		scl27580.3_53-S	NM_175096.2	D5Ertd593e	Mus musculus DNA segment, Chr 5, ERATO Doi 593, expressed (D5Ertd593e), mRNA.
scl00319622.1_241-S	scl00319622.1_241-S	-0.818256	-1.76327	1.76327	9.67769e-05	0.00278722	-1.07078	-2.10057	2.10057	8.94246e-05	0.00326522	YES		scl00319622.1_241-S	AK081844.1	0	Mus musculus 16 days embryo head cDNA, RIKEN full-length enriched library, clone:C130081G24 product:hypothetical protein, full insert sequence.
scl45276.6_210-S	scl45276.6_210-S	-0.825353	-1.77197	1.77197	1.0699e-05	0.000553075	-1.14285	-2.20816	2.20816	3.39974e-06	0.000264646	YES		scl45276.6_210-S	NM_011613.2	Tnfsf11	Mus musculus tumor necrosis factor (ligand) superfamily, member 11 (Tnfsf11), mRNA.
scl0105440.12_47-S	scl0105440.12_47-S	-0.832092	-1.78027	1.78027	1.41501e-07	2.4619e-05	-0.807361	-1.75001	1.75001	4.09963e-05	0.00177455	YES		scl0105440.12_47-S	NM_134073.1	Kctd9	Mus musculus potassium channel tetramerisation domain containing 9 (Kctd9), mRNA.
scl52420.6.1_41-S	scl52420.6.1_41-S	-0.832343	-1.78057	1.78057	5.87346e-07	6.70894e-05	-1.09318	-2.13343	2.13343	2.63421e-06	0.000222918	YES		scl52420.6.1_41-S	NM_010205.1	Fgf8	Mus musculus fibroblast growth factor 8 (Fgf8), mRNA.
scl45408.20.1_29-S	scl45408.20.1_29-S	-0.833468	-1.78196	1.78196	4.17387e-08	1.04987e-05	0.898454	1.86407	1.86407	3.08077e-05	0.00142228	NO		scl45408.20.1_29-S	NM_007940.2	Ephx2	Mus musculus epoxide hydrolase 2, cytoplasmic (Ephx2), mRNA.
scl068177.1_35-S	scl068177.1_35-S	-0.836653	-1.7859	1.7859	1.55657e-07	2.60142e-05	-1.00385	-2.00535	2.00535	1.80545e-06	0.000171454	YES		scl068177.1_35-S	NM_026598.1	Ebpl	Mus musculus emopamil binding protein-like (Ebpl), mRNA.
scl51240.1.1_8-S	scl51240.1.1_8-S	-0.836737	-1.78601	1.78601	1.78941e-07	2.83798e-05	-0.897311	-1.86259	1.86259	2.12059e-05	0.00104855	YES		scl51240.1.1_8-S	0	C130092E12	0
scl45537.28.1_29-S	scl45537.28.1_29-S	-0.836759	-1.78603	1.78603	1.36699e-07	2.42902e-05	-0.858801	-1.81353	1.81353	5.0211e-06	0.000354598	YES		scl45537.28.1_29-S	NM_024267	Ipo4	Mus musculus importin 4 (Ipo4), mRNA.
scl0012050.1_82-S	scl0012050.1_82-S	-0.838453	-1.78813	1.78813	1.8425e-07	2.89266e-05	-1.00699	-2.00971	2.00971	9.21275e-07	0.000106067	YES		scl0012050.1_82-S	NM_007537.1	Bcl2l2	Mus musculus Bcl2-like 2 (Bcl2l2), mRNA.
scl0075751.2_140-S	scl0075751.2_140-S	-0.8434	-1.79427	1.79427	2.06562e-07	3.14758e-05	-0.776769	-1.71329	1.71329	1.46906e-05	0.000789163	YES		scl0075751.2_140-S	NM_024267.4	Ipo4	Mus musculus importin 4 (Ipo4), mRNA.
scl0268741.7_16-S	scl0268741.7_16-S	-0.843624	-1.79455	1.79455	4.0217e-07	5.10964e-05	-0.622531	-1.53957	1.53957	0.000134913	0.00445205	YES		scl0268741.7_16-S	NM_023434	5730589K01Rik	Mus musculus RIKEN cDNA 5730589K01 gene (5730589K01Rik), mRNA.
scl0027374.2_29-S	scl0027374.2_29-S	-0.843888	-1.79488	1.79488	2.70598e-07	3.81393e-05	-0.670197	-1.59129	1.59129	6.76865e-05	0.00261482	YES		scl0027374.2_29-S	NM_013768.1	Skb1	Mus musculus SKB1 homolog (S. pombe) (Skb1), mRNA.
scl45556.6_151-S	scl45556.6_151-S	-0.844336	-1.79544	1.79544	1.48314e-07	2.53705e-05	-0.993246	-1.99066	1.99066	4.57782e-06	0.000335083	YES		scl45556.6_151-S	NM_010112.2	Efs	Mus musculus embryonal Fyn-associated substrate (Efs), mRNA.
scl41823.30_613-S	scl41823.30_613-S	-0.847857	-1.79983	1.79983	1.76491e-05	0.000786088	-1.04373	-2.06156	2.06156	2.79596e-06	0.00023277	YES		scl41823.30_613-S	NM_207655.1	Egfr	Mus musculus epidermal growth factor receptor (Egfr), transcript variant 1, mRNA.
scl46304.5.1_86-S	scl46304.5.1_86-S	-0.848714	-1.80089	1.80089	9.49649e-07	9.40132e-05	-0.808984	-1.75198	1.75198	0.000114784	0.0039441	YES		scl46304.5.1_86-S	NM_026851.1	Mrpl52	Mus musculus mitochondrial ribosomal protein L52 (Mrpl52), mRNA.
scl0056533.2_3-S	scl0056533.2_3-S	-0.848971	-1.80122	1.80122	1.18089e-06	0.000107126	-0.86141	-1.81681	1.81681	1.96026e-05	0.00099028	YES		scl0056533.2_3-S	NM_019958.1	Rgs17	Mus musculus regulator of G-protein signaling 17 (Rgs17), mRNA.
scl23694.2.1_82-S	scl23694.2.1_82-S	-0.851142	-1.80393	1.80393	4.2945e-06	0.00027928	-0.91968	-1.8917	1.8917	5.06518e-06	0.000356766	YES		scl23694.2.1_82-S	XM_110525.3	Cnksr1	0
scl012370.8_14-S	scl012370.8_14-S	-0.851406	-1.80426	1.80426	1.92448e-07	2.97135e-05	-1.78062	-3.43574	3.43574	1.44952e-09	1.10801e-06	YES		scl012370.8_14-S	NM_009812.1	Casp8	Mus musculus caspase 8 (Casp8), mRNA.
GI_38095592-S	GI_38095592-S	-0.85335	-1.80669	1.80669	2.1005e-07	3.1565e-05	-0.882878	-1.84405	1.84405	1.05879e-05	0.000613284	YES		GI_38095592-S	XM_358164.1	LOC385275	Mus musculus similar to hypothetical protein BC008647 (LOC385275), mRNA.
scl39231.4_382-S	scl39231.4_382-S	-0.853676	-1.8071	1.8071	2.70741e-07	3.81393e-05	-0.726558	-1.65469	1.65469	0.000133957	0.0044299	YES		scl39231.4_382-S	XM_203523.2	BC003940	Mus musculus cDNA sequence BC003940 (BC003940), mRNA.
scl000894.1_2293-S	scl000894.1_2293-S	-0.853917	-1.8074	1.8074	1.2232e-05	0.000603255	-1.0153	-2.02132	2.02132	1.92113e-06	0.000179346	YES		scl000894.1_2293-S	NM_016851.1	Irf6	Mus musculus interferon regulatory factor 6 (Irf6), mRNA.
scl0114741.1_48-S	scl0114741.1_48-S	-0.85478	-1.80848	1.80848	2.29817e-07	3.42361e-05	-0.847693	-1.79962	1.79962	6.00632e-06	0.000403709	YES		scl0114741.1_48-S	NM_033618.1	Supt16h	Mus musculus suppressor of Ty 16 homolog (S. cerevisiae) (Supt16h), mRNA.
ri|A530083O20|PX00143M17|AK041118|2159-S	ri|A530083O20|PX00143M17|AK041118|2159-S	-0.854819	-1.80853	1.80853	2.56761e-08	7.34494e-06	-1.22822	-2.34277	2.34277	1.03254e-07	2.41937e-05	YES		ri|A530083O20|PX00143M17|AK041118|2159-S	AK041118	Rbpms	RNA binding protein gene with multiple splicing
scl46161.10_342-S	scl46161.10_342-S	-0.856802	-1.81102	1.81102	5.14546e-08	1.22658e-05	-0.877286	-1.83692	1.83692	2.10446e-05	0.00104457	YES		scl46161.10_342-S	NM_145944	2610528H13Rik	Mus musculus RIKEN cDNA 2610528H13 gene (2610528H13Rik), mRNA.
GI_70778945-S	GI_70778945-S	-0.85921	-1.81405	1.81405	1.88984e-07	2.94398e-05	-1.1341	-2.19482	2.19482	4.72477e-07	6.56515e-05	YES		GI_70778945-S	NM_001025365.1	D4Wsu114e	Mus musculus DNA segment, Chr 4, Wayne State University 114, expressed (D4Wsu114e), mRNA.
scl0011852.2_145-S	scl0011852.2_145-S	-0.862013	-1.81757	1.81757	3.7491e-06	0.000254829	-0.60136	-1.51715	1.51715	0.000173746	0.00534747	YES		scl0011852.2_145-S	NM_007483.2	Rhob	Mus musculus ras homolog gene family, member B (Rhob), mRNA.
GI_38086465-S	GI_38086465-S	-0.865756	-1.82229	1.82229	7.17584e-08	1.52783e-05	-0.900305	-1.86646	1.86646	5.60443e-06	0.000384299	YES		GI_38086465-S	XM_356342.1	LOC382230	Mus musculus similar to Translationally controlled tumor protein (TCTP) (p23) (21 kDa polypeptide) (p21) (Lens epithelial protein) (LOC382230), mRNA.
scl46053.11_383-S	scl46053.11_383-S	-0.866945	-1.8238	1.8238	9.32071e-08	1.84155e-05	-0.692226	-1.61577	1.61577	0.000138993	0.00455012	YES		scl46053.11_383-S	NM_007920.2	Elf1	Mus musculus E74-like factor 1 (Elf1), mRNA.
scl27347.1.1_178-S	scl27347.1.1_178-S	-0.867998	-1.82513	1.82513	5.81114e-08	1.31535e-05	-0.753193	-1.68552	1.68552	5.44596e-05	0.00220621	YES		scl27347.1.1_178-S	NM_177287	C030025P15Rik	Mus musculus RIKEN cDNA C030025P15 gene (C030025P15Rik), mRNA.
scl40178.5_602-S	scl40178.5_602-S	-0.868955	-1.82634	1.82634	1.91275e-07	2.96305e-05	-0.622728	-1.53978	1.53978	0.000106592	0.00373137	YES		scl40178.5_602-S	NM_011758.1	Zfp39	Mus musculus zinc finger protein 39 (Zfp39), mRNA.
scl46309.9_175-S	scl46309.9_175-S	-0.868978	-1.82637	1.82637	1.11224e-07	2.09119e-05	-0.666449	-1.58716	1.58716	0.000140431	0.00458224	YES		scl46309.9_175-S	NM_134076.1	Abhd4	Mus musculus abhydrolase domain containing 4 (Abhd4), mRNA.
scl000299.1_29-S	scl000299.1_29-S	-0.869561	-1.82711	1.82711	2.08984e-07	3.15356e-05	-0.764216	-1.69845	1.69845	2.4121e-05	0.00116551	YES		scl000299.1_29-S	NM_016903.2	Esd	0
scl013885.9_29-S	scl013885.9_29-S	-0.873566	-1.83219	1.83219	5.93028e-08	1.33513e-05	-1.2499	-2.37825	2.37825	3.3157e-07	5.24118e-05	YES		scl013885.9_29-S	NM_016903	Esd	0
scl000337.1_47-S	scl000337.1_47-S	-0.873997	-1.83273	1.83273	3.30839e-05	0.00122919	-1.07111	-2.10105	2.10105	2.12193e-06	0.000190272	YES		scl000337.1_47-S	NM_145978.1	Pdlim2	Mus musculus PDZ and LIM domain 2 (Pdlim2), mRNA.
scl45364.8.1_112-S	scl45364.8.1_112-S	-0.879055	-1.83917	1.83917	1.55097e-08	5.21704e-06	-1.08204	-2.11703	2.11703	3.38673e-06	0.000264074	YES		scl45364.8.1_112-S	XM_127811.4	1700020M16Rik	Mus musculus RIKEN cDNA 1700020M16 gene (1700020M16Rik), mRNA.
GI_21426846-I	GI_21426846-I	-0.879349	-1.83955	1.83955	1.94304e-06	0.000154607	-0.772567	-1.70831	1.70831	9.50666e-05	0.00340458	YES		GI_21426846-I	NM_011063.1	Pea15	Mus musculus phosphoprotein enriched in astrocytes 15 (Pea15), mRNA.
scl41723.13_180-S	scl41723.13_180-S	-0.879768	-1.84008	1.84008	3.19319e-06	0.000224912	-1.0139	-2.01936	2.01936	0.000252863	0.00715008	YES		scl41723.13_180-S	NM_177364	G431001E03Rik	Mus musculus RIKEN cDNA G431001E03 gene (G431001E03Rik), mRNA.
scl40892.11.1_309-S	scl40892.11.1_309-S	-0.882931	-1.84412	1.84412	3.05271e-07	4.16874e-05	-0.723557	-1.65125	1.65125	0.000128295	0.00428425	YES		scl40892.11.1_309-S	NM_134028.1	Tubg2	Mus musculus tubulin, gamma 2 (Tubg2), mRNA.
scl45612.9.1_2-S	scl45612.9.1_2-S	-0.888653	-1.85145	1.85145	3.60095e-08	9.32806e-06	-0.991277	-1.98794	1.98794	1.89285e-06	0.000177585	YES		scl45612.9.1_2-S	NM_133676.1	Osgep	Mus musculus O-sialoglycoprotein endopeptidase (Osgep), mRNA.
scl45434.10.11_4-S	scl45434.10.11_4-S	-0.893693	-1.85793	1.85793	2.08345e-07	3.15356e-05	-0.867423	-1.8244	1.8244	2.78872e-05	0.00131612	YES		scl45434.10.11_4-S	NM_177594.1	Mtmr9	Mus musculus myotubularin related protein 9 (Mtmr9), mRNA.
scl018950.7_181-S	scl018950.7_181-S	-0.896534	-1.86159	1.86159	6.08828e-08	1.34542e-05	-1.0542	-2.07657	2.07657	8.68054e-07	0.000101443	YES		scl018950.7_181-S	NM_013632.2	Pnp	Mus musculus purine-nucleoside phosphorylase (Pnp), mRNA.
scl0002479.1_2-S	scl0002479.1_2-S	-0.896634	-1.86172	1.86172	5.88938e-07	6.70894e-05	-1.19289	-2.2861	2.2861	1.7994e-07	3.52532e-05	YES		scl0002479.1_2-S	NM_013871.2	Mapk12	Mus musculus mitogen-activated protein kinase 12 (Mapk12), mRNA.
scl022249.50_191-S	scl022249.50_191-S	-0.897374	-1.86267	1.86267	1.34209e-07	2.41617e-05	-0.913753	-1.88394	1.88394	3.99944e-06	0.00030127	YES		scl022249.50_191-S	NM_021468.1	Unc13b	0
scl0219105.1_166-S	scl0219105.1_166-S	-0.897748	-1.86316	1.86316	1.3575e-07	2.42519e-05	-1.14439	-2.21052	2.21052	4.57379e-07	6.48227e-05	YES		scl0219105.1_166-S	NM_144842	9830124H08Rik	0
scl0230861.11_53-S	scl0230861.11_53-S	-0.901156	-1.86756	1.86756	1.04495e-07	2.02175e-05	-1.04022	-2.05654	2.05654	6.72139e-07	8.42386e-05	YES		scl0230861.11_53-S	NM_172703.1	Eif4g3	Mus musculus eukaryotic translation initiation factor 4 gamma, 3 (Eif4g3), mRNA.
scl47433.16.555_11-S	scl47433.16.555_11-S	-0.901878	-1.8685	1.8685	1.67722e-06	0.000139404	-1.75126	-3.36652	3.36652	4.8547e-08	1.35548e-05	YES		scl47433.16.555_11-S	NM_010284.1	Ghr	Mus musculus growth hormone receptor (Ghr), mRNA.
scl16555.3_197-S	scl16555.3_197-S	-0.902097	-1.86878	1.86878	2.26185e-05	0.00094588	-0.899095	-1.8649	1.8649	1.07288e-05	0.000618374	YES		scl16555.3_197-S	NM_010570	Irs1	Mus musculus insulin receptor substrate 1 (Irs1), mRNA.
scl021933.8_53-S	scl021933.8_53-S	-0.904663	-1.87211	1.87211	7.08773e-08	1.51599e-05	-0.848072	-1.80009	1.80009	0.000138528	0.00454238	YES		scl021933.8_53-S	NM_020275.3	Tnfrsf10b	Mus musculus tumor necrosis factor receptor superfamily, member 10b (Tnfrsf10b), mRNA.
scl53436.18.1_9-S	scl53436.18.1_9-S	-0.904885	-1.87239	1.87239	1.16255e-06	0.000106081	-0.980275	-1.97284	1.97284	4.56516e-05	0.00192463	YES		scl53436.18.1_9-S	NM_016921.2	Tcirg1	Mus musculus T-cell, immune regulator 1 (Tcirg1), mRNA.
scl45300.23_484-S	scl45300.23_484-S	-0.907863	-1.87626	1.87626	4.04857e-07	5.1298e-05	-1.03099	-2.04343	2.04343	1.56675e-06	0.000155105	YES		scl45300.23_484-S	NM_177381	Cog3	Mus musculus component of oligomeric golgi complex 3 (Cog3), mRNA.
scl065246.3_62-S	scl065246.3_62-S	-0.908652	-1.87729	1.87729	9.14278e-07	9.14828e-05	-0.884632	-1.84629	1.84629	5.82999e-06	0.000395117	YES		scl065246.3_62-S	NM_023045.1	Xpo7	Mus musculus exportin 7 (Xpo7), mRNA.
GI_38087874-S	GI_38087874-S	-0.910502	-1.8797	1.8797	7.96621e-08	1.64358e-05	-1.13531	-2.19666	2.19666	3.38567e-07	5.29641e-05	YES		GI_38087874-S	XM_355970.1	LOC381947	Mus musculus similar to proteasome (prosome, macropain) subunit, beta type 5; proteasome beta type subunit 5 (LOC381947), mRNA.
scl013030.16_220-S	scl013030.16_220-S	-0.911931	-1.88156	1.88156	2.08838e-07	3.15356e-05	-0.761113	-1.6948	1.6948	0.000147451	0.00474489	YES		scl013030.16_220-S	NM_007798.1	Ctsb	Mus musculus cathepsin B (Ctsb), mRNA.
scl3767.1.1_123-S	scl3767.1.1_123-S	-0.913078	-1.88306	1.88306	0.000140623	0.0036672	-0.705075	-1.63023	1.63023	4.37453e-05	0.00186962	YES		scl3767.1.1_123-S	0	3526401B18Rik	0
scl30359.11_166-S	scl30359.11_166-S	-0.913527	-1.88364	1.88364	3.78489e-07	4.90228e-05	-0.590279	-1.50554	1.50554	0.000292384	0.00799136	YES		scl30359.11_166-S	NM_011570	Tes	Mus musculus testis derived transcript (Tes), mRNA.
scl000330.1_8-S	scl000330.1_8-S	-0.91414	-1.88445	1.88445	1.67634e-06	0.000139404	-1.1468	-2.21423	2.21423	6.59229e-07	8.30771e-05	YES		scl000330.1_8-S	NM_145978.1	Pdlim2	Mus musculus PDZ and LIM domain 2 (Pdlim2), mRNA.
scl28269.8_450-S	scl28269.8_450-S	-0.914911	-1.88545	1.88545	1.63989e-07	2.68298e-05	-1.31167	-2.48228	2.48228	3.33449e-05	0.00151837	YES		scl28269.8_450-S	NM_181988.1	Rerg	Mus musculus RAS-like, estrogen-regulated, growth-inhibitor (Rerg), mRNA.
scl0069640.2_311-S	scl0069640.2_311-S	-0.919161	-1.89101	1.89101	3.05762e-07	4.16874e-05	-1.02446	-2.0342	2.0342	1.47661e-06	0.000148067	YES		scl0069640.2_311-S	NM_178618.2	2310040C09Rik	Mus musculus RIKEN cDNA 2310040C09 gene (2310040C09Rik), mRNA.
scl2648.1.1_126-S	scl2648.1.1_126-S	-0.92055	-1.89284	1.89284	1.63979e-08	5.42269e-06	-1.0024	-2.00333	2.00333	2.80554e-06	0.00023277	YES		scl2648.1.1_126-S	0	1110008P08Rik	0
scl069669.2_64-S	scl069669.2_64-S	-0.921067	-1.89352	1.89352	2.54889e-06	0.00018865	-1.62328	-3.08074	3.08074	1.67455e-08	6.50674e-06	YES		scl069669.2_64-S	0	2310075E07Rik	0
scl067153.8_8-S	scl067153.8_8-S	-0.92733	-1.90175	1.90175	1.32302e-08	4.70484e-06	-0.664975	-1.58554	1.58554	0.000220388	0.00645605	YES		scl067153.8_8-S	XM_127746.2	2610207P08Rik	Mus musculus RIKEN cDNA 2610207P08 gene (2610207P08Rik), mRNA.
scl46205.12_632-S	scl46205.12_632-S	-0.927994	-1.90263	1.90263	3.58577e-08	9.32806e-06	-1.10676	-2.15361	2.15361	4.62284e-06	0.000336266	YES		scl46205.12_632-S	NM_175546	Wdfy2	Mus musculus WD repeat and FYVE domain containing 2 (Wdfy2), mRNA.
scl016391.8_62-S	scl016391.8_62-S	-0.928025	-1.90267	1.90267	1.06272e-07	2.0392e-05	-0.836	-1.78509	1.78509	2.27672e-05	0.00110698	YES		scl016391.8_62-S	NM_008394.2	Isgf3g	Mus musculus interferon dependent positive acting transcription factor 3 gamma (Isgf3g), mRNA.
scl016145.5_111-S	scl016145.5_111-S	-0.931991	-1.90791	1.90791	7.68922e-06	0.000430412	-0.895095	-1.85973	1.85973	7.29391e-06	0.000467171	YES		scl016145.5_111-S	NM_018738.2	Igtp	Mus musculus interferon gamma induced GTPase (Igtp), mRNA.
scl32180.18_394-S	scl32180.18_394-S	-0.935858	-1.91303	1.91303	0.000429615	0.00848503	-1.24988	-2.37822	2.37822	1.99059e-07	3.7276e-05	YES		scl32180.18_394-S	NM_020606.4	Parva	Mus musculus parvin, alpha (Parva), mRNA.
scl16099.14_15-S	scl16099.14_15-S	-0.942635	-1.92204	1.92204	1.82323e-07	2.87886e-05	-0.643596	-1.56222	1.56222	0.000151996	0.00483774	YES		scl16099.14_15-S	NM_009230.1	Soat1	Mus musculus sterol O-acyltransferase 1 (Soat1), mRNA.
scl0067779.1_196-S	scl0067779.1_196-S	-0.945752	-1.92619	1.92619	6.39572e-06	0.000369084	-1.30988	-2.47921	2.47921	1.50155e-06	0.000149923	YES		scl0067779.1_196-S	XM_356578	6230403H02Rik	0
scl17644.2.1_29-S	scl17644.2.1_29-S	-0.946043	-1.92658	1.92658	2.39547e-05	0.000988296	-1.0178	-2.02483	2.02483	5.54279e-05	0.00223766	YES		scl17644.2.1_29-S	NM_007855.1	Twist2	Mus musculus twist homolog 2 (Drosophila) (Twist2), mRNA.
scl23684.11_537-S	scl23684.11_537-S	-0.94637	-1.92702	1.92702	3.94025e-05	0.00139822	-1.12018	-2.17374	2.17374	2.99521e-07	4.935e-05	YES		scl23684.11_537-S	NM_029100.1	Sepn1	Mus musculus selenoprotein N, 1 (Sepn1), mRNA.
GI_38050350-S	GI_38050350-S	-0.951364	-1.9337	1.9337	2.85615e-07	3.93565e-05	-1.03921	-2.05511	2.05511	3.01046e-06	0.000245835	YES		GI_38050350-S	XM_358544.1	LOC381283	Mus musculus hypothetical gene supported by AK083095 (LOC381283), mRNA.
scl00219189.1_160-S	scl00219189.1_160-S	-0.953313	-1.93631	1.93631	6.37697e-07	7.09655e-05	-1.20111	-2.29916	2.29916	3.87911e-07	5.79728e-05	YES		scl00219189.1_160-S	XM_127785.5	1300010F03Rik	Mus musculus RIKEN cDNA 1300010F03 gene (1300010F03Rik), mRNA.
scl0002655.1_13-S	scl0002655.1_13-S	-0.953749	-1.9369	1.9369	6.74347e-05	0.00212312	-0.749725	-1.68147	1.68147	2.82658e-05	0.00132861	YES		scl0002655.1_13-S	NM_009416.2	Tpm2	Mus musculus tropomyosin 2, beta (Tpm2), mRNA.
scl24041.13_589-S	scl24041.13_589-S	-0.958845	-1.94375	1.94375	2.20183e-08	6.45704e-06	-1.68522	-3.2159	3.2159	5.87333e-08	1.55432e-05	YES		scl24041.13_589-S	NM_153565.1	Pcsk9	Mus musculus proprotein convertase subtilisin/kexin type 9 (Pcsk9), mRNA.
scl021858.1_100-S	scl021858.1_100-S	-0.960974	-1.94662	1.94662	0.000235548	0.00533227	-0.777395	-1.71403	1.71403	2.8169e-05	0.00132673	YES		scl021858.1_100-S	NM_011594.2	Timp2	Mus musculus tissue inhibitor of metalloproteinase 2 (Timp2), mRNA.
scl46858.9.1_36-S	scl46858.9.1_36-S	-0.961889	-1.94786	1.94786	7.40089e-08	1.56149e-05	-1.3236	-2.5029	2.5029	4.65882e-08	1.32458e-05	YES		scl46858.9.1_36-S	NM_013871.2	Mapk12	Mus musculus mitogen-activated protein kinase 12 (Mapk12), mRNA.
scl39299.4_652-S	scl39299.4_652-S	-0.961995	-1.948	1.948	4.09412e-08	1.04317e-05	-1.4373	-2.70814	2.70814	1.08641e-07	2.50778e-05	YES		scl39299.4_652-S	NM_030206.1	Cygb	Mus musculus cytoglobin (Cygb), mRNA.
scl46785.2.1_0-S	scl46785.2.1_0-S	-0.962187	-1.94826	1.94826	1.95159e-08	6.1073e-06	-0.828369	-1.77568	1.77568	1.3951e-05	0.000760825	YES		scl46785.2.1_0-S	NM_178114	AI415330	Mus musculus expressed sequence AI415330 (AI415330), mRNA.
scl0067464.2_263-S	scl0067464.2_263-S	-0.964264	-1.95107	1.95107	2.13392e-08	6.29748e-06	-1.25575	-2.38791	2.38791	3.74348e-07	5.66724e-05	YES		scl0067464.2_263-S	NM_026174.1	Entpd4	0
scl0002999.1_1356-S	scl0002999.1_1356-S	-0.964987	-1.95205	1.95205	0.00010201	0.00288104	-0.70716	-1.63259	1.63259	0.00022519	0.00655441	YES		scl0002999.1_1356-S	NM_009373.2	Tgm2	Mus musculus transglutaminase 2, C polypeptide (Tgm2), mRNA.
scl54919.12_462-S	scl54919.12_462-S	-0.964991	-1.95205	1.95205	8.44508e-06	0.000458948	0.933475	1.90987	1.90987	4.56868e-06	0.00033495	NO		scl54919.12_462-S	NM_010211.1	Fhl1	Mus musculus four and a half LIM domains 1 (Fhl1), mRNA.
scl00105827.2_285-S	scl00105827.2_285-S	-0.968512	-1.95682	1.95682	2.6727e-08	7.55289e-06	-1.01772	-2.02471	2.02471	2.04319e-06	0.000185711	YES		scl00105827.2_285-S	NM_178114.2	AI415330	Mus musculus expressed sequence AI415330 (AI415330), mRNA.
scl18615.14.1325_54-S	scl18615.14.1325_54-S	-0.970783	-1.9599	1.9599	7.99594e-05	0.00242573	-0.603219	-1.5191	1.5191	0.000344961	0.00907536	YES		scl18615.14.1325_54-S	NM_198029.1	5830467P10Rik	Mus musculus RIKEN cDNA 5830467P10 gene (5830467P10Rik), mRNA.
scl45359.10.52_9-S	scl45359.10.52_9-S	-0.971141	-1.96039	1.96039	1.34657e-06	0.000118468	-1.056	-2.07916	2.07916	1.44347e-06	0.000146318	YES		scl45359.10.52_9-S	NM_145978.1	Pdlim2	Mus musculus PDZ and LIM domain 2 (Pdlim2), mRNA.
scl50235.5.1_57-S	scl50235.5.1_57-S	-0.971373	-1.96071	1.96071	2.63097e-06	0.000192888	-1.25275	-2.38295	2.38295	2.21279e-07	3.96838e-05	YES		scl50235.5.1_57-S	NM_013749.1	Tnfrsf12a	Mus musculus tumor necrosis factor receptor superfamily, member 12a (Tnfrsf12a), mRNA.
scl0002309.1_167-S	scl0002309.1_167-S	-0.97292	-1.96281	1.96281	1.69731e-07	2.73849e-05	-1.12226	-2.17688	2.17688	1.06887e-06	0.000118383	YES		scl0002309.1_167-S	NM_028980.1	8430415E04Rik	Mus musculus RIKEN cDNA 8430415E04 gene (8430415E04Rik), mRNA.
GI_31981856-S	GI_31981856-S	-0.975499	-1.96632	1.96632	7.96481e-09	3.36499e-06	-1.19215	-2.28494	2.28494	1.50648e-07	3.12196e-05	YES		GI_31981856-S	NM_145960.2	Mtrf1	Mus musculus mitochondrial translational release factor 1 (Mtrf1), mRNA.
scl39564.8.2_1-S	scl39564.8.2_1-S	-0.975726	-1.96663	1.96663	2.1179e-08	6.29748e-06	-0.806091	-1.74847	1.74847	3.88165e-05	0.0016947	YES		scl39564.8.2_1-S	NM_176830.2	1110036O03Rik	Mus musculus RIKEN cDNA 1110036O03 gene (1110036O03Rik), mRNA.
ri|2810002M10|ZX00053I11|AK012646|830-S	ri|2810002M10|ZX00053I11|AK012646|830-S	-0.979957	-1.97241	1.97241	4.51552e-07	5.51177e-05	-1.34618	-2.54239	2.54239	1.1187e-06	0.000122447	YES		ri|2810002M10|ZX00053I11|AK012646|830-S	AK012646	Grb10	growth factor receptor bound protein 10
scl30675.13.1_1-S	scl30675.13.1_1-S	-0.981014	-1.97385	1.97385	1.21258e-08	4.45198e-06	-1.20801	-2.31019	2.31019	2.04146e-07	3.76242e-05	YES		scl30675.13.1_1-S	NM_009898.2	Coro1a	Mus musculus coronin, actin binding protein 1A (Coro1a), mRNA.
GI_38086573-S	GI_38086573-S	-0.991448	-1.98818	1.98818	1.45371e-06	0.000125484	-1.31304	-2.48464	2.48464	1.22634e-07	2.72188e-05	YES		GI_38086573-S	XM_285516.2	LOC333564	Mus musculus similar to KIAA0970 protein (LOC333564), mRNA.
scl45283.8.141_93-S	scl45283.8.141_93-S	-0.993614	-1.99117	1.99117	5.2343e-08	1.23265e-05	-0.981149	-1.97404	1.97404	5.34946e-06	0.000371182	YES		scl45283.8.141_93-S	NM_172488.1	9030625A04Rik	Mus musculus RIKEN cDNA 9030625A04 gene (9030625A04Rik), mRNA.
scl070478.15_14-S	scl070478.15_14-S	-0.995257	-1.99344	1.99344	6.07437e-09	2.86097e-06	-0.997562	-1.99662	1.99662	2.88812e-06	0.000236673	YES		scl070478.15_14-S	NM_027436.1	Mipep	Mus musculus mitochondrial intermediate peptidase (Mipep), mRNA.
scl45345.5.1_13-S	scl45345.5.1_13-S	-0.997199	-1.99612	1.99612	1.38546e-07	2.43011e-05	-1.55771	-2.94386	2.94386	6.42838e-08	1.64694e-05	YES		scl45345.5.1_13-S	NM_008004.2	Fgf17	Mus musculus fibroblast growth factor 17 (Fgf17), mRNA.
scl23864.14.1_204-S	scl23864.14.1_204-S	-0.997802	-1.99696	1.99696	6.22177e-09	2.90109e-06	-1.49117	-2.81117	2.81117	9.87291e-08	2.32502e-05	YES		scl23864.14.1_204-S	XM_131683.2	1700018O18Rik	Mus musculus RIKEN cDNA 1700018O18 gene (1700018O18Rik), mRNA.
scl0219140.10_154-S	scl0219140.10_154-S	-0.999431	-1.99921	1.99921	1.98083e-07	3.03823e-05	-0.907188	-1.87539	1.87539	1.768e-05	0.000914966	YES		scl0219140.10_154-S	XM_147847.4	Spata13	0
scl45459.17_81-S	scl45459.17_81-S	-1.00075	-2.00104	2.00104	5.43047e-08	1.25976e-05	-0.764493	-1.69877	1.69877	6.8539e-05	0.00263683	YES		scl45459.17_81-S	NM_008466.2	Kpna3	Mus musculus karyopherin (importin) alpha 3 (Kpna3), mRNA.
scl0223254.9_31-S	scl0223254.9_31-S	-1.0045	-2.00625	2.00625	2.04822e-05	0.000881036	-0.960677	-1.94622	1.94622	4.85817e-06	0.000346371	YES		scl0223254.9_31-S	0	Farp1	Mus musculus FERM, RhoGEF (Arhgef) and pleckstrin domain protein 1 (chondrocyte-derived) (Farp1), mRNA.
scl39338.3_4-S	scl39338.3_4-S	-1.00686	-2.00954	2.00954	1.09251e-07	2.07079e-05	-1.09664	-2.13856	2.13856	2.20255e-06	0.000194177	YES		scl39338.3_4-S	NM_015807.1	Nt5c	Mus musculus 5,3-nucleotidase, cytosolic (Nt5c), mRNA.
scl22712.11_130-S	scl22712.11_130-S	-1.00959	-2.01334	2.01334	3.82121e-06	0.000257107	-0.809155	-1.75218	1.75218	3.95879e-05	0.00172192	YES		scl22712.11_130-S	NM_172685.1	Slc25a24	0
scl00010.1_38-S	scl00010.1_38-S	-1.01118	-2.01557	2.01557	4.39972e-07	5.41294e-05	-1.13602	-2.19774	2.19774	3.81923e-07	5.72615e-05	YES		scl00010.1_38-S	NM_010129.1	Emp3	Mus musculus epithelial membrane protein 3 (Emp3), mRNA.
scl28384.6_282-S	scl28384.6_282-S	-1.01823	-2.02543	2.02543	1.08882e-07	2.07079e-05	-1.15867	-2.23252	2.23252	1.06946e-05	0.000617927	YES		scl28384.6_282-S	NM_009829.2	Ccnd2	Mus musculus cyclin D2 (Ccnd2), mRNA.
scl20110.14_310-S	scl20110.14_310-S	-1.01887	-2.02633	2.02633	1.24625e-07	2.31514e-05	-1.18408	-2.27218	2.27218	2.74303e-07	4.61741e-05	YES		scl20110.14_310-S	NM_010376.2	H13	Mus musculus histocompatibility 13 (H13), mRNA.
scl45525.10.1_76-S	scl45525.10.1_76-S	-1.02122	-2.02964	2.02964	1.70308e-08	5.59233e-06	-0.691911	-1.61542	1.61542	8.76173e-05	0.00321433	YES		scl45525.10.1_76-S	NM_019955.1	Ripk3	Mus musculus receptor-interacting serine-threonine kinase 3 (Ripk3), mRNA.
scl45540.5.1_3-S	scl45540.5.1_3-S	-1.02632	-2.03683	2.03683	5.62445e-08	1.28557e-05	-0.757497	-1.69055	1.69055	0.000130912	0.0043477	YES		scl45540.5.1_3-S	NM_033146.1	1500005A01Rik	Mus musculus RIKEN cDNA 1500005A01 gene (1500005A01Rik), mRNA.
scl0219158.1_104-S	scl0219158.1_104-S	-1.02701	-2.0378	2.0378	1.39702e-08	4.82521e-06	-1.16063	-2.23555	2.23555	3.94033e-07	5.86202e-05	YES		scl0219158.1_104-S	XM_358314.1	2610301G19Rik	Mus musculus RIKEN cDNA 2610301G19 gene (2610301G19Rik), mRNA.
scl45419.1.422_138-S	scl45419.1.422_138-S	-1.02777	-2.03886	2.03886	2.61838e-08	7.44449e-06	-1.22068	-2.33057	2.33057	1.68203e-07	3.36607e-05	YES		scl45419.1.422_138-S	NM_018788.2	Extl3	Mus musculus exostoses (multiple)-like 3 (Extl3), mRNA.
scl054324.3_167-S	scl054324.3_167-S	-1.0282	-2.03947	2.03947	1.67554e-06	0.000139404	-1.37318	-2.59041	2.59041	1.2317e-07	2.72188e-05	YES		scl054324.3_167-S	XM_133067.3	Arhgef5	Mus musculus Rho guanine nucleotide exchange factor (GEF) 5 (Arhgef5), mRNA.
scl32292.3.1_56-S	scl32292.3.1_56-S	-1.03459	-2.04854	2.04854	1.10112e-08	4.24322e-06	-1.2942	-2.4524	2.4524	6.17369e-07	7.95212e-05	YES		scl32292.3.1_56-S	NM_008887.1	Phox2a	Mus musculus paired-like homeobox 2a (Phox2a), mRNA.
scl45585.11.1_69-S	scl45585.11.1_69-S	-1.03593	-2.05044	2.05044	8.58538e-09	3.45103e-06	-1.14453	-2.21075	2.21075	1.07965e-06	0.000119293	YES		scl45585.11.1_69-S	NM_019721.1	Mettl3	Mus musculus methyltransferase-like 3 (Mettl3), mRNA.
scl50784.3.81_39-S	scl50784.3.81_39-S	-1.03727	-2.05234	2.05234	8.38584e-07	8.61267e-05	-0.79716	-1.73768	1.73768	6.78329e-05	0.00261614	YES		scl50784.3.81_39-S	NM_008518.1	Ltb	Mus musculus lymphotoxin B (Ltb), mRNA.
scl52806.22.1_43-S	scl52806.22.1_43-S	-1.03788	-2.05321	2.05321	7.56767e-09	3.2373e-06	-1.18201	-2.26893	2.26893	1.96715e-07	3.69855e-05	YES		scl52806.22.1_43-S	NM_008851.1	Pitpnm1	0
scl30455.5_27-S	scl30455.5_27-S	-1.04766	-2.06718	2.06718	6.3549e-09	2.93382e-06	-0.987579	-1.98285	1.98285	1.60884e-06	0.000158264	YES		scl30455.5_27-S	NM_009876.2	Cdkn1c	Mus musculus cyclin-dependent kinase inhibitor 1C (P57) (Cdkn1c), mRNA.
scl000591.1_21-S	scl000591.1_21-S	-1.05104	-2.07202	2.07202	4.15212e-09	2.08178e-06	-1.42563	-2.68631	2.68631	6.6836e-08	1.66654e-05	YES		scl000591.1_21-S	NM_023065.2	Ifi30	Mus musculus interferon gamma inducible protein 30 (Ifi30), mRNA.
scl279.1.1_54-S	scl279.1.1_54-S	-1.05264	-2.07433	2.07433	1.72259e-05	0.000773803	-1.61183	-3.05639	3.05639	5.11308e-08	1.40243e-05	YES		scl279.1.1_54-S	NM_176933	Dusp4	Mus musculus dual specificity phosphatase 4 (Dusp4), mRNA.
scl39570.9.1_4-S	scl39570.9.1_4-S	-1.05378	-2.07596	2.07596	1.72026e-05	0.000773503	-2.05603	-4.15841	4.15841	3.79738e-08	1.13503e-05	YES		scl39570.9.1_4-S	NM_016958.1	Krt1-14	Mus musculus keratin complex 1, acidic, gene 14 (Krt1-14), mRNA.
scl46260.8_52-S	scl46260.8_52-S	-1.05438	-2.07682	2.07682	1.81545e-08	5.71964e-06	-0.820973	-1.7666	1.7666	8.31927e-05	0.00309092	YES		scl46260.8_52-S	NM_027143	9130227C08Rik	Mus musculus RIKEN cDNA 9130227C08 gene (9130227C08Rik), mRNA.
scl0012334.2_163-S	scl0012334.2_163-S	-1.0553	-2.07814	2.07814	6.23269e-06	0.000363937	-2.14631	-4.42695	4.42695	2.09909e-10	3.2727e-07	YES		scl0012334.2_163-S	NM_009794.1	Capn2	Mus musculus calpain 2 (Capn2), mRNA.
scl41822.1.1_270-S	scl41822.1.1_270-S	-1.06089	-2.08621	2.08621	6.63427e-05	0.00210113	-1.1852	-2.27396	2.27396	4.61214e-07	6.50241e-05	YES		scl41822.1.1_270-S	0	9030024J15Rik	0
scl0268749.20_8-S	scl0268749.20_8-S	-1.06198	-2.08779	2.08779	2.84152e-09	1.65618e-06	-0.807931	-1.7507	1.7507	1.93128e-05	0.000982025	YES		scl0268749.20_8-S	NM_194346.2	Rnf31	Mus musculus ring finger protein 31 (Rnf31), mRNA.
GI_38097319-S	GI_38097319-S	-1.06245	-2.08848	2.08848	2.70032e-09	1.61423e-06	-1.40037	-2.63969	2.63969	1.41595e-07	2.98747e-05	YES		GI_38097319-S	XM_359329.1	LOC386486	Mus musculus similar to FLJ20859 protein; false p73 target (LOC386486), mRNA.
scl40309.6.1_1-S	scl40309.6.1_1-S	-1.06728	-2.09547	2.09547	6.59107e-06	0.000378017	-0.845373	-1.79673	1.79673	1.98229e-05	0.000999245	YES		scl40309.6.1_1-S	NM_172524.1	9530066K23Rik	Mus musculus RIKEN cDNA 9530066K23 gene (9530066K23Rik), mRNA.
scl0217151.1_189-S	scl0217151.1_189-S	-1.06828	-2.09693	2.09693	3.81129e-09	1.93166e-06	-0.696653	-1.62074	1.62074	0.000276258	0.00762557	YES		scl0217151.1_189-S	NM_207231.1	Arl12	0
scl46038.17.1_26-S	scl46038.17.1_26-S	-1.07796	-2.11105	2.11105	6.49491e-09	2.94269e-06	-1.62214	-3.07831	3.07831	9.97267e-09	4.72491e-06	YES		scl46038.17.1_26-S	NM_172605.2	Tdrd3	Mus musculus tudor domain containing 3 (Tdrd3), mRNA.
scl0330863.1_285-S	scl0330863.1_285-S	-1.07802	-2.11113	2.11113	4.97019e-09	2.3648e-06	-1.1618	-2.23736	2.23736	7.11638e-06	0.000458953	YES		scl0330863.1_285-S	NM_198632.1	D130049O21Rik	0
scl46303.7_279-S	scl46303.7_279-S	-1.08355	-2.11925	2.11925	3.66902e-09	1.90088e-06	-1.26404	-2.40167	2.40167	1.41012e-07	2.98747e-05	YES		scl46303.7_279-S	NM_022993.2	Lrp10	Mus musculus low-density lipoprotein receptor-related protein 10 (Lrp10), mRNA.
ri|2700031B12|ZX00063G16|AK012306|1196-S	ri|2700031B12|ZX00063G16|AK012306|1196-S	-1.09004	-2.12879	2.12879	6.1765e-06	0.000361806	-1.6295	-3.09405	3.09405	5.04154e-08	1.39927e-05	YES		ri|2700031B12|ZX00063G16|AK012306|1196-S	AK012306	2700031B12Rik	0
scl40823.31_186-S	scl40823.31_186-S	-1.09286	-2.13296	2.13296	7.5435e-08	1.5773e-05	-0.747485	-1.67886	1.67886	7.69765e-05	0.00289946	YES		scl40823.31_186-S	NM_008626	Mrc2	Mus musculus mannose receptor, C type 2 (Mrc2), mRNA.
scl0019188.1_50-S	scl0019188.1_50-S	-1.10057	-2.1444	2.1444	8.04793e-09	3.36499e-06	-1.20195	-2.3005	2.3005	2.02619e-07	3.7491e-05	YES		scl0019188.1_50-S	NM_011190.2	Psme2	Mus musculus proteasome (prosome, macropain) 28 subunit, beta (Psme2), mRNA.
scl050759.7_9-S	scl050759.7_9-S	-1.10197	-2.14648	2.14648	3.51626e-09	1.86314e-06	-1.49877	-2.82601	2.82601	2.89533e-08	9.57471e-06	YES		scl050759.7_9-S	NM_015795.1	Fbxo16	Mus musculus F-box only protein 16 (Fbxo16), mRNA.
GI_38090592-S	GI_38090592-S	-1.10224	-2.14688	2.14688	9.91358e-06	0.000519382	-1.17353	-2.25564	2.25564	3.49684e-07	5.43502e-05	YES		GI_38090592-S	XM_196007.3	B230104P22Rik	Mus musculus RIKEN cDNA B230104P22 gene (B230104P22Rik), mRNA.
scl44852.5.1_6-S	scl44852.5.1_6-S	-1.1031	-2.14816	2.14816	3.8084e-05	0.00136494	-0.79199	-1.73146	1.73146	1.72161e-05	0.000899944	YES		scl44852.5.1_6-S	NM_010104.2	Edn1	Mus musculus endothelin 1 (Edn1), mRNA.
scl26886.1_238-S	scl26886.1_238-S	-1.10311	-2.14817	2.14817	6.77889e-09	2.98194e-06	-0.82987	-1.77753	1.77753	2.71288e-05	0.00128292	YES		scl26886.1_238-S	0	5830411I20	0
scl42591.3.1_5-S	scl42591.3.1_5-S	-1.10603	-2.15253	2.15253	5.39847e-08	1.2586e-05	-2.42205	-5.35932	5.35932	3.22876e-09	1.93013e-06	YES		scl42591.3.1_5-S	NM_010496.2	Idb2	Mus musculus inhibitor of DNA binding 2 (Idb2), mRNA.
scl00268977.2_205-S	scl00268977.2_205-S	-1.10773	-2.15506	2.15506	3.05698e-06	0.000216773	-0.798042	-1.73874	1.73874	0.000118555	0.00402327	YES		scl00268977.2_205-S	NM_019919.2	Ltbp1	Mus musculus latent transforming growth factor beta binding protein 1 (Ltbp1), transcript variant 1, mRNA.
scl34686.15_590-S	scl34686.15_590-S	-1.10936	-2.1575	2.1575	1.07755e-05	0.000554816	-1.22872	-2.34359	2.34359	3.31592e-07	5.24118e-05	YES		scl34686.15_590-S	NM_053248	Slc5a5	Mus musculus solute carrier family 5 (sodium iodide symporter), member 5 (Slc5a5), mRNA.
scl34719.1.465_177-S	scl34719.1.465_177-S	-1.11038	-2.15902	2.15902	6.60254e-09	2.94269e-06	-0.807964	-1.75074	1.75074	0.000345695	0.00908628	YES		scl34719.1.465_177-S	XM_146393	Cilp2	0
scl41150.22.1_20-S	scl41150.22.1_20-S	-1.11291	-2.16281	2.16281	4.9123e-09	2.36135e-06	-2.20696	-4.617	4.617	1.0244e-10	2.27339e-07	YES		scl41150.22.1_20-S	NM_178680.2	Cmya4	Mus musculus cardiomyopathy associated 4 (Cmya4), mRNA.
GI_6753667-S	GI_6753667-S	-1.11557	-2.16681	2.16681	1.71964e-09	1.21565e-06	-1.51725	-2.86245	2.86245	1.72503e-08	6.62696e-06	YES		GI_6753667-S	NM_010071.1	Dok2	Mus musculus docking protein 2 (Dok2), mRNA.
scl0239099.1_64-S	scl0239099.1_64-S	-1.11576	-2.1671	2.1671	6.62655e-09	2.94269e-06	-1.15476	-2.22647	2.22647	8.4937e-07	9.96727e-05	YES		scl0239099.1_64-S	NM_183174.1	Homez	Mus musculus homeodomain leucine zipper-encoding gene (Homez), mRNA.
scl39313.1.1740_274-S	scl39313.1.1740_274-S	-1.11921	-2.17228	2.17228	7.74e-08	1.61116e-05	-1.14131	-2.20581	2.20581	1.36273e-06	0.000140578	YES		scl39313.1.1740_274-S	NM_025276	Evpl	Mus musculus envoplakin (Evpl), mRNA.
GI_38080800-S	GI_38080800-S	-1.12603	-2.18258	2.18258	5.52144e-06	0.000332636	-1.67427	-3.19158	3.19158	4.26554e-08	1.25882e-05	YES		GI_38080800-S	XM_358834.1	LOC385644	Mus musculus similar to LL5 beta (LOC385644), mRNA.
scl0080285.2_59-S	scl0080285.2_59-S	-1.12764	-2.18502	2.18502	1.33748e-08	4.70484e-06	-0.779668	-1.71674	1.71674	2.02194e-05	0.00101375	YES		scl0080285.2_59-S	NM_030253.1	BC003281	Mus musculus cDNA sequence BC003281 (BC003281), mRNA.
scl24887.7_12-S	scl24887.7_12-S	-1.13649	-2.19845	2.19845	1.45592e-06	0.000125484	-0.860754	-1.81599	1.81599	8.78328e-06	0.000533264	YES		scl24887.7_12-S	NM_011520.2	Sdc3	Mus musculus syndecan 3 (Sdc3), mRNA.
scl51147.8.1_46-S	scl51147.8.1_46-S	-1.15093	-2.22057	2.22057	2.24852e-08	6.55274e-06	-1.25623	-2.38871	2.38871	5.02679e-06	0.000354598	YES		scl51147.8.1_46-S	NM_009309.1	T	Mus musculus brachyury (T), mRNA.
scl36223.4.1187_49-S	scl36223.4.1187_49-S	-1.15305	-2.22384	2.22384	5.26594e-05	0.00175649	-1.0721	-2.10249	2.10249	2.17999e-05	0.00107111	YES		scl36223.4.1187_49-S	NM_028013.1	2310067E08Rik	Mus musculus RIKEN cDNA 2310067E08 gene (2310067E08Rik), mRNA.
scl0027008.1_147-S	scl0027008.1_147-S	-1.16825	-2.24738	2.24738	2.77679e-07	3.87653e-05	-1.03439	-2.04824	2.04824	5.15976e-06	0.000361788	YES		scl0027008.1_147-S	0	D15Mit260	Mus musculus DNA Segment, Chr 15 Massachusetts Institute of Technology 260 (D15Mit260), mRNA.
scl055948.2_144-S	scl055948.2_144-S	-1.17232	-2.25374	2.25374	1.47569e-08	5.02252e-06	-1.73652	-3.33231	3.33231	4.62351e-09	2.45992e-06	YES		scl055948.2_144-S	NM_018754.1	Sfn	Mus musculus stratifin (Sfn), mRNA.
scl016667.1_175-S	scl016667.1_175-S	-1.17935	-2.26474	2.26474	2.59151e-09	1.61423e-06	-1.5168	-2.86156	2.86156	1.84537e-08	6.93917e-06	YES		scl016667.1_175-S	NM_010663.1	Krt1-17	Mus musculus keratin complex 1, acidic, gene 17 (Krt1-17), mRNA.
ri|B130049I05|PX00158B18|AK045226|2851-S	ri|B130049I05|PX00158B18|AK045226|2851-S	-1.18203	-2.26895	2.26895	1.053e-05	0.000546155	-1.60245	-3.03659	3.03659	5.64456e-08	1.51261e-05	YES		ri|B130049I05|PX00158B18|AK045226|2851-S	AK045226	Cd44	CD44 antigen
scl0013829.2_259-S	scl0013829.2_259-S	-1.18537	-2.27421	2.27421	1.96514e-08	6.10784e-06	-0.764674	-1.69899	1.69899	3.36362e-05	0.00152567	YES		scl0013829.2_259-S	NM_013514.2	Epb4.9	Mus musculus erythrocyte protein band 4.9 (Epb4.9), mRNA.
scl45347.17_343-S	scl45347.17_343-S	-1.18667	-2.27627	2.27627	1.91538e-09	1.29436e-06	-1.11556	-2.1668	2.1668	1.55553e-06	0.000154948	YES		scl45347.17_343-S	XM_139129	Rai16	Mus musculus retinoic acid induced 16 (Rai16), mRNA.
scl30454.4.1_68-S	scl30454.4.1_68-S	-1.18944	-2.28064	2.28064	5.15592e-08	1.22658e-05	-1.24335	-2.36748	2.36748	3.27065e-07	5.22041e-05	YES		scl30454.4.1_68-S	NM_009434	Phlda2	Mus musculus pleckstrin homology-like domain, family A, member 2 (Phlda2), mRNA.
scl46265.10.1_16-S	scl46265.10.1_16-S	-1.1898	-2.28121	2.28121	3.03473e-09	1.72246e-06	-1.39626	-2.63218	2.63218	3.89917e-08	1.15803e-05	YES		scl46265.10.1_16-S	NM_023699.2	Nfatc4	Mus musculus nuclear factor of activated T-cells, cytoplasmic, calcineurin-dependent 4 (Nfatc4), mRNA.
scl33741.4_276-S	scl33741.4_276-S	-1.20556	-2.30627	2.30627	5.87762e-07	6.70894e-05	-2.13174	-4.38244	4.38244	2.58579e-07	4.40037e-05	YES		scl33741.4_276-S	NM_177900.3	Hapln4	Mus musculus hyaluronan and proteoglycan link protein 4 (Hapln4), mRNA.
scl33727.4.1_6-S	scl33727.4.1_6-S	-1.20663	-2.30798	2.30798	1.28268e-09	1.04029e-06	-1.93911	-3.8347	3.8347	5.66551e-10	6.28979e-07	YES		scl33727.4.1_6-S	NM_018827.1	Crlf1	Mus musculus cytokine receptor-like factor 1 (Crlf1), mRNA.
scl20815.2.1_296-S	scl20815.2.1_296-S	-1.20934	-2.31231	2.31231	5.16376e-07	6.06488e-05	-1.27483	-2.41971	2.41971	8.00662e-07	9.52379e-05	YES		scl20815.2.1_296-S	NM_022435.2	Sp5	Mus musculus trans-acting transcription factor 5 (Sp5), mRNA.
scl0016009.2_204-S	scl0016009.2_204-S	-1.22364	-2.33535	2.33535	1.73454e-09	1.21565e-06	-2.03263	-4.09149	4.09149	1.60381e-08	6.33751e-06	YES		scl0016009.2_204-S	NM_008343.1	Igfbp3	Mus musculus insulin-like growth factor binding protein 3 (Igfbp3), mRNA.
scl011747.1_83-S	scl011747.1_83-S	-1.22541	-2.33821	2.33821	0.000176088	0.00435115	-0.769979	-1.70524	1.70524	2.40485e-05	0.00116321	YES		scl011747.1_83-S	NM_009673.1	Anxa5	Mus musculus annexin A5 (Anxa5), mRNA.
scl46152.5_553-S	scl46152.5_553-S	-1.22632	-2.33969	2.33969	6.19459e-10	6.56458e-07	-1.62585	-3.08623	3.08623	1.25652e-08	5.42491e-06	YES		scl46152.5_553-S	NM_175498.3	Pnma2	Mus musculus paraneoplastic antigen MA2 (Pnma2), mRNA.
scl0012934.1_152-S	scl0012934.1_152-S	-1.23704	-2.35714	2.35714	2.26462e-08	6.55868e-06	-1.21784	-2.32598	2.32598	1.31623e-07	2.85457e-05	YES		scl0012934.1_152-S	NM_009955.2	Dpysl2	Mus musculus dihydropyrimidinase-like 2 (Dpysl2), mRNA.
scl33841.11_453-S	scl33841.11_453-S	-1.24037	-2.36259	2.36259	3.64279e-08	9.38432e-06	-1.06786	-2.09632	2.09632	2.34785e-05	0.00113919	YES		scl33841.11_453-S	NM_008391.2	Irf2	Mus musculus interferon regulatory factor 2 (Irf2), mRNA.
scl28929.1_28-S	scl28929.1_28-S	-1.24969	-2.3779	2.3779	2.59491e-06	0.000191043	-1.7316	-3.32096	3.32096	3.44346e-09	1.95807e-06	YES		scl28929.1_28-S	NM_020047.2	Tacstd2	Mus musculus tumor-associated calcium signal transducer 2 (Tacstd2), mRNA.
scl27561.16.206_36-S	scl27561.16.206_36-S	-1.25273	-2.38292	2.38292	1.63007e-06	0.000137445	-1.73471	-3.32812	3.32812	2.00817e-09	1.35706e-06	YES		scl27561.16.206_36-S	NM_013470.1	Anxa3	Mus musculus annexin A3 (Anxa3), mRNA.
scl00223254.1_50-S	scl00223254.1_50-S	-1.25744	-2.39072	2.39072	7.07532e-07	7.63676e-05	-1.82042	-3.53183	3.53183	1.59589e-09	1.14586e-06	YES		scl00223254.1_50-S	XM_127877.4	Farp1	Mus musculus FERM, RhoGEF (Arhgef) and pleckstrin domain protein 1 (chondrocyte-derived) (Farp1), mRNA.
scl45491.13.1_29-S	scl45491.13.1_29-S	-1.25887	-2.39309	2.39309	7.43167e-10	7.53313e-07	-1.42243	-2.68037	2.68037	6.35471e-08	1.63706e-05	YES		scl45491.13.1_29-S	NM_030004.2	Cryl1	Mus musculus crystallin, lamda 1 (Cryl1), mRNA.
scl40910.10_100-S	scl40910.10_100-S	-1.26007	-2.39507	2.39507	3.34988e-09	1.83762e-06	-1.48924	-2.80741	2.80741	1.31377e-08	5.62003e-06	YES		scl40910.10_100-S	NM_010221.1	Fkbp10	Mus musculus FK506 binding protein 10 (Fkbp10), mRNA.
scl22672.6.1_17-S	scl22672.6.1_17-S	-1.26196	-2.39822	2.39822	3.67022e-06	0.000250931	-0.849162	-1.80145	1.80145	2.26446e-05	0.00110447	YES		scl22672.6.1_17-S	NM_010171.2	F3	Mus musculus coagulation factor III (F3), mRNA.
scl49370.9_720-S	scl49370.9_720-S	-1.2771	-2.42352	2.42352	5.98264e-06	0.000354008	-0.984673	-1.97887	1.97887	2.00452e-06	0.000183989	YES		scl49370.9_720-S	NM_153790.1	Scarf2	Mus musculus scavenger receptor class F, member 2 (Scarf2), mRNA.
scl0015051.1_246-S	scl0015051.1_246-S	-1.28271	-2.43296	2.43296	3.06606e-09	1.72246e-06	-0.72093	-1.64824	1.64824	4.46949e-05	0.00189286	YES		scl0015051.1_246-S	NM_010399	H2-T9	Mus musculus histocompatibility 2, T region locus 9 (H2-T9), mRNA.
scl46156.8.1_4-S	scl46156.8.1_4-S	-1.29297	-2.45032	2.45032	1.16785e-08	4.36889e-06	-0.652263	-1.57163	1.57163	9.16403e-05	0.00331498	YES		scl46156.8.1_4-S	NM_019675.2	Stmn4	Mus musculus stathmin-like 4 (Stmn4), mRNA.
scl46272.20.1_37-S	scl46272.20.1_37-S	-1.29789	-2.45869	2.45869	5.46303e-10	6.06501e-07	-1.56469	-2.95814	2.95814	1.0486e-08	4.88942e-06	YES		scl46272.20.1_37-S	NM_020002.2	Rec8L1	Mus musculus REC8-like 1 (yeast) (Rec8L1), mRNA.
scl41503.4_653-S	scl41503.4_653-S	-1.30109	-2.46416	2.46416	8.84819e-08	1.80163e-05	-1.23721	-2.35743	2.35743	3.55365e-07	5.48674e-05	YES		scl41503.4_653-S	NM_139298	Wnt9a	Mus musculus wingless-type MMTV integration site 9A (Wnt9a), mRNA.
scl18853.7.1_146-S	scl18853.7.1_146-S	-1.30163	-2.46508	2.46508	1.68582e-05	0.000761691	-2.80676	-6.9971	6.9971	1.12138e-10	2.27339e-07	YES		scl18853.7.1_146-S	NM_009608.1	Actc1	Mus musculus actin, alpha, cardiac (Actc1), mRNA.
scl015032.1_236-S	scl015032.1_236-S	-1.30644	-2.47331	2.47331	8.5442e-10	7.94701e-07	-0.661162	-1.58136	1.58136	0.000148254	0.00476088	YES		scl015032.1_236-S	NM_010396	H2-T17	Mus musculus histocompatibility 2, T region locus 17 (H2-T17), mRNA.
scl50827.12.1_175-S	scl50827.12.1_175-S	-1.31759	-2.4925	2.4925	2.74747e-08	7.6712e-06	-1.01585	-2.02209	2.02209	4.77443e-06	0.000341445	YES		scl50827.12.1_175-S	NM_011530.2	Tap2	Mus musculus transporter 2, ATP-binding cassette, sub-family B (MDR/TAP) (Tap2), mRNA.
scl45598.20_218-S	scl45598.20_218-S	-1.32975	-2.5136	2.5136	1.06693e-10	2.26131e-07	-0.843743	-1.7947	1.7947	9.22285e-06	0.000550631	YES		scl45598.20_218-S	NM_013864	Ndrg2	0
scl40921.6_29-S	scl40921.6_29-S	-1.33494	-2.52265	2.52265	2.17553e-06	0.000167394	-0.870498	-1.82829	1.82829	7.6134e-06	0.00048299	YES		scl40921.6_29-S	NM_010517.2	Igfbp4	Mus musculus insulin-like growth factor binding protein 4 (Igfbp4), mRNA.
scl16463.7.1_11-S	scl16463.7.1_11-S	-1.33631	-2.52504	2.52504	3.77922e-09	1.93166e-06	-2.47633	-5.56479	5.56479	2.10562e-10	3.2727e-07	YES		scl16463.7.1_11-S	NM_172411.1	2310007B03Rik	Mus musculus RIKEN cDNA 2310007B03 gene (2310007B03Rik), mRNA.
scl0019191.1_143-S	scl0019191.1_143-S	-1.33731	-2.5268	2.5268	3.47304e-10	4.50874e-07	-0.987991	-1.98342	1.98342	7.93109e-06	0.000496391	YES		scl0019191.1_143-S	NM_011191.1	Psme2b	Mus musculus protease (prosome, macropain) 28 subunit, beta, b (Psme2b), mRNA.
scl28385.5_137-S	scl28385.5_137-S	-1.33773	-2.52752	2.52752	1.04533e-08	4.09592e-06	-1.66798	-3.17769	3.17769	3.80518e-07	5.72348e-05	YES		scl28385.5_137-S	NM_009829	Ccnd2	Mus musculus cyclin D2 (Ccnd2), mRNA.
scl41047.11_267-S	scl41047.11_267-S	-1.35979	-2.56648	2.56648	7.43841e-06	0.000419115	-1.18132	-2.26785	2.26785	2.26678e-07	4.04963e-05	YES		scl41047.11_267-S	NM_026178.2	Mmd	Mus musculus monocyte to macrophage differentiation-associated (Mmd), mRNA.
scl41462.6_709-S	scl41462.6_709-S	-1.36608	-2.57769	2.57769	1.31263e-07	2.38153e-05	-0.805002	-1.74715	1.74715	0.000129655	0.00431576	YES		scl41462.6_709-S	NM_178618	2310040C09Rik	Mus musculus RIKEN cDNA 2310040C09 gene (2310040C09Rik), mRNA.
scl019186.11_4-S	scl019186.11_4-S	-1.37161	-2.5876	2.5876	5.69763e-10	6.17835e-07	-1.20516	-2.30563	2.30563	2.46459e-07	4.27207e-05	YES		scl019186.11_4-S	NM_011189.1	Psme1	Mus musculus proteasome (prosome, macropain) 28 subunit, alpha (Psme1), mRNA.
scl47757.5.8_11-S	scl47757.5.8_11-S	-1.39568	-2.63112	2.63112	3.99578e-06	0.00026545	-1.05065	-2.07147	2.07147	7.55645e-07	9.15174e-05	YES		scl47757.5.8_11-S	NM_008495.1	Lgals1	Mus musculus lectin, galactose binding, soluble 1 (Lgals1), mRNA.
scl021804.11_211-S	scl021804.11_211-S	-1.41913	-2.67424	2.67424	0.000331105	0.00689788	-1.51156	-2.85118	2.85118	3.14713e-08	1.01203e-05	YES		scl021804.11_211-S	NM_009365.2	Tgfb1i1	Mus musculus transforming growth factor beta 1 induced transcript 1 (Tgfb1i1), mRNA.
scl00213484.2_217-S	scl00213484.2_217-S	-1.42741	-2.68963	2.68963	1.08333e-07	2.07023e-05	-1.25363	-2.38441	2.38441	3.62361e-07	5.53972e-05	YES		scl00213484.2_217-S	NM_153136.1	BC036718	Mus musculus cDNA sequence BC036718 (BC036718), mRNA.
scl0014559.1_200-S	scl0014559.1_200-S	-1.43739	-2.7083	2.7083	2.92746e-10	4.01476e-07	-2.3802	-5.2061	5.2061	9.02877e-11	2.21576e-07	YES		scl0014559.1_200-S	NM_008107	Gdf1	Mus musculus growth differentiation factor 1 (Gdf1), mRNA.
scl0066102.2_212-S	scl0066102.2_212-S	-1.46827	-2.7669	2.7669	1.75436e-09	1.21565e-06	-1.93098	-3.81315	3.81315	1.36398e-09	1.07253e-06	YES		scl0066102.2_212-S	NM_023158.3	Cxcl16	Mus musculus chemokine (C-X-C motif) ligand 16 (Cxcl16), mRNA.
scl36966.5.1_28-S	scl36966.5.1_28-S	-1.50003	-2.82848	2.82848	0.000418967	0.00832873	-1.21301	-2.31821	2.31821	1.43556e-05	0.000777438	YES		scl36966.5.1_28-S	NM_009964.1	Cryab	Mus musculus crystallin, alpha B (Cryab), mRNA.
scl41458.1.1_236-S	scl41458.1.1_236-S	-1.50356	-2.83541	2.83541	5.14231e-08	1.22658e-05	-1.95975	-3.88994	3.88994	2.23266e-09	1.44589e-06	YES		scl41458.1.1_236-S	0	2810012G08Rik	0
scl00320202.1_47-S	scl00320202.1_47-S	-1.51108	-2.85024	2.85024	5.11909e-10	5.88026e-07	-2.17904	-4.52851	4.52851	2.20563e-09	1.44589e-06	YES		scl00320202.1_47-S	NM_177099.3	Ebaf	Mus musculus endometrial bleeding associated factor (Ebaf), mRNA.
scl016010.7_252-S	scl016010.7_252-S	-1.51169	-2.85143	2.85143	2.63622e-07	3.74762e-05	-1.27684	-2.42307	2.42307	2.5139e-07	4.32404e-05	YES		scl016010.7_252-S	NM_010517.2	Igfbp4	Mus musculus insulin-like growth factor binding protein 4 (Igfbp4), mRNA.
scl0019186.1_187-S	scl0019186.1_187-S	-1.51223	-2.8525	2.8525	5.91343e-11	1.45122e-07	-1.23182	-2.34863	2.34863	6.73866e-07	8.42386e-05	YES		scl0019186.1_187-S	NM_011189.1	Psme1	Mus musculus proteasome (prosome, macropain) 28 subunit, alpha (Psme1), mRNA.
scl46302.5.151_110-S	scl46302.5.151_110-S	-1.53021	-2.88827	2.88827	2.32236e-10	3.49312e-07	-2.04371	-4.12304	4.12304	1.83051e-09	1.25519e-06	YES		scl46302.5.151_110-S	NM_080726.2	Rem2	Mus musculus rad and gem related GTP binding protein 2 (Rem2), mRNA.
scl015903.3_124-S	scl015903.3_124-S	-1.59077	-3.01211	3.01211	5.17052e-10	5.88026e-07	-1.31669	-2.49094	2.49094	1.55572e-07	3.1956e-05	YES		scl015903.3_124-S	NM_008321.1	Idb3	Mus musculus inhibitor of DNA binding 3 (Idb3), mRNA.
scl000331.1_58-S	scl000331.1_58-S	-1.59122	-3.01303	3.01303	1.97985e-11	6.15444e-08	-1.01362	-2.01897	2.01897	3.42173e-06	0.000265914	YES		scl000331.1_58-S	NM_011405.1	Slc7a7	Mus musculus solute carrier family 7 (cationic amino acid transporter, y+ system), member 7 (Slc7a7), mRNA.
scl0319880.4_99-S	scl0319880.4_99-S	-1.59861	-3.02852	3.02852	1.10578e-07	2.08746e-05	-2.01191	-4.03315	4.03315	4.58293e-09	2.45992e-06	YES		scl0319880.4_99-S	NM_172051	C630016B22Rik	Mus musculus RIKEN cDNA C630016B22 gene (C630016B22Rik), mRNA.
scl40526.6_232-S	scl40526.6_232-S	-1.61284	-3.05853	3.05853	3.51669e-10	4.50874e-07	-2.28529	-4.87462	4.87462	7.45234e-11	1.98115e-07	YES		scl40526.6_232-S	NM_008343	Igfbp3	Mus musculus insulin-like growth factor binding protein 3 (Igfbp3), mRNA.
scl016669.2_2-S	scl016669.2_2-S	-1.62493	-3.08427	3.08427	1.46593e-08	5.02252e-06	-3.09191	-8.52626	8.52626	1.31837e-10	2.56138e-07	YES		scl016669.2_2-S	NM_008471.1	Krt1-19	Mus musculus keratin complex 1, acidic, gene 19 (Krt1-19), mRNA.
scl0014284.1_16-S	scl0014284.1_16-S	-1.63473	-3.10529	3.10529	2.67232e-05	0.00106278	-1.91451	-3.76986	3.76986	1.13209e-08	5.16067e-06	YES		scl0014284.1_16-S	NM_008037.3	Fosl2	Mus musculus fos-like antigen 2 (Fosl2), mRNA.
scl0021808.2_65-S	scl0021808.2_65-S	-1.6665	-3.17444	3.17444	6.17379e-06	0.000361806	-1.44809	-2.72846	2.72846	2.17992e-08	7.81888e-06	YES		scl0021808.2_65-S	NM_009367.1	Tgfb2	Mus musculus transforming growth factor, beta 2 (Tgfb2), mRNA.
scl16321.6.1_161-S	scl16321.6.1_161-S	-1.66691	-3.17534	3.17534	3.47744e-06	0.000241289	-1.65199	-3.14266	3.14266	2.61257e-06	0.000221892	YES		scl16321.6.1_161-S	NM_053095.1	Il24	Mus musculus interleukin 24 (Il24), mRNA.
scl0013640.1_290-S	scl0013640.1_290-S	-1.69567	-3.23928	3.23928	1.96272e-07	3.02039e-05	-2.06846	-4.19439	4.19439	7.18985e-10	6.91747e-07	YES		scl0013640.1_290-S	NM_207654.1	Efna5	Mus musculus ephrin A5 (Efna5), transcript variant 2, mRNA.
scl47854.5_552-S	scl47854.5_552-S	-1.70059	-3.25033	3.25033	0.000109857	0.00303461	-1.35518	-2.55829	2.55829	4.48416e-08	1.29066e-05	YES		scl47854.5_552-S	NM_018865.1	Wisp1	Mus musculus WNT1 inducible signaling pathway protein 1 (Wisp1), mRNA.
scl46160.15.1_21-S	scl46160.15.1_21-S	-1.72951	-3.31616	3.31616	3.06958e-11	8.41931e-08	-2.07189	-4.20438	4.20438	2.8577e-10	4.15321e-07	YES		scl46160.15.1_21-S	NM_013492.1	Clu	Mus musculus clusterin (Clu), mRNA.
scl31620.20_1-S	scl31620.20_1-S	-1.74754	-3.35786	3.35786	4.46031e-05	0.00154381	-1.03606	-2.05062	2.05062	1.82004e-06	0.000171454	YES		scl31620.20_1-S	NM_009465.2	Axl	Mus musculus AXL receptor tyrosine kinase (Axl), mRNA.
scl30469.7_1-S	scl30469.7_1-S	-1.76472	-3.39809	3.39809	4.14476e-07	5.19521e-05	-1.71536	-3.28379	3.28379	1.18325e-08	5.20496e-06	YES		scl30469.7_1-S	NM_010514.1	Igf2	Mus musculus insulin-like growth factor 2 (Igf2), mRNA.
scl0021804.1_159-S	scl0021804.1_159-S	-1.7976	-3.47642	3.47642	2.47144e-05	0.00101086	-1.55707	-2.94256	2.94256	2.61337e-08	8.76664e-06	YES		scl0021804.1_159-S	NM_009365.2	Tgfb1i1	Mus musculus transforming growth factor beta 1 induced transcript 1 (Tgfb1i1), mRNA.
scl41353.5.1_19-S	scl41353.5.1_19-S	-1.79949	-3.48096	3.48096	2.64097e-10	3.84823e-07	-2.14611	-4.42632	4.42632	2.89474e-10	4.15321e-07	YES		scl41353.5.1_19-S	NM_016887.2	Cldn7	Mus musculus claudin 7 (Cldn7), mRNA.
scl012842.26_28-S	scl012842.26_28-S	-1.8067	-3.49841	3.49841	9.93066e-08	1.93744e-05	-1.88546	-3.69471	3.69471	8.36313e-09	4.14847e-06	YES		scl012842.26_28-S	NM_007742.2	Col1a1	Mus musculus procollagen, type I, alpha 1 (Col1a1), mRNA.
scl016668.7_96-S	scl016668.7_96-S	-1.84325	-3.58817	3.58817	4.68751e-05	0.00159773	-1.81134	-3.50968	3.50968	2.02041e-08	7.47678e-06	YES		scl016668.7_96-S	NM_010664.1	Krt1-18	Mus musculus keratin complex 1, acidic, gene 18 (Krt1-18), mRNA.
scl51416.9_257-S	scl51416.9_257-S	-1.86084	-3.6322	3.6322	8.12712e-08	1.66939e-05	-0.886879	-1.84917	1.84917	0.000330382	0.00878783	YES		scl51416.9_257-S	NM_010728.1	Lox	Mus musculus lysyl oxidase (Lox), mRNA.
scl016691.2_87-S	scl016691.2_87-S	-1.86433	-3.64099	3.64099	3.4629e-05	0.00126841	-2.35258	-5.10737	5.10737	4.37451e-09	2.45753e-06	YES		scl016691.2_87-S	NM_031170.1	Krt2-8	Mus musculus keratin complex 2, basic, gene 8 (Krt2-8), mRNA.
GI_38083541-S	GI_38083541-S	-1.86961	-3.65434	3.65434	5.98459e-08	1.33517e-05	-2.21594	-4.64584	4.64584	4.7788e-10	5.43478e-07	YES		GI_38083541-S	XM_355056.1	LOC381140	Mus musculus similar to Stra13 (LOC381140), mRNA.
scl40508.22_194-S	scl40508.22_194-S	-1.88851	-3.70254	3.70254	4.06473e-12	1.96048e-08	-1.90807	-3.75306	3.75306	2.91523e-09	1.81242e-06	YES		scl40508.22_194-S	NM_010345	Grb10	Mus musculus growth factor receptor bound protein 10 (Grb10), mRNA.
scl29667.6_8-S	scl29667.6_8-S	-2.06832	-4.19399	4.19399	1.55316e-07	2.60142e-05	-2.31128	-4.96324	4.96324	3.48454e-10	4.39127e-07	YES		scl29667.6_8-S	NM_011498.2	Bhlhb2	Mus musculus basic helix-loop-helix domain containing, class B2 (Bhlhb2), mRNA.
scl0001632.1_8-S	scl0001632.1_8-S	-2.07687	-4.21892	4.21892	1.27155e-11	4.23498e-08	-1.56408	-2.95689	2.95689	6.85512e-09	3.55156e-06	YES		scl0001632.1_8-S	NM_010724	Psmb8	Mus musculus proteosome (prosome, macropain) subunit, beta type 8 (large multifunctional protease 7) (Psmb8), mRNA.
scl35919.5_337-S	scl35919.5_337-S	-2.10144	-4.29139	4.29139	4.62025e-05	0.00158407	-1.15659	-2.2293	2.2293	2.35842e-07	4.11866e-05	YES		scl35919.5_337-S	NM_011526.2	Tagln	Mus musculus transgelin (Tagln), mRNA.
scl46305.13_322-S	scl46305.13_322-S	-2.12665	-4.36703	4.36703	2.90792e-10	4.01476e-07	-2.19547	-4.58039	4.58039	1.51892e-10	2.83297e-07	YES		scl46305.13_322-S	NM_008608.2	Mmp14	Mus musculus matrix metalloproteinase 14 (membrane-inserted) (Mmp14), mRNA.
scl22518.14.1_14-S	scl22518.14.1_14-S	-2.18143	-4.53603	4.53603	8.50841e-13	9.31228e-09	-1.26639	-2.40559	2.40559	1.16105e-06	0.000125901	YES		scl22518.14.1_14-S	NM_018734.2	Gbp4	0
scl053606.2_17-S	scl053606.2_17-S	-2.29032	-4.89164	4.89164	3.02546e-12	1.96048e-08	-1.39971	-2.63849	2.63849	8.72729e-07	0.000101556	YES		scl053606.2_17-S	NM_015783.1	G1p2	Mus musculus interferon, alpha-inducible protein (G1p2), mRNA.
scl20107.1_2-S	scl20107.1_2-S	-2.29656	-4.91286	4.91286	3.60682e-13	8.40893e-09	-3.7521	-13.4739	13.4739	1.00637e-12	4.69251e-08	YES		scl20107.1_2-S	NM_010495.1	Idb1	Mus musculus inhibitor of DNA binding 1 (Idb1), mRNA.
scl50828.7.1_115-S	scl50828.7.1_115-S	-2.34361	-5.07571	5.07571	4.28905e-12	1.96048e-08	-1.52558	-2.87902	2.87902	1.59459e-08	6.33751e-06	YES		scl50828.7.1_115-S	NM_010724	Psmb8	Mus musculus proteosome (prosome, macropain) subunit, beta type 8 (large multifunctional protease 7) (Psmb8), mRNA.
scl014468.10_101-S	scl014468.10_101-S	-2.49017	-5.61846	5.61846	4.28908e-12	1.96048e-08	-2.15542	-4.45499	4.45499	1.84208e-10	3.06758e-07	YES		scl014468.10_101-S	NM_010259.1	Gbp1	Mus musculus guanylate nucleotide binding protein 1 (Gbp1), mRNA.
scl34188.7.1_72-S	scl34188.7.1_72-S	-2.5271	-5.76413	5.76413	5.07194e-05	0.00170018	-1.64248	-3.12202	3.12202	8.43259e-07	9.9543e-05	YES		scl34188.7.1_72-S	NM_009606.1	Acta1	Mus musculus actin, alpha 1, skeletal muscle (Acta1), mRNA.
