# Supplementary material for: Smad4-dependent pathways control basement membrane deposition and endodermal cell migration at early stages of mouse development
Source: BMC Dev Biol. 2009 Oct 22;9:54. doi: 10.1186/1471-213X-9-54 (PMC2773778; doi:10.1186/1471-213X-9-54)
Supplement: Additional file 2 — Full list of genes mis-regulated in EB array. [file 1471-213X-9-54-S2.XLS]

## Sheet: FullS.01
ID	logFC	FC	AveExpr	P.Value	adj.P.Val		ILMN_Gene	Symbol	Definition		Source_Reference_ID	RefSeq_ID	Unigene_ID	Entrez_Gene_ID	GI	Accession	Probe_Id	Transcript	Probe_Sequence
4780019	-3.91223	-15.0556	7.14535	1.12e-11	8.45e-08		GSC	Gsc	Mus musculus goosecoid (Gsc), mRNA.		NM_010351.1	NM_010351.1		14836	6754075	NM_010351.1	ILMN_1232648	ILMN_223610	GCGTGAGCCTCGTCCCCCACCGTAGTATTTATAGTTAAGTTAACGGTGAC
4640392	-3.82152	-14.1382	6.84184	6.67e-12	6.05e-08		FGF8	Fgf8	Mus musculus fibroblast growth factor 8 (Fgf8), mRNA.		NM_010205.1	NM_010205.1		14179	22094092	NM_010205.1	ILMN_2721370	ILMN_220385	AGCAGAGCCTGCGCTTCGAGTTCCTCAACTACCCGCCCTTCACGCGCAGC
4290300	-3.58259	-11.9803	6.54734	9.44e-14	2.14e-09		SP5	Sp5	Mus musculus trans-acting transcription factor 5 (Sp5), mRNA.		NM_022435.2	NM_022435.2		64406	31981231	NM_022435.2	ILMN_2641201	ILMN_213827	GAGCTACAGCATGGTACGTTTCTGTAAAGCGAACAGCAGTTGGCAGCGTG
3060328	-3.40806	-10.6152	5.92302	6.68e-12	6.05e-08		LHX1	Lhx1			scl39807.6_296				6678687	NM_008498	ILMN_1225672	ILMN_193570	GACAGATTTGCAGGGCTTGCGGCTCACTGTGCTAGTATGTAAAAAGGTGT
4010546	-3.40177	-10.569	6.36157	1.2e-10	6.06e-07		T	T			scl51147.8.1_46	NM_009309.1			6678202	NM_009309.1	ILMN_1244340	ILMN_216077	GGCCCAAAGCCTCCTCATAGCCTCGTGGACACCTGTGTCACCCCCATCTA
7400168	-3.35325	-10.2195	5.97676	3.01e-11	1.95e-07		LHX1	Lhx1			scl39807.6_296				6678687	NM_008498	ILMN_2716543	ILMN_193570	TCTGTCGGTCAATGGTGGAGCCAGCTACGGGAACCATTTGTCTCACCCTC
6200692	-2.88693	-7.39693	6.88679	9.44e-14	2.14e-09		IDB1	Idb1			scl20107.1_2	NM_010495.1			31077095	NM_010495.1	ILMN_2672190	ILMN_216536	GACTCTTGGCGGATCGGTCCAGTGGGTAGAGGGTTTGATCAACAGAGCCT
4610110	-2.72208	-6.59823	6.97929	5.29e-09	1.26e-05		FST	Fst			scl014313.3_29	NM_008046.1			6679866	NM_008046.1	ILMN_1228958	ILMN_222077	CTGCCACCTGAGAAAGGCCACCTGCTTGCTGGGCAGATCCATTGGATTAG
4040154	-2.69051	-6.45542	7.38999	3.76e-12	5.67e-08		C230098O21RIK	C230098O21Rik			scl15510.1.1_178						ILMN_2420353	ILMN_184645	CCCTCAGCAGGCTGCTTCGGATGGACTGGCGTTTGGAAGACTACGTACAC
3990181	-2.5838	-5.99515	5.69451	3.54e-09	1e-05		MIXL1	Mixl1	Mus musculus Mix1 homeobox-like 1 (Xenopus laevis) (Mixl1), mRNA.		NM_013729.2	NM_013729.2		27217	31543252	NM_013729.2	ILMN_1245893	ILMN_220808	GTCAGCTAGACGCTCCCTCAGTAACAACGCTACTTTCCAGCTCTTTCAAG
7380215	-2.3059	-4.94475	6.3704	2.55e-10	1.15e-06		EN1	En1			scl17554.3.1_315				7106304	NM_010133	ILMN_2776047	ILMN_224176	TACAACCCCACAGACTGCGAGACTGAACCGCCGCTACAAGCCAAAGATTT
1980112	-2.13943	-4.40589	5.60824	1.09e-07	9.87e-05		WNT8A	Wnt8a	Mus musculus wingless-related MMTV integration site 8A (Wnt8a), mRNA.		NM_009290.1	NM_009290.1		20890	6678168	NM_009290.1	ILMN_2485197	ILMN_189631	TGGCCTGTAGACCTTCCACGATAGGTGGGTTAGCCTGTAGACCTTCCACG
6620465	-1.98372	-3.95511	5.75244	8.65e-08	8.52e-05		WNT8A	Wnt8a	Mus musculus wingless-related MMTV integration site 8A (Wnt8a), mRNA.		NM_009290.1	NM_009290.1		20890	6678168	NM_009290.1	ILMN_2485198	ILMN_189631	GGCCTGTAGACCTTCCACGATAGGTGGGTTAGCCTGTAGACCTTCCACGA
5360228	-1.88998	-3.70629	6.43582	9.7e-07	0.000439164		LOR	Lor			scl21907.2_5	NM_008508.1			6678707	NM_008508.1	ILMN_1241825	ILMN_218790	GTATCCTGTTCTGCAGATTTTTCATCTTGGTTTCTGAATGACTACCTCCC
4390037	-1.81738	-3.5244	5.67225	3.39e-06	0.00102338		SOX9	Sox9			scl40760.4_18				31543760	NM_011448	ILMN_2778151	ILMN_224297	GTGTCTTGTTTGTTTCCCTCTCCAAATTCTTCCTTCTTTGTGCACCCTGC
1500066	-1.79526	-3.47079	6.51276	1.23e-08	2.29e-05		EVX1	Evx1	Mus musculus even skipped homeotic gene 1 homolog (Evx1), mRNA.		NM_007966.1	NM_007966.1		14028	6679710	NM_007966.1	ILMN_2731113	ILMN_221102	GGGAGCCACTTAGGAACTCCTGTACTCATCCTTATAGCCAGTGTTTGAGG
3390243	-1.75057	-3.36491	7.29517	3.14e-06	0.000974393		CPE	Cpe			scl34760.11.1_14	NM_013494.2			22203762	NM_013494.2	ILMN_1228232	ILMN_223071	ACAGCCTCCGCTCCTGGCTACCTGGCAATCACAAAGAAAGTGGCAGTTCC
1260669	-1.73714	-3.33375	6.55577	2.25e-08	3.28e-05		ACTC1	Actc1	Mus musculus actin, alpha, cardiac (Actc1), mRNA.		NM_009608.1	NM_009608.1		11464	14192921	NM_009608.1	ILMN_2598916	ILMN_209757	CTTATATTCAGGATGACCGTATTGTGCTTCTTGGAATCCTCTGAGCCCCC
7510450	-1.71529	-3.28363	7.29336	7.87e-09	1.7e-05		SLC30A3	Slc30a3			scl022784.1_270				6755551	NM_011773	ILMN_2521965	ILMN_196137	GTGTGTCCATATGGGATCTGTCTGTCCATCCCTGTGTTGGTGCTGTGTCC
3140112	-1.69386	-3.2352	5.72466	2.42e-08	3.43e-05		SOX18	Sox18			scl18196.2_265	NM_009236.1			6678066	NM_009236.1	ILMN_2645321	ILMN_214191	CTTTCGCATATGTATGTTAGGGTATGCAACAGCCTTTAGAGCTGGTGGCC
2120500	-1.69253	-3.23223	9.36448	4.6e-09	1.19e-05		ETSRP71	Etsrp71			scl31515.6.1_57	NM_007959.1			6679698	NM_007959.1	ILMN_2678641	ILMN_217057	GTCTACGTTATTATTACCGCCGCGACATCGTGCTCAAGAGTGGTGGGCGC
3520066	-1.69187	-3.23076	7.663	2.24e-09	6.77e-06		MMP14	Mmp14	Mus musculus matrix metallopeptidase 14 (membrane-inserted) (Mmp14), mRNA.		NM_008608.2	NM_008608.2		17387	31982190	NM_008608.2	ILMN_1240726	ILMN_220571	CCCTATATGTACCAAGTGTACCTAGTTGGCTGCCTCCCGCCACTCTGACT
6940278	-1.68875	-3.22376	6.82577	3.88e-06	0.00113431		BMP1	Bmp1	Mus musculus bone morphogenetic protein 1 (Bmp1), mRNA.		NM_009755.2	NM_009755.2		12153	42734446	NM_009755.2	ILMN_2989955	ILMN_217705	CATCAGCCACACCAGGGCACCCCAGCCAATAAACAGAAAGTGTTACAGCC
2510086	-1.68165	-3.20794	5.2133	5.4e-08	5.97e-05		MESP1	Mesp1	Mus musculus mesoderm posterior 1 (Mesp1), mRNA.		NM_008588.1	NM_008588.1		17292	33469090	NM_008588.1	ILMN_2687727	ILMN_217799	AGGCGCCCAATAGGGTACACGCTCTAAAGATGAAGCAGGCACAAGCTTTG
4760241	-1.64048	-3.1177	6.57313	3.21e-10	1.32e-06		CD40	Cd40	Mus musculus CD40 antigen (Cd40), transcript variant 5, mRNA.		NM_170702.2	NM_170702.2		21939	70608176	NM_170702.2	ILMN_3115796	ILMN_242411	GAGGGTTGTCATTTGACCTCCATGTGTGCTCTGTGGTAATGTACCCCGTG
4920288	-1.57972	-2.98911	7.43594	6.79e-06	0.00164542		IGFBP3	Igfbp3			scl40526.6_232				6680384	NM_008343	ILMN_2727503	ILMN_196315	GCTGAGTCCCAGAGGCGTCCACATCCCAAACTGTGACAAGAAGGGGTTCT
2030048	-1.57793	-2.98541	5.67739	4.26e-08	4.83e-05		2810043G13RIK	2810043G13Rik			scl23691.3_135				51709513	XM_485455	ILMN_2705440	ILMN_219189	GCGAGGACTGTGGAAACGGGTAAAGTGGCCACGTGGCCTCTCTAGATTCT
1690091	-1.5767	-2.98286	7.65938	2.69e-06	0.000881413		VIM	Vim	Mus musculus vimentin (Vim), mRNA.		NM_011701.3	NM_011701.3		22352	32189314	NM_011701.3	ILMN_2451022	ILMN_187199	TGCGTGATGTGCGCCAGCAGTATGAAAGCGTGGCTGCCAAGAACCTCCAG
1300747	-1.57465	-2.97863	8.00529	8.24e-08	8.29e-05		CLU	Clu	Mus musculus clusterin (Clu), mRNA.		NM_013492.1	NM_013492.1		12759	7304966	NM_013492.1	ILMN_2727153	ILMN_220805	AGACCCCTAGAGAACTCCACATGTCTCCAGGCGAGTAGGCCTCACCCAAG
2570095	-1.57017	-2.9694	8.4752	1.86e-08	3.01e-05		PSMB8	Psmb8			scl0001632.1_8				6755207	NM_010724	ILMN_1226683	ILMN_185344	ATCTTCGGGGCCAAGTGGTCATGGCGTTACTGGATCTGTGCGGTGCCGCT
6330026	-1.55816	-2.94479	6.10875	3.96e-08	4.6e-05		REM2	Rem2	Mus musculus rad and gem related GTP binding protein 2 (Rem2), mRNA.		NM_080726.2	NM_080726.2		140743	31981532	NM_080726.2	ILMN_1222084	ILMN_221700	GGCACGTTTCCTTTAAGGTTATTGATGTGACGATGTGGGCAGACTCTCTG
5270164	-1.55192	-2.93207	6.18522	3.67e-08	4.49e-05		FUT10	Fut10	Mus musculus fucosyltransferase 10 (Fut10), transcript variant A, mRNA.		NM_001012517.2	NM_001012517.2		171167	83921582	NM_001012517.2	ILMN_3011294	ILMN_244602	GAGGGTTGAAAGCAGCGCATTCTTCAGGAGCAGCTGGGTCACCTTCCTGG
4040674	-1.55118	-2.93056	5.54705	6.02e-09	1.36e-05		2900093B09RIK	2900093B09Rik	Mus musculus RIKEN cDNA 2900093B09 gene (2900093B09Rik), mRNA.		NM_021387.1	NM_021387.1		58188	10946729	NM_021387.1	ILMN_1251276	ILMN_217105	CCCTCTGAATCTTCATTTTGCACGAACTCTTGAGCAAGTCCCTTGAGGAT
6580167	-1.53232	-2.89251	7.12007	8.28e-06	0.00184886		7420416P09RIK	7420416P09Rik	Mus musculus RIKEN cDNA 7420416P09 gene (7420416P09Rik), mRNA.		NM_001033776.1	NM_001033776.1		432677	76253889	NM_001033776.1	ILMN_3162257	ILMN_241492	GGCTGCTTCCTCAAACCCTCGGTGGAGAAGGACTGAGCTTCACAGAACAC
6040026	-1.49569	-2.81999	5.91263	0.000861804	0.0366761		CMYA4	Cmya4			scl41150.22.1_20	NM_178680.2			31341048	NM_178680.2	ILMN_3153940	ILMN_221227	CTGTGATCAGAAAGCAGGTCAGACAATTCTGCAGGCCAGATAACGGGCTG
1030435	-1.44375	-2.72027	9.18534	1.66e-06	0.000636193		DPYSL2	Dpysl2	Mus musculus dihydropyrimidinase-like 2 (Dpysl2), mRNA.		NM_009955.2	NM_009955.2		12934	40254594	NM_009955.2	ILMN_2949596	ILMN_228609	TGAACCCTTGAACCTGTGATTGTGACCCATGAGGGGGGACCTTTCAGTGC
2350066	-1.42931	-2.69318	5.69004	2.17e-07	0.00015096		CDA	Cda			scl23634.2.3_40	XM_131801.1			20847639	XM_131801.1	ILMN_2728088	ILMN_220880	CGGACTGCCATCCAGAAGGCCATCTCCGAAGGGTACAAGGATTTCAGGGC
3170195	-1.42471	-2.68461	5.66946	6.74e-08	7.1e-05		FUT10	Fut10			scl33934.6_92				42476112	NM_134161	ILMN_1249466	ILMN_193452	GGCAGAACCTGTCTGTGGAGAGTTTCTCCTCAACCTCACATTTGTCACGG
6370494	-1.42275	-2.68096	9.87622	1.86e-07	0.000133931		PSME1	Psme1	Mus musculus proteasome (prosome, macropain) 28 subunit, alpha (Psme1), mRNA.		NM_011189.1	NM_011189.1		19186	6755211	NM_011189.1	ILMN_2671204	ILMN_215031	AAGGCTTCCACACGCAGATCTCCAAGTACTTCTCCGAGAGGGGTGACGCC
870446	-1.41848	-2.67304	6.3336	3.29e-07	0.000204256		H2-T10	H2-T10	Mus musculus histocompatibility 2, T region locus 10 (H2-T10), mRNA.		NM_010395.5	NM_010395.5		15024	86262135	NM_010395.5	ILMN_2665266	ILMN_215923	GGTCCTACCCCCAATGCTTCAGGGACATTTAATCAGGTCAAATTGGGATC
3610619	-1.40954	-2.65653	5.70179	1.16e-07	0.000100803		NT5E	Nt5e	Mus musculus 5' nucleotidase, ecto (Nt5e), mRNA.		NM_011851.2	NM_011851.2		23959	31543352	NM_011851.2	ILMN_2813830	ILMN_213360	CAGCAGCTAGATGTCTGGACAGGGAACATGTTGGTTTCCTAGTGTTTACG
4730168	-1.39842	-2.63614	5.20212	2.98e-06	0.000936025		CXX1C	Cxx1c	Mus musculus CAAX box 1 homolog C (human) (Cxx1c), mRNA.		NM_028375.3	NM_028375.3		72865	115270961	NM_028375.3	ILMN_2943972	ILMN_214582	GAGACCTCGCCGCCATGGACCGCCGGATTAAGTTGATTATGGCCCTCATG
6510240	-1.37928	-2.60139	5.53088	2.49e-06	0.000853948		NES	Nes	Mus musculus nestin (Nes), mRNA.		NM_016701.3	NM_016701.3		18008	50363231	NM_016701.3	ILMN_2703267	ILMN_214744	GGCCAGCACTCTTAGCTTTGATAACTTGACCTGTGGTATCTCTCGTGGAG
7570537	-1.37491	-2.59352	6.72434	5.14e-07	0.000273787		LMO2	Lmo2	Mus musculus LIM domain only 2 (Lmo2), mRNA.		NM_008505.3	NM_008505.3		16909	40254347	NM_008505.3	ILMN_2767605	ILMN_223680	CTGTTTTTAGACACCTTCATTTTGAGGTGAGGCGCCCCACAGATTGTTTC
150504	-1.36493	-2.57564	7.28625	8.01e-06	0.00183236		EFNA5	Efna5	Mus musculus ephrin A5 (Efna5), transcript variant 1, mRNA.		NM_207654.1	NM_207654.1		13640	46560569	NM_207654.1	ILMN_2757641	ILMN_215696	CTCATGGCCCTCTCTGCCATTGTCTTTCATTTCCCACTGTGCAATTAGAC
4830040	-1.36181	-2.57008	5.71718	4.72e-09	1.19e-05		C130076O07RIK	C130076O07Rik	Mus musculus neuron-glia-CAM-related cell adhesion molecule (Nrcam), mRNA.		NM_176930.2	NM_176930.2		319504	29789452	NM_176930.2	ILMN_1245780	ILMN_221614	CTCAGAGGCCCCTTCTCCTGTCAACGCAATGAACTCCTTTGTTTAAGTCT
6420750	-1.36027	-2.56734	7.02218	0.000129796	0.0108437		SALL2	Sall2			scl45584.3_58	NM_015772.1			7657537	NM_015772.1	ILMN_1240935	ILMN_221893	GCTTCAAGTGGTTTCCCCCCGTCTCTGTCTTGTAGTGAGATGTAGTATTT
4920064	-1.34965	-2.5485	4.97681	1.32e-08	2.29e-05		MIXL1	Mixl1	Mus musculus Mix1 homeobox-like 1 (Xenopus laevis) (Mixl1), mRNA.		NM_013729.2	NM_013729.2		27217	31543252	NM_013729.2	ILMN_2920173	ILMN_220808	GCTCAGGAAACAGCTTCCCTTTCTGAAGCCTGAACTTTTCGTAAGTAATC
1190068	-1.34865	-2.54673	5.51816	1.72e-07	0.000129625		CASP8	Casp8	Mus musculus caspase 8 (Casp8), transcript variant 2, mRNA.		NM_001080126.1	NM_001080126.1		12370	122056577	NM_001080126.1	ILMN_3097868	ILMN_236307	GGAGGAACAAGGGAAAGCAGATGCCACAGCCCACCTTCACACTACGGAAG
5820537	-1.34785	-2.54532	7.24269	3.45e-05	0.0044885		MFAP2	Mfap2	Mus musculus microfibrillar-associated protein 2 (Mfap2), mRNA.		NM_008546.2	NM_008546.2		17150	31982203	NM_008546.2	ILMN_2981542	ILMN_209358	GCTGGTCTGCTTGGATTTCCTACGCCCCCAGGCATGGACCACCTCTGTTT
3120008	-1.34749	-2.54468	6.37563	3.24e-07	0.000204077		SALL3	Sall3			XM_129051.3	XM_129051.3			38083467	XM_129051.3	ILMN_1252794	ILMN_201587	GTTCTCTAGTGTGGTCTGTAGCCCCGCGGTCGACTGGGAACAAGTTACAG
5670739	-1.32941	-2.513	5.67827	1.04e-07	9.64e-05		MSX1	Msx1			scl26670.3.10_104	NM_010835.1			6754753	NM_010835.1	ILMN_1246173	ILMN_223134	GCTACACACTTCCTCCTGGTTGTCGCTTCCTAAACCTTCCTCATCTGACC
3140706	-1.32386	-2.50335	5.56681	2.51e-08	3.44e-05		PROX1	Prox1	Mus musculus prospero-related homeobox 1 (Prox1), mRNA.		NM_008937.2	NM_008937.2		19130	31543512	NM_008937.2	ILMN_2598766	ILMN_209740	GGCTCGTGGTGAGATGTGAGCTTGGCCGTGTGGACTTAGAGGAAACCCTG
3780491	-1.29519	-2.4541	5.27174	1.74e-07	0.000129625		8430415E04RIK	8430415E04Rik	Mus musculus RIKEN cDNA 8430415E04 gene (8430415E04Rik), mRNA.		NM_028980.1	NM_028980.1		74521	30794169	NM_028980.1	ILMN_2725215	ILMN_219923	CCTAGGAGGTATGACATGCGATTTACTGTAGGCTCTGAATCCGAGTGCTC
6620328	-1.29315	-2.45063	6.2623	3.9e-08	4.6e-05		AW548124	AW548124			scl50455.10_283	XM_128778.5			38082912	XM_128778.5	ILMN_1233376	ILMN_219106	GTGGGCAGCAGTGCTCGCATCCATATGAGCCAAGACTAGAGTGGAGGAGC
5820753	-1.29116	-2.44724	5.79925	1.81e-07	0.000132505		SLC38A5	Slc38a5	Mus musculus solute carrier family 38, member 5 (Slc38a5), mRNA.		NM_172479.1	NM_172479.1		209837	27369655	NM_172479.1	ILMN_2649773	ILMN_214604	CCCACATAGTTCTCACTTCCTAGATGAAGCTGTTAGGGTTACCCTGGCGC
580470	-1.28953	-2.44448	5.6072	1.27e-08	2.29e-05		TNFRSF5	Tnfrsf5			scl021939.10_1	NM_170704.1			24850128	NM_170704.1	ILMN_2502136	ILMN_193970	AGTCGCATCTCAGTGCAGGAGCGGCAGGTGACAGACAGCATAGCCTTGAG
1450487	-1.27355	-2.41756	7.51398	9.16e-07	0.000428923		FJX1	Fjx1			scl18949.1_10				47059107	NM_010218	ILMN_2689998	ILMN_217974	CCCTGACAGTTTGTCTCACCCATTCCTGAACTCCTATCATTTTGGCCTGA
5810398	-1.26828	-2.40874	6.10609	1.27e-05	0.00238769		RNASE4	Rnase4			scl058809.2_14	NM_021472.1			10946867	NM_021472.1	ILMN_1235657	ILMN_210173	CTCTAACACCCCTTGAGACCAATTCTGCCACTGTATTTAGAAGCTTTGAG
270086	-1.26429	-2.40209	6.88789	0.000137311	0.0111426		SLC5A5	Slc5a5			scl34686.15_590				17298677	NM_053248	ILMN_1245214	ILMN_186716	GACACAGTGTCTTAAGGTAGTCTGGCTGATGTCTGGCTATCACTCAGCGC
3360224	-1.25715	-2.39023	6.32244	1.44e-05	0.00252246		FGF17	Fgf17	Mus musculus fibroblast growth factor 17 (Fgf17), mRNA.		NM_008004.2	NM_008004.2		14171	31542810	NM_008004.2	ILMN_2812286	ILMN_213696	GCTCCCTGAACCTCTCTGAATCTGAACCAAATAGCCAAACTCTTGGCCAG
7610246	-1.24724	-2.37387	6.38503	0.000263194	0.0166792		SLITRK5	Slitrk5	Mus musculus SLIT and NTRK-like family, member 5 (Slitrk5), transcript variant 2, mRNA.		NM_198865.1	NM_198865.1		75409	56699417	NM_198865.1	ILMN_3153010	ILMN_230397	CACAGAGGCGTCGTTGCACTGGATTCGCTGCGTTCCCAAAACTAGAGTGA
2600026	-1.23815	-2.35895	7.12911	2.28e-07	0.000154708		REC8L1	Rec8L1	Mus musculus REC8 homolog (yeast) (Rec8), mRNA.		NM_020002.2	NM_020002.2		56739	31982698	NM_020002.2	ILMN_2684093	ILMN_217508	AAGCCATATGGGCCCCTCCTGATTCGTCCTGGACCCAAATTCCCCTGAGC
2350368	-1.23485	-2.35356	5.81783	0.000127416	0.0107484		1700018O18RIK	1700018O18Rik			scl23864.14.1_204	XM_131683.2			38078788	XM_131683.2	ILMN_1225764	ILMN_208745	AGGGCTGCTACTGTGAATATGCCAAGGACTGACTGGGCCTAGCTCGGAAC
240451	-1.23466	-2.35326	7.299	5.89e-06	0.00148102		LOC239102	LOC239102			XM_139193.4	XM_139193.4			38076301	XM_139193.4	ILMN_2528345	ILMN_197499	CAGTCCAGCCTCCGGGGATCAGCGTTGCCCACCAATGGCAAATCCAAAGT
6560487	-1.23455	-2.35307	6.17424	3.19e-08	4.12e-05		SEMA3F	Sema3f	Mus musculus sema domain, immunoglobulin domain (Ig), short basic domain, secreted, (semaphorin) 3 F (Sema3f), mRNA.		NM_011349.2	NM_011349.2		20350	31543682	NM_011349.2	ILMN_1248740	ILMN_213287	CCCAGGCCACAGCCACTCTTGGGTTCCATCTTGCTAATAAATGCTGGCTC
940674	-1.23064	-2.34671	11.0296	1.75e-07	0.000129625		PSME1	Psme1	Mus musculus proteasome (prosome, macropain) 28 subunit, alpha (Psme1), mRNA.		NM_011189.1	NM_011189.1		19186	6755211	NM_011189.1	ILMN_2986309	ILMN_215031	CTCAAGAAGCCCCGTGGAGAAACCAAGGGAATGATCTATTGAGCCCCCTC
6380634	-1.22455	-2.33683	7.4181	2.02e-05	0.00308741		ZFHX2	Zfhx2	Mus musculus zinc finger homeobox 2 (Zfhx2), mRNA.		NM_001039198.1	NM_001039198.1		239102	85986588	NM_001039198.1	ILMN_2964785	ILMN_225109	CTAAGGGCAGTCCAGCCTCCGGGGATCAGCGTTGCCCACCAATGGCAAAT
6330445	-1.22287	-2.3341	6.31431	9.2e-07	0.000428923		MOGAT2	Mogat2	Mus musculus monoacylglycerol O-acyltransferase 2 (Mogat2), mRNA.		NM_177448.3	NM_177448.3		233549	34328427	NM_177448.3	ILMN_2854920	ILMN_211610	GGGAGCCAAGTCTGCCCTGGCACCTACTCTATGTTTCTTCAGATTCTGGG
2140450	-1.2144	-2.32045	10.4934	1.15e-08	2.26e-05		1110012O05RIK	1110012O05Rik			scl066158.1_320				21313589	NM_024170	ILMN_2595200	ILMN_209370	TCCTTCTTGTCTGCTCTACCTGTACAGAAGCCTTTTCCTCACGTTGAATA
780360	-1.21345	-2.31891	7.79283	5.16e-06	0.00139942		CAR14	Car14	Mus musculus carbonic anhydrase 14 (Car14), mRNA.		NM_011797.1	NM_011797.1		23831	6753263	NM_011797.1	ILMN_2588759	ILMN_208706	TAGGCAGGCACGTGTCCTGCTAGGTAACCCTCTCTATACACCAGGGACCC
7040386	-1.21121	-2.31532	7.70388	1.97e-05	0.0030375		PNMA2	Pnma2	Mus musculus paraneoplastic antigen MA2 (Pnma2), mRNA.		NM_175498.3	NM_175498.3		239157	41055909	NM_175498.3	ILMN_2622190	ILMN_212050	GCCTGACTCCACGTGGCATTATGTTCCTGGGAATAGCTTTGCCGTTGTAC
160494	-1.20669	-2.30807	5.16304	2.07e-06	0.000749987		NPY	Npy	Mus musculus neuropeptide Y (Npy), mRNA.		NM_023456.2	NM_023456.2		109648	27754168	NM_023456.2	ILMN_2946520	ILMN_219845	GAAACCAGTCTGCCTGTCCCACCAATGCATGCCACCACTAGGCTGGACTC
7150397	-1.20522	-2.30572	5.55149	1.03e-05	0.00204695		G431001E03RIK	G431001E03Rik			scl41723.13_180				31340769	NM_177364	ILMN_1230423	ILMN_188569	CCGGTGTCTGGACTTCATGCGTTGGTGTCTGCACTTGAGCTCTTTGTGTC
1820196	-1.20378	-2.30342	5.09872	1.15e-06	0.000504396		NEFM	Nefm	Mus musculus neurofilament, medium polypeptide (Nefm), mRNA.		NM_008691.2	NM_008691.2		18040	112363106	NM_008691.2	ILMN_2938820	ILMN_251711	CCCAGGGTGACTAAGATCGGAGTCCGTTGCAAAAGGTTAAGCCATACGAC
6940209	-1.19372	-2.28741	8.51915	8.09e-05	0.00809065		GM691	Gm691	Mus musculus gene model 691, (NCBI) (Gm691), mRNA.		NM_198627.1	NM_198627.1		277432	38348495	NM_198627.1	ILMN_2734090	ILMN_221330	GTGAGCGGGCCCTGTGTATATGACCCAACCTGTGAGTACCAGCCAACTCC
2230386	-1.19318	-2.28655	7.30808	7.67e-08	7.89e-05		AI481100	AI481100	Mus musculus interferon inducible GTPase 2 (Iigp2), mRNA.		NM_019440.2	NM_019440.2		54396	31980893	NM_019440.2	ILMN_1259564	ILMN_219382	TAAAAGCTCGCCTGAGGTTGTATGTGTTGGTCACAGGGTATCTCACCTGG
2230731	-1.19	-2.28153	6.89084	4.07e-06	0.00116599		H2-T17	H2-T17			scl015032.1_236				24475916	NM_010396	ILMN_1214731	ILMN_209961	CTGGGTCCTACCCTCAGTGCTTCAGGGACATTTAATCAGGTCAAATTGGG
6770050	-1.18881	-2.27965	5.40847	2.29e-07	0.000154708		RERG	Rerg	Mus musculus RAS-like, estrogen-regulated, growth-inhibitor (Rerg), mRNA.		NM_181988.1	NM_181988.1		232441	32526868	NM_181988.1	ILMN_1230648	ILMN_212208	CACTCTACGTGAACGAGCGTGCACAAAGTAGATGCTTGGCTGGCAAAAGG
20612	-1.18215	-2.26915	4.81559	5.75e-05	0.00641402		EGR3	Egr3			scl46131.3_126				9055211	NM_018781	ILMN_1227494	ILMN_195299	GAAGCGGTGTAATGTTGCCCCATTTGCCTTGTGAGCAAATGCCAATACAG
1820601	-1.17919	-2.26449	6.5835	1.67e-06	0.000636193		IGFBP3	Igfbp3			scl40526.6_232				6680384	NM_008343	ILMN_1219335	ILMN_196315	GAGATGTTAGGTGATATAACTGCAGACACGCCCAAGGAAAGGAGCCTGTG
4260433	-1.17908	-2.26432	8.94805	0.000255681	0.0163524		GRB10	Grb10			scl40508.22_194				6754063	NM_010345	ILMN_2518412	ILMN_195756	CCCTTTCTGCACTTAAATACCTGACAGCCTGTTCGATCGCTGTGCCTCCG
460692	-1.1751	-2.25808	6.64624	4.23e-05	0.00524284		BCL11A	Bcl11a			scl40434.4.1_10				7710021	NM_016707	ILMN_2712044	ILMN_187478	GCGACGTCCAACCCTTTTGAAACCAGCCAACCTAATTACCCGTACTGTGG
6860288	-1.17389	-2.25619	8.41067	9.36e-07	0.000428923		NFATC4	Nfatc4	Mus musculus nuclear factor of activated T-cells, cytoplasmic, calcineurin-dependent 4 (Nfatc4), mRNA.		NM_023699.2	NM_023699.2		73181	45504364	NM_023699.2	ILMN_2647331	ILMN_214372	CTGGAGGCCAGAACTGACTGGGCTGAACATGATGTCCTGATCGTGCAGGC
4390338	-1.17126	-2.25208	4.89657	7.45e-07	0.000370838		DGKK	Dgkk	Mus musculus diacylglycerol kinase kappa (Dgkk), mRNA.		NM_177914.2	NM_177914.2		331374	50054140	NM_177914.2	ILMN_2716799	ILMN_220036	GATCAGACCTCATTCACACTTTCCCATTGGATACGGGACCTTGATTGGCT
1240072	-1.16943	-2.24923	8.11496	5.45e-07	0.000286848		PSME2	Psme2			scl0019188.1_50	NM_011190.2			42476135	NM_011190.2	ILMN_2731057	ILMN_221097	AGTGAAAGCGAAAGCTGGGGCTGCTAGCCCAGGCTCGAGAGCTGCCAAGT
2120379	-1.16011	-2.23474	6.37925	0.000129662	0.0108437		EPHA1	Epha1	Mus musculus Eph receptor A1 (Epha1), mRNA.		NM_023580.2	NM_023580.2		13835	31980650	NM_023580.2	ILMN_2972748	ILMN_213132	CCAGCCTGAGTGGCTCTGATGGGATCCCTTATCGAAGTGTCTCTGAGTGG
610528	-1.1559	-2.22823	9.08275	2.62e-07	0.000169558		EXTL3	Extl3	Mus musculus exostoses (multiple)-like 3 (Extl3), mRNA.		NM_018788.2	NM_018788.2		54616	46852188	NM_018788.2	ILMN_1239857	ILMN_210987	GTCCATCTGTCTGCCCCTTTCAAACCATGAGCACAAAGGTCTTACGTTGG
2060546	-1.13986	-2.2036	5.17121	8.44e-06	0.00186418		TNFRSF19	Tnfrsf19	Mus musculus tumor necrosis factor receptor superfamily, member 19 (Tnfrsf19), mRNA.		NM_013869.3	NM_013869.3		29820	31981427	NM_013869.3	ILMN_2793522	ILMN_188221	CCTTTCCTGTGGCAGAAGCCAGGACAAGATGGAGGAGACAAGGACTTTTG
6660201	-1.13864	-2.20173	7.43111	1.78e-06	0.000672041		PDZRN3	Pdzrn3	Mus musculus PDZ domain containing RING finger 3 (Pdzrn3), mRNA.		NM_018884.1	NM_018884.1		55983	9256641	NM_018884.1	ILMN_3156010	ILMN_214528	GCCGCCTGTTGGAAGAATTTGCATGTACAGGGAAGTCGCGGATGGAGACC
3400747	-1.13569	-2.19724	8.85472	1.44e-05	0.00252246		IGFBP4	Igfbp4			scl016010.7_252	NM_010517.2			31542993	NM_010517.2	ILMN_1258988	ILMN_210225	CCCTACCCTTATACCTCCTATCCCGCCATCTCTACCCCCCTGGGCATTTT
240315	-1.1354	-2.19679	5.5516	4.81e-07	0.000259337		FBXO16	Fbxo16	Mus musculus F-box protein 16 (Fbxo16), mRNA.		NM_015795.1	NM_015795.1		50759	7657078	NM_015795.1	ILMN_2598074	ILMN_209672	CGAAGTGACCCCAGACTTCAAGCGCCAGCTGCGAGATAAGAAAAATAAGC
4230193	-1.13375	-2.19428	9.84687	8.88e-07	0.000427839		LOC381283	LOC381283			XM_358544.1	XM_358544.1			38050350	XM_358544.1	ILMN_1233840	ILMN_196940	CACCCGAGTGTTAGCTGTAGGCTCCTGTACTGTTTGTGTGCACTTAGGGC
1570753	-1.12385	-2.17928	8.82668	1.47e-06	0.000598285		1700020M16RIK	1700020M16Rik			scl45364.8.1_112	XM_127811.4			38076372	XM_127811.4	ILMN_2654276	ILMN_214992	CCCAGTACCACACGCCTTTACAGATACCAGGACAGCCCCTTTGCCCTCAC
5290131	-1.11842	-2.1711	5.31496	2.24e-05	0.00327595		RXRG	Rxrg	Mus musculus retinoid X receptor gamma (Rxrg), mRNA.		NM_009107.2	NM_009107.2		20183	42476335	NM_009107.2	ILMN_1232561	ILMN_214778	GGAGATGTTGGAGACCCCACTGCAGATCACCTGAACCTCCTCAGCTGCAG
290576	-1.11662	-2.16839	7.53474	2.88e-07	0.000183449		DHRS1	Dhrs1	Mus musculus dehydrogenase/reductase (SDR family) member 1 (Dhrs1), mRNA.		NM_026819.2	NM_026819.2		52585	31980843	NM_026819.2	ILMN_2639397	ILMN_213662	CAAGTGGGTCGTCACCCTCTACAACAGCAAATTCTAACCTCCTGACCTGC
4040189	-1.11364	-2.16391	5.28463	1.18e-06	0.000515468		EDNRA	Ednra			scl15480.1.1_277				45383739	NM_010332	ILMN_2674351	ILMN_189985	GGGCCCTGGTAACTCTACTGGGCATTTTCCCAGATGTTTACAGACTGTGA
7610050	-1.11042	-2.15909	10.1798	9.46e-08	9.11e-05		LRP10	Lrp10			scl46303.7_279	NM_022993.2			31981253	NM_022993.2	ILMN_2760430	ILMN_223183	GTGCCTGGCCCACTTAGAGGACACAAGTGCTTTTGCCCTGTAGCTGCATC
1510075	-1.10912	-2.15714	9.17662	3.17e-05	0.00427592		FGF5	Fgf5	Mus musculus fibroblast growth factor 5 (Fgf5), mRNA.		NM_010203.2	NM_010203.2		14176	31542811	NM_010203.2	ILMN_2642743	ILMN_213959	CCCTTGCGACCCAGGAGCTTAATTCGGGAATGTGATGAGCTGAAAATGAC
830523	-1.10173	-2.14611	7.49535	1.94e-06	0.000714276		LOC386486	LOC386486			XM_359329.1	XM_359329.1			38097319	XM_359329.1	ILMN_2534921	ILMN_199347	GTCCTTAAACGGCCTCGCCATGTGCATTGCCACCTCTGTTGTCCAGACGG
650452	-1.09996	-2.14349	6.71987	1.22e-05	0.00232006		PDLIM3	Pdlim3	Mus musculus PDZ and LIM domain 3 (Pdlim3), mRNA.		NM_016798.2	NM_016798.2		53318	31980792	NM_016798.2	ILMN_1235230	ILMN_213954	CCCCCAGAGGGCTACGACACCGTCACTCTGTACCCCAAAGCTTAAATCCT
5860707	-1.09507	-2.13624	7.37878	8.87e-07	0.000427839		METT11D1	Mett11d1	Mus musculus methyltransferase 11 domain containing 1 (Mett11d1), mRNA.		NM_001029990.1	NM_001029990.1		52535	71725395	NM_001029990.1	ILMN_2856668	ILMN_237912	GCAGGGATTTGTACCGCTGTGCCCGTGTCAGCTCCTGGGGAGACCTTTTA
60553	-1.09402	-2.13468	6.31886	0.000108474	0.00968799		GBP4	Gbp4	Mus musculus guanylate nucleotide binding protein 3 (Gbp3), mRNA.		NM_018734.2	NM_018734.2		55932	31980915	NM_018734.2	ILMN_2918002	ILMN_216816	TTGTCAGATACTGCTTCCTCGGAGTCTAATTCTGTGTCAGTTCATTACCT
1780292	-1.09244	-2.13234	6.01358	0.000241737	0.0157271		SSBP2	Ssbp2	Mus musculus single-stranded DNA binding protein 2 (Ssbp2), transcript variant 1, mRNA.		NM_024186.1	NM_024186.1		66970	18859588	NM_024186.1	ILMN_2693461	ILMN_215622	GAATTCAATACCCTACTCCTCAGCGTCTCCTGGGAATTACGTAGGTCCTC
5870220	-1.09194	-2.13161	7.14699	1.01e-05	0.00204695		CAR14	Car14	Mus musculus carbonic anhydrase 14 (Car14), mRNA.		NM_011797.1	NM_011797.1		23831	6753263	NM_011797.1	ILMN_2973824	ILMN_208706	GGGTCTAGGTGTGGGAATCTTGGCTGGATGTCTTTGCCTTCTGCTGGCTG
780221	-1.0902	-2.12903	7.46552	5.73e-07	0.000294929		H2-T9	H2-T9			scl0015051.1_246				24475918	NM_010399	ILMN_2633386	ILMN_213081	CTCTCACCCACAGCACTCTGGGTCCTACCCTCAGTGCTTCAGGGACATTT
2750537	-1.08291	-2.11831	5.71708	1.42e-05	0.00252246		CASP8	Casp8			scl012370.8_14	NM_009812.1			33859519	NM_009812.1	ILMN_1243876	ILMN_220009	CCGAGATCCTGTGAATGGAACCTGGTATATTCAGTCACTTTGCCAGAGCC
2140039	-1.0818	-2.11668	5.40518	9.58e-06	0.00201776		LDB2	Ldb2			scl0016826.1_74	NM_010698.2			13443027	NM_010698.2	ILMN_2754435	ILMN_222768	CTGTGCAAACGTGCTCAGGATCTCAGTAACGGGCCGACCCCCAACTACAG
3120747	-1.0775	-2.11037	5.34198	4.44e-05	0.00542995		STC1	Stc1			scl46141.4_0				31543781	NM_009285	ILMN_2777319	ILMN_224251	GATCTCCTCTCTTGTGATTTGGTTGCACTTTAGAACATTTTTGTGCCGTA
3870072	-1.07627	-2.10858	8.62773	5.44e-06	0.00141861		MMP2	Mmp2			scl33502.12_190	NM_008610.1			6678901	NM_008610.1	ILMN_2678218	ILMN_217021	TCCTGCCCAAAGGACTCGGGTTGTCTGACATCGCTGCATGATGCATCTCA
2030450	-1.07493	-2.10663	6.83117	0.000325361	0.0193596		ACTA1	Acta1	Mus musculus actin, alpha 1, skeletal muscle (Acta1), mRNA.		NM_009606.1	NM_009606.1		11459	33563239	NM_009606.1	ILMN_2738825	ILMN_221671	CCGCCACTGCAGCCGGCGCCTGTTTTTGACGTGTACATAGATTGACTCGT
650070	-1.07085	-2.10068	6.7612	1.64e-05	0.00273317		3110054C06RIK	3110054C06Rik			scl073228.3_238						ILMN_1231506	ILMN_188079	GTTGTGGAATTGGACCTGTGGCTCATCCCTTTGGCAAGCTACCATAGACT
6380333	-1.06439	-2.09129	7.39763	0.000196112	0.0137039		2700045K19RIK	2700045K19Rik			ri|2700045K19|ZX00056N06|AK012378|949					AK012378	ILMN_1233535	ILMN_202048	GACCGAGGAGCAGAGGAGCCCATATCCGTGAGTCAGATGTTCCAGCCCAT
1190291	-1.06387	-2.09053	7.00553	1.51e-06	0.000610028		PEA15	Pea15			NM_011063.1	NM_011063.1			21426846	NM_011063.1	ILMN_1260506	ILMN_207460	CCCGTATTCCCAGTGCCAAGAAGTACAAAGACATTATCCGGCAGCCCTCT
4880452	-1.06289	-2.08911	6.39888	0.00130582	0.0478002		CMYA4	Cmya4			scl41150.22.1_20	NM_178680.2			31341048	NM_178680.2	ILMN_2732747	ILMN_221227	GGGTCCTCCCAAAGTGTCAGTTCTGCTAAGGATCACAGCAGTGCCAATGA
3170707	-1.0609	-2.08624	5.31101	0.000372514	0.0209798		EOMES	Eomes			ri|A730085J21|PX00153I19|AK043327|1650					AK043327	ILMN_2570496	ILMN_205167	GGTCAATGGAGTTTCATCTTCGAGCCCATTTGCTGGGTCACCTTTAACAG
4590112	-1.05691	-2.08046	7.93611	1.58e-06	0.000625795		RASD2	Rasd2			scl33658.4_26	XM_204287.3			38089335	XM_204287.3	ILMN_1223875	ILMN_218660	GTCCATCCGGTCAAGCTCTACTGCCTGGACCTCTGTGTACACTATCAATT
2690743	-1.05335	-2.07534	6.75943	3.21e-05	0.00429351		SHD	Shd	Mus musculus src homology 2 domain-containing transforming protein D (Shd), mRNA.		NM_009168.1	NM_009168.1		20420	6677938	NM_009168.1	ILMN_2858666	ILMN_236512	CCTGGGAATCCACACGGTGGCAGCCGAGAGCTGCAAGTCGTTCTCTGATT
1450066	-1.04982	-2.07027	8.95666	1e-07	9.44e-05		DNAJC15	Dnajc15	Mus musculus DnaJ (Hsp40) homolog, subfamily C, member 15 (Dnajc15), mRNA.		NM_025384.3	NM_025384.3		66148	31982148	NM_025384.3	ILMN_2813454	ILMN_222871	GCGAGAGGCTAGTCTTATTTTAGGTGTAAGCCCATCTGCTGGCAAGGCCA
2470753	-1.04979	-2.07022	6.86289	8.68e-06	0.00189554		AI415330	AI415330			scl46785.2.1_0				34328426	NM_178114	ILMN_2678355	ILMN_193798	CTTATAACATCCACAGGGTTCTGCCACATCCCATGTAGTGCAAAGGGACA
1400041	-1.04744	-2.06685	8.82778	1.27e-06	0.000542246		GBP2	Gbp2	Mus musculus guanylate nucleotide binding protein 2 (Gbp2), mRNA.		NM_010260.1	NM_010260.1		14469	6753949	NM_010260.1	ILMN_3122961	ILMN_210436	GTCACCTGTGTTATAGGTACTCTCGGCCTTCATCATGCCCAGCCATACGT
2350670	-1.04514	-2.06357	5.86628	1.33e-06	0.000555546		2810032E02RIK	2810032E02Rik			scl45288.5.3_74				51768537	XM_484396	ILMN_2644068	ILMN_214082	GGTTTCACTGTGGTGTGCATGTGGCCCTCTGAGCGACCACCCCTTTACAT
5820008	-1.04471	-2.06295	7.22238	1.85e-05	0.00294659		C730015A04RIK	C730015A04Rik	Mus musculus exocyst complex component 3-like (Exoc3l), mRNA.		NM_177788.2	NM_177788.2		277978	31343024	NM_177788.2	ILMN_1236298	ILMN_218843	TCACCGTCCACTGGCCGCCGGGCGCTCTTCAGCCTGGTACCGACGCCTAC
780711	-1.04098	-2.05763	6.31593	7.2e-06	0.00170692		IL17RC	Il17rc	Mus musculus interleukin 17 receptor C (Il17rc), mRNA.		NM_134159.2	NM_134159.2		171095	30841017	NM_134159.2	ILMN_2785350	ILMN_215602	AGCTGTACTTCTAGCTCGGAAGCCCCAGGCTGCTGCGAGGAATGGGACCT
1990551	-1.04096	-2.05759	5.79612	1.61e-06	0.000630962		CYP26A1	Cyp26a1	Mus musculus cytochrome P450, family 26, subfamily a, polypeptide 1 (Cyp26a1), mRNA.		NM_007811.1	NM_007811.1		13082	6681100	NM_007811.1	ILMN_2957054	ILMN_218081	TCCCGGTTCAGCTTCATTCCATTTGGAGGAGGCCTTCGGAGCTGTGTAGG
6620079	-1.04069	-2.05722	8.36882	0.000230411	0.0151866		EGR1	Egr1			scl52114.2_187	NM_007913.2			24475900	NM_007913.2	ILMN_2662926	ILMN_215729	GCTTATAAACACATTGAATGCGCTCTATTGCCCATGGGATATGTGGTGTG
1090390	-1.0392	-2.05509	5.92932	0.000652833	0.0306203		LOC333473	LOC333473			XM_285657.2	XM_285657.2			38086345	XM_285657.2	ILMN_1250130	ILMN_198588	CACTGTGGGCAATACATCCTCGACTACTATCACTGCTGCCACCGCTGCAG
1110092	-1.0388	-2.05452	8.6712	2.46e-06	0.000853948		METTL3	Mettl3			scl45585.11.1_69	NM_019721.1			9790096	NM_019721.1	ILMN_1243558	ILMN_219083	GCGTTCAGAGCCATGGGCTACAGGCCACACCTTAAGAGGACTGTTTACGC
240438	-1.03789	-2.05323	8.4923	0.00166603	0.0565091		KRT2-8	Krt2-8			scl0016691.1_37	NM_031170.1			13624314	NM_031170.1	ILMN_1221157	ILMN_212791	GGCTGTGGTTGTGAAGAAGATTGAAACCCGAGATGGGAAGCTGGTGTCCG
2100497	-1.03755	-2.05274	6.09444	0.00148376	0.0522036		PSME2B	Psme2b			scl0019191.1_143	NM_011191.1			21490004	NM_011191.1	ILMN_2621596	ILMN_211998	GACAACTATTTCCAAGTACTTCTCAGAACGAGGGGATGCTGTAGCCAAGG
2970692	-1.03724	-2.0523	6.29515	2.39e-05	0.00343788		TGFB1I1	Tgfb1i1	Mus musculus transforming growth factor beta 1 induced transcript 1 (Tgfb1i1), mRNA.		NM_009365.2	NM_009365.2		21804	40254611	NM_009365.2	ILMN_1227722	ILMN_216486	CCAGCCACTGGAGAGGCCTACCCCTAAGATGCTCTAGGTTTGTCAATTTC
4210538	-1.03466	-2.04863	7.24802	9.38e-07	0.000428923		PEA15	Pea15			scl15925.5_61	NM_008556.1			6678811	NM_008556.1	ILMN_2624938	ILMN_212305	CTGGGGTGTTCCATGGGAGCAGGAGTGAGACGGCGCTTCCCTTATGGAAG
6520164	-1.03085	-2.04323	6.19838	5.84e-05	0.00646483		FZD2	Fzd2	Mus musculus frizzled homolog 2 (Drosophila) (Fzd2), mRNA.		NM_020510.2	NM_020510.2		57265	125628663	NM_020510.2	ILMN_2939666	ILMN_218182	TAGCCTCTGTGTTGGCAAACCCTGGGATCTTTGGCGCTTCCGTTCCCTTC
2320546	-1.0244	-2.03412	4.34754	0.00346971	0.0899325		NUDCD3	Nudcd3	Mus musculus NudC domain containing 3 (Nudcd3), mRNA.		NM_173748.2	NM_173748.2		209586	31343434	NM_173748.2	ILMN_2837226	ILMN_221199	ACATGAGTGGTCGTTACCCTTGACTTCTAGCCGTGAGTCCTGCTTCCCTC
1440630	-1.02088	-2.02916	7.14578	2.17e-05	0.00320984		AXIN2	Axin2	Mus musculus axin2 (Axin2), mRNA.		NM_015732.3	NM_015732.3		12006	40254369	NM_015732.3	ILMN_2896314	ILMN_223286	GTGTAGGGCAGAGCGTTGACCCACTGGCTAGTGCTTGACTTGGGAATCAG
4490017	-1.01911	-2.02666	6.53955	1.62e-06	0.000630962		TAP2	Tap2	Mus musculus transporter 2, ATP-binding cassette, sub-family B (MDR/TAP) (Tap2), mRNA.		NM_011530.2	NM_011530.2		21355	46399205	NM_011530.2	ILMN_2686721	ILMN_217715	CCGTGCCGGAGGAGGCTAGGGTCAGGATAAAGATTGGGACCGTTTTGGAC
1030731	-1.0165	-2.023	9.13763	5.41e-06	0.00141861		MIPEP	Mipep	Mus musculus mitochondrial intermediate peptidase (Mipep), mRNA.		NM_027436.1	NM_027436.1		70478	28076952	NM_027436.1	ILMN_1222492	ILMN_211018	CGCTCCAGCTTCAGCGATCACTGAGGAGACATTTTCTGACAAGCCTTAAA
110630	-1.01421	-2.01979	9.62967	1.73e-07	0.000129625		EBPL	Ebpl	Mus musculus emopamil binding protein-like (Ebpl), mRNA.		NM_026598.1	NM_026598.1		68177	13386085	NM_026598.1	ILMN_1250555	ILMN_211415	GACCAGACATTCCGATCTGTGCTCCTTTTTTACAGTGTTTTGAAGCGGCC
1230672	-1.01174	-2.01635	6.37876	3.6e-06	0.00107179		MXRA8	Mxra8	Mus musculus matrix-remodelling associated 8 (Mxra8), mRNA.		NM_024263.3	NM_024263.3		74761	31982601	NM_024263.3	ILMN_2927638	ILMN_223150	TCCACCAAATGCAAAGTCCCTCGTGGCCTCTTACTGCTAGGGTCAGGAAG
6770082	-1.00799	-2.01111	7.53361	7.24e-06	0.00170692		IPO4	Ipo4			scl45537.28.1_29				19745155	NM_024267	ILMN_2703099	ILMN_187793	GAGTGGCTCACTATAGGTCACCTCTTCAGCTTCCTGCACCAGAACAATCC
6940577	-1.0027	-2.00375	8.18611	9.03e-05	0.00865917		TM4SF6	Tm4sf6			scl0002946.1_2	NM_019656.2			31560377	NM_019656.2	ILMN_2515784	ILMN_194821	AGCTGGTCATCAGATGGTGCCCATCAATGGCGTTCCTGCATGGTGGTACC
2900692	-1.00241	-2.00335	6.27558	3.32e-06	0.00101293		HAS2	Has2	Mus musculus hyaluronan synthase 2 (Has2), mRNA.		NM_008216.2	NM_008216.2		15117	6996920	NM_008216.2	ILMN_1254975	ILMN_214045	CGTTCAAGTTCTGAAAAACTCCGACTCTCGCCGTATGGAGAGCTAGTGGG
4610338	-1.00062	-2.00086	8.25465	9.1e-07	0.000428923		EFS	Efs	Mus musculus embryonal Fyn-associated substrate (Efs), mRNA.		NM_010112.2	NM_010112.2		13644	31981786	NM_010112.2	ILMN_2634222	ILMN_213155	AGAAACACCAGAGAGCTTCTCCCCTCACAAGTCAGGAGAGCCGGCCACAG
2030253	-0.998476	-1.99789	7.06636	2.26e-06	0.000807366		D14ERTD231E	D14Ertd231e	Mus musculus DNA segment, Chr 14, ERATO Doi 231, expressed (D14Ertd231e), mRNA.		NM_153414.2	NM_153414.2		210925	31981979	NM_153414.2	ILMN_1213745	ILMN_220208	ACGAGGACATTCCTGACTGCAAAGTACTGAAGCCTCTGCTGAGTGGCTCC
3890750	-0.998184	-1.99748	8.2433	2.05e-06	0.000749417		1500031H04RIK	1500031H04Rik			scl54605.3_321	NM_025893.1			21313185	NM_025893.1	ILMN_2649172	ILMN_214554	CCCCTTGGTGAATGTCCTGCGTATTTCCCTGTACCTGTGTGCCTCGGTAT
3520053	-0.997778	-1.99692	5.76883	3.73e-05	0.00476868		1810027I20RIK	1810027I20Rik			scl0004073.1_36				27924165	BC044883	ILMN_2766875	ILMN_223636	GTGCCAGAGTAAATTCCATTCCTTTGAAGATCAGCTCCGTGGTGCTGGCT
3400441	-0.997623	-1.99671	5.87021	3.3e-05	0.00435984		TGFB1I1	Tgfb1i1	Mus musculus transforming growth factor beta 1 induced transcript 1 (Tgfb1i1), mRNA.		NM_009365.2	NM_009365.2		21804	40254611	NM_009365.2	ILMN_2693246	ILMN_216486	TGGAGAGGCCTACCCCTAAGATGCTCTAGGTTTGTCAATTTCAGAAAGGG
2000482	-0.997215	-1.99614	8.13282	1.94e-05	0.0030375		PDLIM3	Pdlim3	Mus musculus PDZ and LIM domain 3 (Pdlim3), mRNA.		NM_016798.2	NM_016798.2		53318	31980792	NM_016798.2	ILMN_2885990	ILMN_213954	AACAAACTCCGCAGGTGTCTGTGTCTGTCATTCCTAAAGTGCATGTCAGG
1580431	-0.991381	-1.98809	8.28287	4.92e-05	0.00576992		TPBG	Tpbg	Mus musculus trophoblast glycoprotein (Tpbg), mRNA.		NM_011627.2	NM_011627.2		21983	31543886	NM_011627.2	ILMN_1250696	ILMN_188231	GAGGAAATATTGCATCCCCAAACTGCCTGCAGACCGTAGCAAGCTCTTAC
1260324	-0.990984	-1.98754	5.66032	0.000216813	0.0144801		CCND2	Ccnd2			scl28385.5_137				34328162	NM_009829	ILMN_2700168	ILMN_187925	GCCAGTTGGACACAGGTGAACGGCTCCTAAGTCTCATGTTTGGTGAATTT
6290037	-0.985078	-1.97942	7.49773	1.96e-05	0.0030375		IGTP	Igtp	Mus musculus interferon gamma induced GTPase (Igtp), mRNA.		NM_018738.2	NM_018738.2		16145	31980874	NM_018738.2	ILMN_2593554	ILMN_209202	AGGCTGCCTCAGGGTCTTTTTGCTTAGAGCCCTAGCTAGTCACTAGAAAG
7320273	-0.980216	-1.97276	6.54259	0.000101515	0.00936192		CHRD	Chrd	Mus musculus chordin (Chrd), mRNA.		NM_009893.1	NM_009893.1		12667	6753417	NM_009893.1	ILMN_2765047	ILMN_223518	GCACCAAGGGTTCCCTCACACCATTCCTGCTACCCCTGAGCTGAGCAGAG
6040242	-0.978232	-1.97005	5.54079	7.45e-05	0.00764913		SEMA3F	Sema3f	Mus musculus sema domain, immunoglobulin domain (Ig), short basic domain, secreted, (semaphorin) 3 F (Sema3f), mRNA.		NM_011349.2	NM_011349.2		20350	31543682	NM_011349.2	ILMN_2635631	ILMN_213287	TACCCAGGCCACAGCCACTCTTGGGTTCCATCTTGCTAATAAATGCTGGC
3850296	-0.976164	-1.96723	4.20954	6.74e-05	0.00705949		SCL000460.1_17	scl000460.1_17			scl000460.1_17	BC048734.1			28913542	BC048734.1	ILMN_1259060	ILMN_184742	AGGGAGCCCACTTCCCTGCTCCGAGCTGGCCGGGAGCCCCAGGGTGTTTC
4050400	-0.97604	-1.96706	11.3653	0.00019992	0.0138419		ZYX	Zyx			scl022793.9_329	NM_011777.1			6756084	NM_011777.1	ILMN_2514292	ILMN_195294	CTGGACACCCACCTTGCTCTGTGCTGCTAGGTTGTGGCCACAGCTAAGAT
870324	-0.972937	-1.96283	5.21563	1.39e-05	0.00249373		HDAC7A	Hdac7a	Mus musculus histone deacetylase 7A (Hdac7a), mRNA. XM_001003311 XM_001003316 XM_001004168 XM_001004172 XM_001004178 XM_001004180 XM_001004182 XM_001004187 XM_001004194 XM_001004198		NM_019572.2	NM_019572.2		56233	40254547	NM_019572.2	ILMN_2768755	ILMN_223761	CCCTTCAAAAGCACAACACAATCCCAGGGATGCCTGGTCACTGTCCCCAG
7550678	-0.970286	-1.95923	10.1835	5.33e-06	0.00141861		DAD1	Dad1			scl0013135.2_58	NM_010015.1			6753597	NM_010015.1	ILMN_2664628	ILMN_215871	CCGGAGCGAGCCTTTGCTGACTTCCTCTTTGCCAGCACGATCCTGCACCT
7210747	-0.965318	-1.95249	7.79451	2.47e-06	0.000853948		TPM4	Tpm4			scl0326618.2_3	XM_134274.3			25051201	XM_134274.3	ILMN_1223539	ILMN_185603	AAGGAGATGCAGCCGCTCTCAACCGCCGCATCCAACTGCTGGAGGAGGAA
3830220	-0.956118	-1.94008	4.39097	0.000865604	0.0367599		AW121567	AW121567			scl35118.3_474	NM_173446.1			27734095	NM_173446.1	ILMN_2677569	ILMN_216970	CAGACAGATCTATCCTCTGCATCATGCTTAACCCTGCGACATGCGTACAG
160408	-0.954153	-1.93744	6.03497	0.000273936	0.017062		LTB	Ltb	Mus musculus lymphotoxin B (Ltb), mRNA.		NM_008518.1	NM_008518.1		16994	6678729	NM_008518.1	ILMN_1258283	ILMN_222498	TCTATTACCTCTACTGCCACGTCGGGTACAGGGGCAGGACGCCCCCTGCC
2480725	-0.9529	-1.93576	5.95332	0.000399628	0.021934		CORO1A	Coro1a	Mus musculus coronin, actin binding protein 1A (Coro1a), mRNA.		NM_009898.2	NM_009898.2		12721	31982807	NM_009898.2	ILMN_2733793	ILMN_219885	GCCACACTGCCCCTGTGCTAGACATCGCCTGGTGTCCACACAATGACAAT
4220673	-0.951865	-1.93437	8.86988	1.08e-06	0.000482459		SPATA13	Spata13			scl0219140.10_154	XM_147847.4			38076335	XM_147847.4	ILMN_2751037	ILMN_222535	ACAAATCCAGGCTGCGGTGCTGTGGTCTGTAAGAGTCAAGCTGCTGAGCT
6350343	-0.950564	-1.93263	11.3763	5.19e-05	0.00598399		PSMB10	Psmb10	Mus musculus proteasome (prosome, macropain) subunit, beta type 10 (Psmb10), mRNA.		NM_013640.1	NM_013640.1		19171	7305416	NM_013640.1	ILMN_2914843	ILMN_215976	GACCCCTGACCCTGGAACTTCTTGAGGAAACTGTGCAGGCCATGGAGGTG
5670564	-0.950438	-1.93246	6.63624	1.8e-06	0.000672041		CRYL1	Cryl1	Mus musculus crystallin, lambda 1 (Cryl1), mRNA.		NM_030004.2	NM_030004.2		68631	19525728	NM_030004.2	ILMN_2833936	ILMN_217939	ACTGCTTAGGTTCTGAGGTGTGGGTTCCCTGCCACCCAGGCAAACAGGCT
630093	-0.950046	-1.93193	7.26505	1.11e-05	0.00215798		GMPR2	Gmpr2			scl000307.1_98	NM_177992.1			29568081	NM_177992.1	ILMN_2846317	ILMN_211616	GGCAGCCCTTGGTCTGGAAAGGGAAGGCTGCGGGAATCATGTTAAGCAGC
7320739	-0.949734	-1.93152	9.86655	0.000409447	0.0222571		GPR23	Gpr23			scl078134.3_260				31341492	NM_175271	ILMN_1242617	ILMN_223959	AGCACATTGTAGCCAAGGCGCTGCTGAATTTGTGCTCAGGTCGGGAGCAT
3360301	-0.944887	-1.92504	6.84961	0.000365157	0.0207078		1810010N17RIK	1810010N17Rik			scl0002652.1_12	NM_025455.1			21539596	NM_025455.1	ILMN_1220430	ILMN_218313	GGCTTGCCTGAGGAGCAGAAGAAGACAATGGCTGACCGCAACCTGGACCA
3420056	-0.943373	-1.92302	8.18615	4.44e-06	0.00124925		PDE1B	Pde1b			scl47440.14_6				6679242	NM_008800	ILMN_2730293	ILMN_192905	GTGGGCCCTGTTCTTGTGAAGTCCATCTCCATGGTCATTAGACCTGCCAC
5080435	-0.939918	-1.91842	6.48461	0.000137886	0.0111493		IGFBP4	Igfbp4			scl016010.7_252	NM_010517.2			31542993	NM_010517.2	ILMN_2694955	ILMN_210225	GGGACAGGGCCCATCTTTGGTCAGGGTATTCGGTCATCCGACAATGCCTT
7000465	-0.939429	-1.91777	6.18755	1.88e-06	0.000698644		GPR177	Gpr177	Mus musculus G protein-coupled receptor 177 (Gpr177), mRNA.		NM_026582.3	NM_026582.3		68151	98986315	NM_026582.3	ILMN_2996561	ILMN_224686	CCCTCACATAGAGGGGTATACTCCTTGGGATGGTTTGGGCCAATAGGGGC
3360343	-0.939139	-1.91738	8.22356	2.01e-05	0.00308741		PDE1B	Pde1b			scl47440.14_6				6679242	NM_008800	ILMN_1224034	ILMN_192905	CAGTGGGCCCTGTTCTTGTGAAGTCCATCTCCATGGTCATTAGACCTGCC
6860600	-0.938742	-1.91686	6.3167	5.44e-05	0.00616225		GBP2	Gbp2	Mus musculus guanylate nucleotide binding protein 2 (Gbp2), mRNA.		NM_010260.1	NM_010260.1		14469	6753949	NM_010260.1	ILMN_3047389	ILMN_210436	CTGCAGCCAGCCTCAGAGGCAAAGCTGACCAGCATTGAAAAGCTGCTTCT
6960026	-0.93689	-1.9144	8.754	5.28e-06	0.00141386		D2BWG0891E	D2Bwg0891e			scl052840.5_2	NM_026797.1			30794439	NM_026797.1	ILMN_1249905	ILMN_215731	GAGGGGATGTTCTGAGGAGTTCCACTTTCCAGTTATCCTGCCTCTATAAG
2810575	-0.935268	-1.91225	6.72188	0.00105475	0.0413105		BC034054	BC034054			scl41018.11_650	NM_178049.2			31341629	NM_178049.2	ILMN_1240598	ILMN_214570	CCAAGTGTGCCCACCTGCATGTGAAGGGGGAAGATGGCTATCAACTTCTT
3460382	-0.934616	-1.91138	5.63305	2.95e-05	0.00403696		GRIP1	Grip1			scl38386.32_176				19263325	NM_028736	ILMN_2491265	ILMN_192779	GCTCATTGCCAATCACTGTCCCCCCGAAGCAATAAACCGTGACAGTTGCT
1110414	-0.934277	-1.91093	6.99184	9.84e-05	0.00917155		BC025575	BC025575			scl0217219.1_53	NM_199200.1			40353221	NM_199200.1	ILMN_2704134	ILMN_212375	GGGCTGGTGGCTGGGGCGATCCTGGAGACTAGAGGATAATGTGATAACAC
2850255	-0.934213	-1.91085	4.98505	0.00333634	0.0878841		CER1	Cer1	Mus musculus cerberus 1 homolog (Xenopus laevis) (Cer1), mRNA.		NM_009887.1	NM_009887.1		12622	6753409	NM_009887.1	ILMN_2884751	ILMN_259043	AGGGAGTCATCCTGCCCATCAAAAGCCACGAAGTACACTGGGAGACCTGC
830397	-0.934105	-1.91071	5.71613	0.00317123	0.0853217		PTN	Ptn			scl29147.5_215				6679542	NM_008973	ILMN_2638114	ILMN_195924	CCTTGAAGACCAGAACTGGCAGCCTGAAGCGAGCTCTGCACAATGCTGAC
2260424	-0.932243	-1.90824	8.50482	2.12e-07	0.000150217		PRKD2	Prkd2	Mus musculus protein kinase D2 (Prkd2), mRNA.		NM_178900.2	NM_178900.2		101540	31343612	NM_178900.2	ILMN_2870320	ILMN_211767	CTCCTTCCGTTTGTCCCCTGACCACCATAAGTGCCCACATAAACACAGGC
6620402	-0.93071	-1.90621	5.02945	8.17e-05	0.0081153		EPHA1	Epha1	Mus musculus Eph receptor A1 (Epha1), mRNA.		NM_023580.2	NM_023580.2		13835	31980650	NM_023580.2	ILMN_2749705	ILMN_213132	GGACAGCCCCAGAAGCTATTGCCCATCGGATCTTCACCACAGCCAGTGAT
4610689	-0.929848	-1.90508	5.61051	1.61e-05	0.00270471		DBN1	Dbn1			scl0003730.1_82				34328250	NM_019813	ILMN_2736005	ILMN_188251	TGCAGTGCCAGCATTAGCAGCAGCCCCGCCTGGCTCCCACTCTGGATTCC
670133	-0.92698	-1.90129	8.27112	2.65e-06	0.000875572		HMGN3	Hmgn3	Mus musculus high mobility group nucleosomal binding domain 3 (Hmgn3), transcript variant 2, mRNA.		NM_175074.1	NM_175074.1		94353	41281865	NM_175074.1	ILMN_1247704	ILMN_214141	GCGCCCTTGCTTTACAATTTTAGTCCTGTGCAGACTGTGGTGTTTTTACT
5890164	-0.921479	-1.89406	10.5508	3.92e-06	0.00113701		NEDD8	Nedd8			scl45531.6.1_0				6679033	NM_008683	ILMN_1256971	ILMN_223932	ACTTGGTTCCGTTTACCTCCTTGCCCTGCCAATCATAATGTGGCATCACA
2190347	-0.920992	-1.89342	6.73741	1.05e-05	0.00207829		D14ERTD231E	D14Ertd231e	Mus musculus DNA segment, Chr 14, ERATO Doi 231, expressed (D14Ertd231e), mRNA.		NM_153414.2	NM_153414.2		210925	31981979	NM_153414.2	ILMN_2990144	ILMN_220208	TGTGACAATGACGAGACACTGAGGGTCCGACTGCGGGACCTTGTCCTCAG
7320338	-0.920753	-1.8931	7.61152	1.33e-05	0.00243648		PITX2	Pitx2			scl22634.5_179	NM_011098.2			30841038	NM_011098.2	ILMN_1220244	ILMN_215810	CTACGTCTTTCGCTAAGAGTATTCCCAACAGTTGGAGGACGCGTACGCCC
1690475	-0.919759	-1.8918	6.58421	0.000171464	0.0124442		GBP4	Gbp4	Mus musculus guanylate nucleotide binding protein 3 (Gbp3), mRNA.		NM_018734.2	NM_018734.2		55932	31980915	NM_018734.2	ILMN_1244513	ILMN_216816	CCAGGAGCTGGTAAACTATTTGGTGTGGGGCTGAAATTCCTCGGCTCACT
460075	-0.919571	-1.89155	5.9719	1.36e-05	0.00246733		2310043K02RIK	2310043K02Rik	Mus musculus dual specificity phosphatase 26 (putative) (Dusp26), mRNA.		NM_025869.1	NM_025869.1		66959	27229023	NM_025869.1	ILMN_2611295	ILMN_210985	GGGAGCTGCTCAGGGTCAAATAACTTGGAGTCTTTTAGGTGGTCATAGTC
610092	-0.918871	-1.89064	5.6887	0.000393768	0.021769		GRM6	Grm6	Mus musculus glutamate receptor, metabotropic 6 (Grm6), mRNA.		NM_173372.1	NM_173372.1		108072	27734061	NM_173372.1	ILMN_3162125	ILMN_214906	GGTGGTTTTCTCCTCTGTGACCTCTTCTAGAGTCAGTTAGCCATGGTCTG
6420739	-0.918216	-1.88978	4.53668	8.39e-05	0.00820547		TWIST2	Twist2			scl17644.2.1_29	NM_007855.1			6681176	NM_007855.1	ILMN_1230558	ILMN_186022	GCCTTCCTGCCAGTGACTTCTGTGCCCTCATCTCCTCACTGTTGGATTTT
3180521	-0.91557	-1.88631	6.34943	1.81e-05	0.0028913		TDRD7	Tdrd7	Mus musculus tudor domain containing 7 (Tdrd7), mRNA.		NM_146142.1	NM_146142.1		100121	22122662	NM_146142.1	ILMN_2818678	ILMN_219261	GCTCTATCTCGTAGACACGTCGCTGCCCGACACTGACACCTGGATTCATG
3990563	-0.913954	-1.8842	7.37738	3.27e-05	0.00434075		BC036718	BC036718			scl46121.3_336				23346576	NM_153136	ILMN_1216215	ILMN_192561	GGAAAAGGCTGCATGTCAATCCTTCCAACCCCATAGGAATGTAGAGAGGG
1430129	-0.91395	-1.8842	5.98408	4.12e-06	0.00117315		D5ERTD593E	D5Ertd593e	Mus musculus DNA segment, Chr 5, ERATO Doi 593, expressed (D5Ertd593e), mRNA.		NM_175096.2	NM_175096.2		52331	31341254	NM_175096.2	ILMN_2663211	ILMN_215752	GGTGGTTTGAAGGGCTCCTTGAGGACTGGGAGTAACAGGTCTGAGTCTGG
5290711	-0.913202	-1.88322	8.80015	0.00012247	0.0104045		CAR2	Car2	Mus musculus carbonic anhydrase 2 (Car2), mRNA.		NM_009801.3	NM_009801.3		12349	31981656	NM_009801.3	ILMN_2606746	ILMN_210229	CCCCTCAGTGACTCCTACAGATTGATCCAGTTTCACTTTCACTGGGGCTC
1240753	-0.913189	-1.8832	8.95484	5.88e-05	0.00646483		2700031B12RIK	2700031B12Rik			ri|2700031B12|ZX00063G16|AK012306|1196					AK012306	ILMN_1235647	ILMN_202084	CAGTGGCTTGTGCTTTGTGCTTCAATCAAACCAGCTTCGTGACCGCCCTC
60563	-0.912957	-1.8829	7.99374	5.41e-05	0.00615701		SMARCE1	Smarce1	Mus musculus SWI/SNF related, matrix associated, actin dependent regulator of chromatin, subfamily e, member 1 (Smarce1), mRNA.		NM_020618.3	NM_020618.3		57376	41055974	NM_020618.3	ILMN_2610600	ILMN_210923	GGGAGTACAGTTGTTCTTTCTGTGGATTCCTTGTTGGTGAGAGCTGCGCC
6110519	-0.911094	-1.88047	6.24948	1.7e-05	0.00280035		ELK3	Elk3	Mus musculus ELK3, member of ETS oncogene family (Elk3), transcript variant 2, mRNA.		NM_205536.1	NM_205536.1		13713	45383917	NM_205536.1	ILMN_3119014	ILMN_225310	TGCTGAACTCCGCTTGCATACACGATGTAACCAGCTGTGCCTTCCTTTGC
2120088	-0.910773	-1.88005	5.94791	0.000943718	0.0388207		CBLN4	Cbln4	Mus musculus cerebellin 4 precursor protein (Cbln4), mRNA.		NM_175631.1	NM_175631.1		228942	28274689	NM_175631.1	ILMN_2639849	ILMN_213703	GCGCCAAACCTTGGCAAAGTACCTCTCCTTGGTGGGAAATCGAATACTCT
5690246	-0.910541	-1.87975	7.80398	5.15e-05	0.00597458		GBP1	Gbp1	Mus musculus guanylate nucleotide binding protein 1 (Gbp1), mRNA.		NM_010259.1	NM_010259.1		14468	6753947	NM_010259.1	ILMN_1233293	ILMN_216856	CTTTCATGCTCCAGCCTACTGTGTTTCCTTTCTAATCTCTCTTTTTATTT
3830114	-0.909806	-1.87879	6.26829	0.000165627	0.0122566		FLT1	Flt1			scl25760.31.1_106	NM_010228.2			34328179	NM_010228.2	ILMN_1227926	ILMN_219641	GCTATCGGGATTCTCTGGTTCTGCTTAAAGACTTAGCTTTGGAGCCTATG
5820608	-0.908904	-1.87762	6.70045	0.000343811	0.0199591		IRGM	Irgm	Mus musculus immunity-related GTPase family, M (Irgm), mRNA.		NM_008326.1	NM_008326.1		15944	6680350	NM_008326.1	ILMN_1234539	ILMN_213497	CATCTCCCCTGTCTCGATTCTAATGCATTGTTCCACTGAGGGACAGGGAC
6940315	-0.908422	-1.87699	6.28541	1.31e-05	0.0024179		AW548124	AW548124	Mus musculus expressed sequence AW548124 (AW548124), mRNA.		NM_134117.1	NM_134117.1		106522	56565554	NM_134117.1	ILMN_3104118	ILMN_227720	GAGCCAAGACTAGAGTGGAGGAGCAGATTGCATTTGAGCCAGGACTGGGG
290242	-0.906444	-1.87442	7.22744	1.54e-06	0.000616428		BIN1	Bin1	Mus musculus bridging integrator 1 (Bin1), mRNA.		NM_009668.1	NM_009668.1		30948	6753049	NM_009668.1	ILMN_2946466	ILMN_239393	CCCCCAAAGATGAGGTGGTTTTCCAAAGAGCCGTCCGACCCCGTTCAGTG
6020255	-0.90538	-1.87304	7.55062	2.49e-05	0.0034998		E030006K04RIK	E030006K04Rik	Mus musculus centaurin, delta 3 (Centd3), mRNA.		NM_139206.1	NM_139206.1		106952	27885014	NM_139206.1	ILMN_1243107	ILMN_211864	ATGTTATTCCGCTTCCTATGTACTGGAACTGCCTTGAGGCCCTAGAGTGG
6550687	-0.905147	-1.87274	5.44481	9.15e-06	0.00197313		SLC7A8	Slc7a8	Mus musculus solute carrier family 7 (cationic amino acid transporter, y+ system), member 8 (Slc7a8), mRNA.		NM_016972.2	NM_016972.2		50934	40254562	NM_016972.2	ILMN_2598877	ILMN_209055	AGGGACCACCCGCTACCCCTCATTCCTCTCATTCCTTCAGCCTGTACCTG
1820215	-0.904911	-1.87243	7.49714	0.000182361	0.0129835		BC039093	BC039093			scl23794.11.1_22	XM_131700.4			38078821	XM_131700.4	ILMN_2738156	ILMN_221632	GTCGTCTGATACTCCGTATTGTAGCTTTTGTCCGCATGTTACTACCCTGT
6580121	-0.904466	-1.87185	9.65641	8.18e-06	0.00184388		SKB1	Skb1			scl45569.16_259				28395024	NM_013768	ILMN_2722455	ILMN_189359	GCCTCTAGCCCTGCACACAGTGTCAAAGCCTTGGAAGCAGCTCTGAGTTC
2710253	-0.90381	-1.871	5.68983	0.000136872	0.0111426		TDRD3	Tdrd3	Mus musculus tudor domain containing 3 (Tdrd3), mRNA.		NM_172605.2	NM_172605.2		219249	31982086	NM_172605.2	ILMN_2650683	ILMN_214678	CATCCTGGAAGCCCACTGATAGATTTTCCACTTCTTCAGAGAGAGACTCA
1300288	-0.90244	-1.86922	9.34689	0.000108464	0.00968799		PPP1R1A	Ppp1r1a			scl46654.8.1_7	NM_021391.2			31560322	NM_021391.2	ILMN_2616584	ILMN_211515	GGTATCCGGGGATCACCACTGCAGTGTGGAAATTCATGGACACTGGATGT
2230538	-0.902298	-1.86904	5.0874	0.000144796	0.0114492		CD44	Cd44			ri|B130049I05|PX00158B18|AK045226|2851					AK045226	ILMN_1223697	ILMN_205860	GGGAACCCCTCAAAAAGCCACAGGACTGCCCACCACTGGGATCTTATCAT
6290014	-0.902272	-1.86901	9.68933	0.00564998	0.119673		PHLDA2	Phlda2			scl30454.4.1_68				6678446	NM_009434	ILMN_2425029	ILMN_185202	GGTGACGCCGCCGCTGCTCTTCACCGAAGATATTCCCGTGCTTGCTGAGC
3170719	-0.901008	-1.86737	7.78371	0.000267673	0.0167805		2900075A18RIK	2900075A18Rik			scl48661.2.1_28						ILMN_1241161	ILMN_190506	CAGTACCTTTGGATGACACCTGTGGACCGGAAGATGTTCTCAACCCAGGG
3390468	-0.900317	-1.86648	8.27354	0.00363366	0.0923322		NT5C	Nt5c	Mus musculus 5',3'-nucleotidase, cytosolic (Nt5c), mRNA.		NM_015807.1	NM_015807.1		50773	7657030	NM_015807.1	ILMN_1223097	ILMN_221041	CCCAGGAGGCCTACACGGGAAAGAAGGAGACTAGCACACAAATACAGTGG
1580088	-0.89954	-1.86547	6.10095	0.000965187	0.0392529		CCND2	Ccnd2			scl28385.5_137				34328162	NM_009829	ILMN_2700166	ILMN_187925	GGACACAGGTGAACGGCTCCTAAGTCTCATGTTTGGTGAATTTGGGCTTC
5870167	-0.897842	-1.86328	8.28916	2.18e-06	0.000784306		LOC381947	LOC381947			XM_355970.1	XM_355970.1			38087874	XM_355970.1	ILMN_1245548	ILMN_201004	TTGCAGCGGATTCCCGGGCCACAGCAGGCCTCTACTACGTAGACAGCGAG
270709	-0.896892	-1.86205	6.31429	6.36e-06	0.00157261		IRF2	Irf2	Mus musculus interferon regulatory factor 2 (Irf2), mRNA.		NM_008391.2	NM_008391.2		16363	31982242	NM_008391.2	ILMN_1251696	ILMN_222043	TAAGATTCCTTTTCCTGTTCATCAGCAGTTGTTATTACATCCCTTGTGGC
2140561	-0.896863	-1.86201	4.78409	1.81e-05	0.0028913		DEFCR-RS7	Defcr-rs7	Mus musculus defensin related cryptdin, related sequence 7 (Defcr-rs7), mRNA.		NM_007848.1	NM_007848.1		13226	6681170	NM_007848.1	ILMN_2607813	ILMN_196591	TGGTCTTCAAGATGCAGCAGCCCTAGGATGGGGTCGGCGGTGCCCACGGT
630041	-0.896267	-1.86124	5.4052	4.64e-06	0.00129682		SCARA3	Scara3	Mus musculus scavenger receptor class A, member 3 (Scara3), mRNA.		NM_172604.1	NM_172604.1		219151	27369867	NM_172604.1	ILMN_2706268	ILMN_219254	TGTGCAACTGGCTTGCACGACCCATCTACCCCTGCTGTATAATTGTCCTG
4890113	-0.896076	-1.861	9.48126	9.65e-06	0.00202262		PNP	Pnp	Mus musculus purine-nucleoside phosphorylase (Pnp), mRNA.		NM_013632.2	NM_013632.2		18950	31543496	NM_013632.2	ILMN_1256633	ILMN_217337	TATGGAGAGCATTCCACTCCCGGATCGTGGCAGCTGACCTGCAATGGAGT
6590630	-0.895812	-1.86066	7.45494	0.00120393	0.0450138		GPR23	Gpr23	Mus musculus G protein-coupled receptor 23 (Gpr23), mRNA.		NM_175271.2	NM_175271.2		78134	31341492	NM_175271.2	ILMN_2834764	ILMN_260981	GCACATTTTACCCAAGGCCGCTGCTGAATTTGTGCTCAGGTCGGGAGCAT
7100577	-0.893268	-1.85738	5.60375	0.000102651	0.00940921		AXL	Axl	Mus musculus AXL receptor tyrosine kinase (Axl), mRNA.		NM_009465.2	NM_009465.2		26362	31542163	NM_009465.2	ILMN_2651715	ILMN_214769	CTTGAGCCAGTCCCCTATGCCTGTTCTGAAGTGTGGACTCTGGTGCCTCC
6550603	-0.892988	-1.85702	7.54711	0.000112107	0.00985697		SEPN1	Sepn1			scl23684.11_537	NM_029100.1			30794175	NM_029100.1	ILMN_2660862	ILMN_215547	GCAGTCCTATGGGAAGTACTGATTGCTGGGGCTTTCTGGGTCTTCATCAG
1940195	-0.892804	-1.85678	5.68252	6.62e-06	0.00162064		6030429G01RIK	6030429G01Rik	Mus musculus RIKEN cDNA 6030429G01 gene (6030429G01Rik), mRNA.		NM_001033548.1	NM_001033548.1		436022	85702050	NM_001033548.1	ILMN_2959253	ILMN_244437	TCCTGACAAGGATCGAAGGCTGAAGGGACAACCCTGGGCTCCAGATCCTC
360743	-0.889637	-1.85271	5.29482	9.91e-06	0.00204052		NRP	Nrp	Mus musculus neuropilin 1 (Nrp1), mRNA.		NM_008737.1	NM_008737.1		18186	6679133	NM_008737.1	ILMN_1237197	ILMN_214296	GCTGGCACTAGGCGTTATTCAGTGGGCCCTTTTGATGGACATGTGACCTG
870768	-0.889197	-1.85214	5.42899	6.49e-05	0.00687073		SLIT3	Slit3			scl41696.36.110_2	XM_203363.3			38091325	XM_203363.3	ILMN_2643545	ILMN_214037	GCCACCATGGGCAGTGTCACATCTCAGATCGAGGGGAGCCCTATTGCCTA
3360053	-0.888401	-1.85112	6.66818	0.00102969	0.0408831		PCSK9	Pcsk9	Mus musculus proprotein convertase subtilisin/kexin type 9 (Pcsk9), mRNA.		NM_153565.1	NM_153565.1		100102	23956351	NM_153565.1	ILMN_2756023	ILMN_222872	GGCCACACCAGCTGACCAGCACACCTCTATCCTTTTGAGCTCTTCTGTCT
3710187	-0.886809	-1.84908	8.18216	1.64e-06	0.000635298		VDRIP	Vdrip			scl46105.6.1_21	NM_026119.2			31981062	NM_026119.2	ILMN_2497094	ILMN_193428	AGGAGCCCATGAAAATCAGCGGGTTTTCTTCCTAGAGCCCGAGCCCCTGG
160368	-0.886756	-1.84901	4.81261	0.000677427	0.0312687		FOXA2	Foxa2	Mus musculus forkhead box A2 (Foxa2), mRNA.		NM_010446.1	NM_010446.1		15376	6753897	NM_010446.1	ILMN_1246216	ILMN_209601	GTACTCCAGGCCTATTATGAACTCATCCTAAGAAGATGGCTTTCAGGCCC
5820598	-0.886696	-1.84894	7.05596	7.31e-06	0.00170692		PINX1	Pinx1	Mus musculus RIKEN cDNA 2610028A01 gene (2610028A01Rik), mRNA.		NM_028228.1	NM_028228.1		72400	18129615	NM_028228.1	ILMN_2678513	ILMN_217046	CCTCTCGGAGTGAAACCGACCTGGACTGCATTTTTGGAAAAAGGAGGAAC
4390682	-0.886177	-1.84827	5.67273	5.78e-06	0.00147104		C430002D13RIK	C430002D13Rik			ri|C430002D13|PX00078D01|AK049383|2064					AK049383	ILMN_2571616	ILMN_205312	GTCCTGGGTCCCTTCTGCAGGACTGGGTGAACTGGATGAAGTAGAGCCTG
5220730	-0.8855	-1.8474	6.98483	1.66e-05	0.00274641		MTMR9	Mtmr9	Mus musculus myotubularin related protein 9 (Mtmr9), mRNA.		NM_177594.1	NM_177594.1		210376	33563377	NM_177594.1	ILMN_2750578	ILMN_222504	GCCTGTTAGGCCCTCCACTTAATGAGCAGGTGGTGCTGTCACCTCACTAC
770241	-0.885225	-1.84705	7.2388	2.13e-05	0.00317147		2610301G19RIK	2610301G19Rik			scl0219158.1_104	XM_358314.1			38076284	XM_358314.1	ILMN_2731463	ILMN_221137	AGGTGATGGAGCCCATTCAAGGAGCATTTGGTGTTGGGTCAGGGTTGCCA
1090047	-0.88391	-1.84537	5.7602	0.000681618	0.0314301		EPHA1	Epha1	Mus musculus Eph receptor A1 (Epha1), mRNA.		NM_023580.2	NM_023580.2		13835	31980650	NM_023580.2	ILMN_2633996	ILMN_213132	CGAGAGGCAACTATCATGGGCCAGTTCAACCACCCACACATTCTACGCCT
5340594	-0.883113	-1.84435	6.30401	2.08e-05	0.00312985		RAC3	Rac3	Mus musculus RAS-related C3 botulinum substrate 3 (Rac3), mRNA.		NM_133223.2	NM_133223.2		170758	34328345	NM_133223.2	ILMN_1218393	ILMN_218515	TACGATTGAACGGCTGCGGGACAAGAAGCTGGCACCCATAACCTACCCCC
6860309	-0.882844	-1.84401	6.92264	6.94e-06	0.0016631		B230104P22RIK	B230104P22Rik			XM_196007.3	XM_196007.3			38090592	XM_196007.3	ILMN_1227458	ILMN_196689	CCTGGTGCTCTTTACCAAAGGAGCTCGCTGCAGGGTGAAATTCAGGCGTG
4830685	-0.881975	-1.8429	5.70318	2.05e-05	0.00308984		MCC	Mcc	Mus musculus mutated in colorectal cancers (Mcc), mRNA.		NM_001033406.1	NM_001033406.1		328949	85701908	NM_001033406.1	ILMN_2918907	ILMN_247906	GAGTCCACAGTGTTCCTGCCGGACACCTACCTTCAAGAGCCCGGTAACAA
870056	-0.881589	-1.8424	9.19305	8.05e-06	0.00183236		AP1M1	Ap1m1	Mus musculus adaptor-related protein complex AP-1, mu subunit 1 (Ap1m1), mRNA.		NM_007456.1	NM_007456.1		11767	6671556	NM_007456.1	ILMN_2984647	ILMN_229096	CCTCAGCCTTTGCCCTAAAATTCCTGGGCAGGCACAGGCTACCCTCACTG
5670170	-0.881263	-1.84199	6.01389	4.88e-05	0.00573874		FJX1	Fjx1			scl18949.1_10				47059107	NM_010218	ILMN_2737416	ILMN_217974	ACGAACCGCTGCTACAGTCGGTGTGTGTATTCCGAGAGCGGACTGCTAGG
2850674	-0.880791	-1.84139	6.77067	8.81e-05	0.00847405		RHOBTB1	Rhobtb1			scl073196.2_279				51765667	XM_125637	ILMN_2421179	ILMN_184740	CAAGTGGCTGGTTCATTTGGTTGACACTGATCCGCCTTTAACCACGATGG
7650139	-0.878125	-1.83799	8.83229	1.03e-05	0.00204998		PHC2	Phc2	Mus musculus polyhomeotic-like 2 (Drosophila) (Phc2), mRNA.		NM_018774.1	NM_018774.1		54383	9055279	NM_018774.1	ILMN_1226754	ILMN_211724	GGGGCGGGCACTTTTTCAGCTTGCTATAACCCCTTCCCCATACCTCCAGG
5560615	-0.875972	-1.83524	8.27093	2.6e-06	0.000875572		ACSL3	Acsl3	Mus musculus acyl-CoA synthetase long-chain family member 3 (Acsl3), transcript variant 1, mRNA.		NM_028817.2	NM_028817.2		74205	75992919	NM_028817.2	ILMN_3138743	ILMN_250023	GGGCCGAGGCAAACTCCATTCCTCATATTAAATCCCGGCTGTTACTTCTC
4040037	-0.875706	-1.83491	10.1037	1.31e-05	0.0024179		TPM4	Tpm4			scl0326618.2_3	XM_134274.3			25051201	XM_134274.3	ILMN_2515363	ILMN_185603	GATGTGGAGTGCTCTGTAGGCTGCACATTTTTTGGCTTTGTAGTTTTCCT
2940494	-0.875481	-1.83462	4.95256	0.000106669	0.00963735		8430415E04RIK	8430415E04Rik	Mus musculus RIKEN cDNA 8430415E04 gene (8430415E04Rik), mRNA.		NM_028980.1	NM_028980.1		74521	30794169	NM_028980.1	ILMN_1246165	ILMN_219923	GCTCACGCCATGTCAACAGCACCATTTGTACTAATGCTAATAATTCCATC
5870398	-0.874594	-1.83349	10.7947	0.000144426	0.0114492		PSMB10	Psmb10	Mus musculus proteasome (prosome, macropain) subunit, beta type 10 (Psmb10), mRNA.		NM_013640.1	NM_013640.1		19171	7305416	NM_013640.1	ILMN_2757870	ILMN_215976	ATTGAGCACCCCCACCGAGCCTGTGCAGAGAGCTGGCCGTTACCGATTTG
3450170	-0.873048	-1.83153	6.62986	3.28e-05	0.00434075		1810010N17RIK	1810010N17Rik			scl0002652.1_12	NM_025455.1			21539596	NM_025455.1	ILMN_2694257	ILMN_218313	GCTGGAGCATGTTCGGGAGATGCAGGAGAAGTTGGCCAGACTGCACTTCA
3290202	-0.867958	-1.82508	5.66837	0.000185012	0.0131372		1110008P08RIK	1110008P08Rik			scl2648.1.1_126						ILMN_2516565	ILMN_195547	GGCAATGCTTGTCACAACCCGATTATTCATCTGCACAATTAAGGTCTGCA
1240156	-0.867365	-1.82433	7.53638	9.99e-05	0.00926707		SYNGR2	Syngr2	Mus musculus synaptogyrin 2 (Syngr2), mRNA.		NM_009304.1	NM_009304.1		20973	7106428	NM_009304.1	ILMN_2706232	ILMN_212433	TTCTGCTTCCTGACCAACCAGTGGGCAGCCACCAAACCTCAAGATGTCCG
6590215	-0.85969	-1.81465	5.6178	1.74e-05	0.00284755		H2-T22	H2-T22			scl015039.10_13	NM_010397.2			24475917	NM_010397.2	ILMN_1230878	ILMN_213719	TCCTCAGGGCCGCTGTGGTCTGCGCCCTTCTCCTGCAGCTGGATGCCAGA
5340427	-0.859155	-1.81398	4.59968	0.000141331	0.0113872		WNT8A	Wnt8a	Mus musculus wingless-related MMTV integration site 8A (Wnt8a), mRNA.		NM_009290.1	NM_009290.1		20890	6678168	NM_009290.1	ILMN_1219317	ILMN_189631	TTAAGTTTCAGATACCGTTCCACCCAGCTGTGCTGCTGGGAGTGCGAGGG
1820746	-0.858761	-1.81348	9.28774	3.74e-06	0.00110242		PITX2	Pitx2	Mus musculus paired-like homeodomain transcription factor 2 (Pitx2), transcript variant 3, mRNA.		NM_001042502.1	NM_001042502.1		18741	109948274	NM_001042502.1	ILMN_3118071	ILMN_237162	CTCTGGTGGATGCCTTGTTTCTGAAACTGCTATGTACGACCCATCCTGTG
5900592	-0.858053	-1.81259	4.92801	4.88e-05	0.00573874		2010305C02RIK	2010305C02Rik	Mus musculus RIKEN cDNA 2010305C02 gene (2010305C02Rik), mRNA.		NM_027249.2	NM_027249.2		380712	47087150	NM_027249.2	ILMN_2814385	ILMN_226810	GCACAAGGAAACCAAGACACGTGAGCCTGTTGCCAGGAACACTTCCACTC
10592	-0.857739	-1.8122	5.59053	0.000579895	0.0282043		3632451O06RIK	3632451O06Rik			scl45626.8_445				13385649	NM_026142	ILMN_2753589	ILMN_192374	ATTACATGCAGGTCTGTGTGTATCTTGCATTAAATTTTCCAGCCTCTTGT
5960020	-0.855818	-1.80978	8.02339	1.37e-05	0.00248933		FMNL2	Fmnl2			scl20917.35_21	XM_288949.2			38074650	XM_288949.2	ILMN_2656268	ILMN_215164	CTGTGTTCATGTGAACCCCTTGGTGAAGGCCCCCTTTTCATGGATGTGTA
460180	-0.85557	-1.80947	6.65457	5.52e-05	0.00621864		EXTL3	Extl3	Mus musculus exostoses (multiple)-like 3 (Extl3), mRNA.		NM_018788.2	NM_018788.2		54616	46852188	NM_018788.2	ILMN_3001452	ILMN_210987	GGTCACACTCAGCTACCTAGTCTCAGCTCCAGGGCCAGGACAGCTTTGTT
3870095	-0.855314	-1.80915	8.1477	5.06e-05	0.00588653		STMN2	Stmn2			scl23400.7_310	NM_025285.1			13384629	NM_025285.1	ILMN_1253304	ILMN_210469	GGACTTTTACTCAAGCTGGTCTTTCTTCCCCAGTGTAGGGCAATCCTGCC
1110440	-0.854756	-1.80845	5.45126	1.02e-05	0.00204695		PDGFRL	Pdgfrl	Mus musculus platelet-derived growth factor receptor-like (Pdgfrl), mRNA.		NM_026840.2	NM_026840.2		68797	42476141	NM_026840.2	ILMN_2903926	ILMN_214443	CACCTGGAGACTGATTCACAGAGGACTGGGACACACCACAAGAATCTCCC
7560474	-0.853809	-1.80727	4.80858	4.69e-06	0.00130224		9430028L06RIK	9430028L06Rik			scl51346.13.1_11				27369907	NM_172629	ILMN_2510128	ILMN_194842	GGACCCTGGACCCAGAAGATGTGGCTGGAAGGACAAGCCTCATTCTAAGC
7610114	-0.853132	-1.80642	6.66745	6e-05	0.00651053		MGST1	Mgst1	Mus musculus microsomal glutathione S-transferase 1 (Mgst1), mRNA.		NM_019946.3	NM_019946.3		56615	32129281	NM_019946.3	ILMN_2940195	ILMN_216289	CCACACCATTGCTTACTTGACTCCCCTTCCTCAGCCAAACAGGGGCTTGG
5050064	-0.852479	-1.8056	5.64624	5.18e-05	0.00598229		VIAAT	Viaat			scl19993.2_312				6678568	NM_009508	ILMN_1234039	ILMN_186460	GCCGGTTTTCAGGAACCCAAACTCATCTTGTGCAATGTATCCGGTCGTGG
6200634	-0.849239	-1.80155	6.53617	0.000136351	0.0111426		FZD10	Fzd10	Mus musculus frizzled homolog 10 (Drosophila) (Fzd10), mRNA.		NM_175284.3	NM_175284.3		93897	41282225	NM_175284.3	ILMN_2976821	ILMN_213788	GACAAACTTTGTCTCCAGCCAGGGAGGGCCATGCCTGCCTCTGTATATCT
1570379	-0.848356	-1.80045	9.05071	0.000284178	0.0174328		SKB1	Skb1			scl45569.16_259				28395024	NM_013768	ILMN_2720634	ILMN_189359	GGGAGTTCATTCAGGAACCTGCTAAGAATCGGCCTGGCCCCCAGACACGA
3890528	-0.847911	-1.79989	6.21427	1.23e-05	0.0023286		RGS16	Rgs16	Mus musculus regulator of G-protein signaling 16 (Rgs16), mRNA.		NM_011267.1	NM_011267.1		19734	33859609	NM_011267.1	ILMN_2600744	ILMN_209950	GCCTCCTCCCTACCAGACTCTACCTCTGCAAGCCTTGGGAATCACTGAGG
5390056	-0.847252	-1.79907	4.98896	0.0092893	0.159874		2610029K21RIK	2610029K21Rik	Mus musculus G patch domain containing 4 (Gpatch4), mRNA.		NM_025663.2	NM_025663.2		66614	27754123	NM_025663.2	ILMN_1219670	ILMN_213220	CAGCTCACCAGCTAAAGGATGGTGGGAAGAGGAATCAGGATGGAGGAATA
510041	-0.846536	-1.79818	9.67981	9.89e-06	0.00204052		EPB4.1L3	Epb4.1l3	Mus musculus erythrocyte protein band 4.1-like 3 (Epb4.1l3), mRNA.		NM_013813.1	NM_013813.1		13823	7305030	NM_013813.1	ILMN_1244272	ILMN_211734	CACTGTCAACTGTGTCACAGCCCGTCGTGAATGATGTCACCGCATCTCGA
1170521	-0.845531	-1.79693	5.00077	1.64e-05	0.00273317		DUSP2	Dusp2	Mus musculus dual specificity phosphatase 2 (Dusp2), mRNA.		NM_010090.2	NM_010090.2		13537	46560572	NM_010090.2	ILMN_3009243	ILMN_212470	TGACGGCTGCTCTGATATGGTGCTCTTCTGAGGTGGCATAAGGGCTGGCC
4040286	-0.841768	-1.79224	6.87607	7.99e-06	0.00183236		MTRF1	Mtrf1	Mus musculus mitochondrial translational release factor 1 (Mtrf1), mRNA.		NM_145960.2	NM_145960.2		211253	31981856	NM_145960.2	ILMN_2955322	ILMN_199371	CGTGAGGCTTGTCCACATTCCCACGGGACTGGTAGTAGAGTGCCAACAAG
5890390	-0.841565	-1.79199	5.60668	1.39e-05	0.00249373		CHMP7	Chmp7	Mus musculus CHMP family, member 7 (Chmp7), mRNA.		NM_134078.2	NM_134078.2		105513	21359826	NM_134078.2	ILMN_2750098	ILMN_208690	ACGCATTGAGGCCCTGCATGCCAAGCTGGACACTGTTCAAGGCATCCTGG
4250095	-0.840069	-1.79014	5.76414	0.000993252	0.0399072		SSBP2	Ssbp2	Mus musculus single-stranded DNA binding protein 2 (Ssbp2), transcript variant 1, mRNA.		NM_024186.1	NM_024186.1		66970	18859588	NM_024186.1	ILMN_2693459	ILMN_215622	GCGAATTCAATACCCTACTCCTCAGCGTCTCCTGGGAATTACGTAGGTCC
870154	-0.838457	-1.78814	6.08451	9.22e-06	0.00197798		H2-DMA	H2-DMa	Mus musculus histocompatibility 2, class II, locus DMa (H2-DMa), mRNA.		NM_010386.2	NM_010386.2		14998	31981712	NM_010386.2	ILMN_2866856	ILMN_224639	TCTTCCTCTGCTCCCAGAGACCGTGCTCAGGTGACTGATTCTTCTCAAGG
160100	-0.837896	-1.78744	5.68721	0.000207695	0.0141211		IGFBP5	Igfbp5			scl016011.3_113				6754311	NM_010518	ILMN_1254358	ILMN_190841	ATTACTGTAGCTCTCTATAGTGTTACGTTCAGACACCGTAGCTCTGTCCT
6280356	-0.837748	-1.78726	9.33842	6.8e-06	0.00164542		CHMP7	Chmp7	Mus musculus CHMP family, member 7 (Chmp7), mRNA.		NM_134078.2	NM_134078.2		105513	21359826	NM_134078.2	ILMN_2588610	ILMN_208690	AAAGAGTCTCTCCCACTCAGCCTTGGCAATGGAAATAGCTGGGGGTGAAG
1770152	-0.835831	-1.78488	7.53486	0.00106041	0.0413866		ITGB5	Itgb5			scl49205.14.5_75				6754379	NM_010580	ILMN_2663613	ILMN_185183	GCCAGACAAGAAGGTATCCGGAAGAGTCTGTGTGTACAAAGCTAGCGCGC
6940187	-0.835716	-1.78474	4.99081	3.55e-05	0.00460467		NRP	Nrp	Mus musculus neuropilin 1 (Nrp1), mRNA.		NM_008737.1	NM_008737.1		18186	6679133	NM_008737.1	ILMN_2669912	ILMN_214296	ACTAGGCGTTATTCAGTGGGCCCTTTTGATGGACATGTGACCTGTAGCCC
4040369	-0.834995	-1.78385	8.78091	5.39e-05	0.00615701		SCL000292.1_12	scl000292.1_12			scl000292.1_12	XM_127742.4			38076295	XM_127742.4	ILMN_2447999	ILMN_187890	TCCTCTCATTGTGAAGGGCCAGCGAGAAGCAGCCAAGATCCACAACCACA
2320189	-0.83492	-1.78376	8.1166	0.000288836	0.0176099		GNAS	Gnas			scl0071358.1_234				47271395	NM_010309	ILMN_2632206	ILMN_190161	GGAGAGTCTGGCAAAAGCACCATTGTGAAGCAGATGAGGATCCTGCATGT
2750521	-0.834297	-1.78299	9.10509	3.44e-05	0.0044885		2510005D08RIK	2510005D08Rik	Mus musculus N-6 adenine-specific DNA methyltransferase 2 (putative) (N6amt2), mRNA.		NM_026526.1	NM_026526.1		68043	13386021	NM_026526.1	ILMN_1235697	ILMN_218903	TCTGTGGAAACATTGTGACCTCCCCCTTTCTCTGCCCTGGCTGGGACTCC
5490358	-0.831698	-1.77978	4.7777	1.31e-05	0.0024179		KLHL6	Klhl6	Mus musculus kelch-like 6 (Drosophila) (Klhl6), mRNA.		NM_183390.1	NM_183390.1		239743	34419627	NM_183390.1	ILMN_2619528	ILMN_211787	AATAAATCCAGGTCTTTCCACGCCAGTCAGTGTGTCTCCCACCATACTGC
1240682	-0.831244	-1.77922	5.63454	0.000299973	0.0181835		ZFP521	Zfp521			scl51638.10_473				21703967	NM_145492	ILMN_1256012	ILMN_186213	CTATGAAGAGACATTCTCACAGAACAGAACCCCACATCTGGATACGGCCC
6370270	-0.831045	-1.77897	7.22066	0.000142094	0.0113971		ABHD4	Abhd4	Mus musculus abhydrolase domain containing 4 (Abhd4), mRNA.		NM_134076.1	NM_134076.1		105501	19527301	NM_134076.1	ILMN_2713464	ILMN_219774	CTCTCCAGTGAATCTCATTCCAGGTCCTGCTCTAAGGCTCTGGGGACTAG
4210113	-0.830688	-1.77853	8.44151	0.000305883	0.018443		ZFP608	Zfp608	Mus musculus zinc finger protein 608 (Zfp608), mRNA. XM_001000874 XM_001000888 XM_001000902 XM_001000914 XM_993937 XM_993952 XM_993993 XM_994038 XM_994057 XM_994076		NM_175751.3	NM_175751.3		269023	113199756	NM_175751.3	ILMN_2939367	ILMN_184309	ACCAGAGACATCTGCGATCTCTCTCTTACTTGAATAGCCCTGCAGTCTTC
870291	-0.830254	-1.778	6.68495	1.12e-05	0.00215996		1110035L05RIK	1110035L05Rik	Mus musculus C1q domain containing 2 (C1qdc2), mRNA.		NM_026125.1	NM_026125.1		67389	13385631	NM_026125.1	ILMN_2645295	ILMN_214190	CCTGGAGGCTGTATCAGGTCTGGAGAGCAACAGCAGGGTCTTCACAGTGC
2340519	-0.825949	-1.7727	5.89982	0.000473928	0.0245593		2006-09-01	2006-09-01	Mus musculus septin 6 (Sept6), mRNA.		NM_019942.2	NM_019942.2		56526	31560369	NM_019942.2	ILMN_2625867	ILMN_212389	GCTCAAAGGTGTGATCAGTCACTGCTCCTCCGGGGCTTCCATTCTCCAGA
3400681	-0.825413	-1.77204	5.42847	0.000111148	0.0098107		FZD3	Fzd3			scl45417.7.1_19				10946845	NM_021458	ILMN_2777437	ILMN_224256	CATCAACCCTGGGGTGTGAACACATCCCAAACCCTAAGGATCATGTCATC
3190731	-0.824922	-1.77144	7.98157	8.21e-05	0.00813277		PRICKLE1	Prickle1			scl0106042.1_246	XM_147935.1			20903282	XM_147935.1	ILMN_1228245	ILMN_212704	CTGGGTTCAGCCGGAGAGTCATGCTGGATTTGAACTAATGAGCGGGTAGT
6550376	-0.824245	-1.77061	8.11191	2.09e-05	0.00313189		LY6E	Ly6e	Mus musculus lymphocyte antigen 6 complex, locus E (Ly6e), mRNA.		NM_008529.2	NM_008529.2		17069	31982210	NM_008529.2	ILMN_2984828	ILMN_239982	ACAGCAGAAGGCCTGTGTTGCCACCAAAACCCCTCCCCCTGGTATCATTG
940703	-0.823025	-1.76911	4.79121	0.000114289	0.00995577		GULP1	Gulp1	Mus musculus GULP, engulfment adaptor PTB domain containing 1 (Gulp1), transcript variant 2, mRNA.		NM_028450.1	NM_028450.1		70676	28201935	NM_028450.1	ILMN_2607397	ILMN_210614	TGAAGGAACAGTGTTTTGTCTCGACCCATTAGACAGCAGGTGCTGACGTC
1580035	-0.82266	-1.76866	4.4222	1.8e-05	0.0028913		TAL1	Tal1	Mus musculus T-cell acute lymphocytic leukemia 1 (Tal1), mRNA.		NM_011527.1	NM_011527.1		21349	6755715	NM_011527.1	ILMN_2839788	ILMN_213096	GGATCCCAGTGGTACATGACCCTCTGCCGAAGGCTTGCCTCAGTCTGTGT
6660132	-0.821486	-1.76723	12.587	4.33e-05	0.00534204		TRH	Trh	Mus musculus thyrotropin releasing hormone (Trh), mRNA.		NM_009426.1	NM_009426.1		22044	6678432	NM_009426.1	ILMN_1237934	ILMN_189096	GCCCCATATGGCAAGACTGACCTGGTATAACTTCAGCGCATCCTCCAAGG
3120014	-0.815104	-1.75943	6.51939	2.03e-05	0.00308741		JUNB	Junb	Mus musculus Jun-B oncogene (Junb), mRNA.		NM_008416.1	NM_008416.1		16477	6680511	NM_008416.1	ILMN_1220034	ILMN_221987	CGCCCAGTCCTTCCACCTCGAGGTTTACATGGCCCCCTTCCAGCGTATTT
110471	-0.81355	-1.75753	5.69923	1.4e-05	0.0025069		IDB3	Idb3	Mus musculus inhibitor of DNA binding 3 (Id3), mRNA.		NM_008321.1	NM_008321.1		15903	6680340	NM_008321.1	ILMN_2687169	ILMN_217757	ACTGGCTTTTCCGAGAATGGGGTGTCGAGAGGGTGTGGGGGGATGCGAGT
360187	-0.81325	-1.75717	6.41257	8.26e-05	0.00815536		CYP7B1	Cyp7b1			scl22366.7.1_2	NM_007825.1			6681126	NM_007825.1	ILMN_2601215	ILMN_209999	CACAGTCGGATGTTTTTAGGTATTCAGCACCCCGATTCTGCCGTCTCCTT
5690463	-0.812874	-1.75671	9.23827	6.86e-06	0.00165193		ENTPD4	Entpd4			scl46138.15_174				18093089	NM_026174	ILMN_2589312	ILMN_189960	CCACACATTGCTTGACAGTCCTTGTTGTCACGCTGTGGTTGCAGCTGTCG
5310064	-0.811015	-1.75445	6.12125	4.64e-05	0.00559844		TMEM47	Tmem47	Mus musculus transmembrane protein 47 (Tmem47), mRNA.		NM_138751.1	NM_138751.1		192216	20270284	NM_138751.1	ILMN_3124787	ILMN_238711	TCCCCTGGGGCAATCAGAAAGAAATGTGCATGAGTTGCTTTTGTACCCTT
4900520	-0.809861	-1.75304	10.2144	3.09e-06	0.000965389		1500001L15RIK	1500001L15Rik			scl46290.12.1_1	XM_127738.3			28479477	XM_127738.3	ILMN_2737374	ILMN_221574	AGGCGCTGGTGATGTGGTGCGCTTACACGTGTACTTTTGGTCATCCTGGG
110121	-0.808025	-1.75081	9.0119	0.00558013	0.118794		CTSB	Ctsb			scl0013030.1_227	NM_007798.1			6681078	NM_007798.1	ILMN_2683316	ILMN_213612	GGTCATGGTTTGCTGTGTGACCGACAGATAACCACAATGAAACTAGTCTG
3520008	-0.806567	-1.74904	9.04452	4.66e-05	0.00561556		GDF1	Gdf1			scl0014559.1_200				51036614	NM_008107	ILMN_1236725	ILMN_214494	GCGTCTATCACCCATCTCCGTGCTCTTCTTCGACAATAGTGACAACGTGG
1070670	-0.806457	-1.74891	7.56546	0.00285298	0.0792552		2210415K03RIK	2210415K03Rik			scl072362.1_11						ILMN_1231689	ILMN_189154	CTCTGTTGGACCTTCATAGCCGGACGTGGTTCAAGATGTGCTCCAGAAGC
6900341	-0.806264	-1.74868	4.93075	0.000147752	0.011555		DEFCR-RS2	Defcr-rs2	Mus musculus defensin related cryptdin, related sequence 2 (Defcr-rs2), mRNA.		NM_007847.1	NM_007847.1		13222	6681168	NM_007847.1	ILMN_1231270	ILMN_196590	CTGGGTCAAGATAACCATGTTCTTTGGAACCTCACTATCTGTCAAGACCC
6380201	-0.805904	-1.74824	6.26172	5.8e-06	0.00147104		NAV1	Nav1			scl16246.32_24				28077104	NM_173437	ILMN_2506489	ILMN_194447	GACTCCTCAGAAAGGAAAAACTGGGTCCCACAATCTCCAGGCACCTTCAG
160639	-0.804174	-1.74615	5.85899	0.00142842	0.0508636		SFN	Sfn	Mus musculus stratifin (Sfn), mRNA.		NM_018754.1	NM_018754.1		55948	9055337	NM_018754.1	ILMN_2648169	ILMN_214454	CGCCTGGGCCTGGCCCTGAACTTTTCAGTCTTCCACTACGAGATAGCCAA
1070224	-0.803378	-1.74518	5.33497	0.000107908	0.00967558		EMP3	Emp3	Mus musculus epithelial membrane protein 3 (Emp3), mRNA.		NM_010129.1	NM_010129.1		13732	6753749	NM_010129.1	ILMN_1248028	ILMN_210437	ATGTCACTCCTCCTGTTGGTGGTCTCTGCCCTCCACATCCTCATTCTTGT
6380291	-0.803098	-1.74484	10.5432	2.64e-06	0.000875572		PRMT5	Prmt5	Mus musculus protein arginine N-methyltransferase 5 (Prmt5), mRNA.		NM_013768.1	NM_013768.1		27374	28395024	NM_013768.1	ILMN_2983093	ILMN_257867	CCGGTCTACCTAGCAAGTTTCAGGCCACCTAGGGCTACATAGTGAGACCC
2900373	-0.802318	-1.7439	5.38945	2.59e-05	0.00359788		1190002H23RIK	1190002H23Rik			scl45267.5.1_68	NM_025427.1			13384823	NM_025427.1	ILMN_2593774	ILMN_209224	AGCCATTGGGCCCATCTCTGGGCAGTTCGGAGAGTGAAGCTCACTTTGTT
1410168	-0.801946	-1.74345	6.25935	0.000955435	0.0391167		1810057C19RIK	1810057C19Rik	Mus musculus transmembrane protein 100 (Tmem100), mRNA.		NM_026433.1	NM_026433.1		67888	13385927	NM_026433.1	ILMN_1224014	ILMN_223572	CGTTCCACCAAAAGCCTACATTGGCTTGGCATTCCCACGTACCTAAGAAG
2850338	-0.80173	-1.74319	6.60325	4.32e-05	0.00534204		EFHA1	Efha1	Mus musculus EF hand domain family A1 (Efha1), mRNA.		NM_028643.1	NM_028643.1		68514	27477042	NM_028643.1	ILMN_2899174	ILMN_214176	ATAGAGTGTCCTCTCCCAGACACTCCCAGGGGAGCTCAGCCAGCAAAGGA
5860446	-0.801605	-1.74304	5.19383	0.000486765	0.02499		4933428A15RIK	4933428A15Rik			scl33795.5_730				29788791	NM_027756	ILMN_1212619	ILMN_193660	GACGTTCTGAGTTCAGGAGCCCTGTCTAGTGCGTACTGCATTGCTTTTCC
4830692	-0.8013	-1.74267	6.61029	0.00026337	0.0166792		SLC25A10	Slc25a10			scl40635.11_215				7305500	NM_013770	ILMN_2730797	ILMN_191603	TCAGCGGCTACTGCCGTCACCAGGAACTGTCTGTGTCCCTCACACGCCTG
4250121	-0.800961	-1.74226	8.10225	1.45e-05	0.00252415		HMGN3	Hmgn3	Mus musculus high mobility group nucleosomal binding domain 3 (Hmgn3), transcript variant 2, mRNA.		NM_175074.1	NM_175074.1		94353	41281865	NM_175074.1	ILMN_2644719	ILMN_214141	CGCCCTTGCTTTACAATTTTAGTCCTGTGCAGACTGTGGTGTTTTTACTG
3850324	-0.800119	-1.74124	5.20037	0.000176541	0.0126687		LOC381010	LOC381010			XM_354919.1	XM_354919.1			38077806	XM_354919.1	ILMN_1231650	ILMN_197753	TGTCTTTGGCTGGATAGACAGGATGACTGTGGACTGGGGAGGGCCAGACC
6110180	-0.799843	-1.74091	7.20082	0.00161542	0.0552894		2900060B14RIK	2900060B14Rik			scl16395.1.2_32						ILMN_1253544	ILMN_192396	CAGTACTGCTAACGCCTGACAACACACCTGCATCGGTTAGAGCTCTGCTT
2600471	-0.799435	-1.74042	6.6426	6.29e-05	0.00672873		D630014A15RIK	D630014A15Rik			scl35163.2.1_51						ILMN_1242794	ILMN_195707	CCTTTGTATCAAAGTTGCTGCTTCTTTCCCCTTTATGTGCCTGGGTGGTT
1500463	-0.796017	-1.7363	7.4667	0.00150154	0.0526133		CORO1A	Coro1a	Mus musculus coronin, actin binding protein 1A (Coro1a), mRNA.		NM_009898.2	NM_009898.2		12721	31982807	NM_009898.2	ILMN_2787257	ILMN_219885	TAGAAAGTCGGACCTGTTCCAGGAGGACCTGTATCCGCCCACTGCAGGAC
3310142	-0.795302	-1.73544	7.18646	0.000753788	0.033661		MAPK8IP2	Mapk8ip2	Mus musculus mitogen-activated protein kinase 8 interacting protein 2 (Mapk8ip2), mRNA.		NM_021921.2	NM_021921.2		60597	31982683	NM_021921.2	ILMN_3161718	ILMN_230386	CCCACAGGCCATCTGCTTTTGCCGCTAACACCCCTTCAGTCCAGCGAGTA
5570491	-0.794994	-1.73507	7.33167	7.06e-05	0.0073129		SYNGR2	Syngr2	Mus musculus synaptogyrin 2 (Syngr2), mRNA.		NM_009304.1	NM_009304.1		20973	7106428	NM_009304.1	ILMN_1244874	ILMN_212433	TCTGCTTCCTGACCAACCAGTGGGCAGCCACCAAACCTCAAGATGTCCGG
1030519	-0.792555	-1.73214	4.95682	0.000647385	0.0305039		ID2	Id2	Mus musculus inhibitor of DNA binding 2 (Id2), mRNA.		NM_010496.2	NM_010496.2		15902	31560579	NM_010496.2	ILMN_1228557	ILMN_217537	TAAAAAGAAAGCGGAAGGAAAACTAAGGATGATCGTCTTGCCCAGGTGTC
7330296	-0.791659	-1.73106	8.25363	1.82e-05	0.0028963		1700123O20RIK	1700123O20Rik	Mus musculus RIKEN cDNA 1700123O20 gene (1700123O20Rik), mRNA.		NM_021437.1	NM_021437.1		58248	10946805	NM_021437.1	ILMN_2999447	ILMN_209599	GAAGGCTAGCACTGTTTTTACCCTAGTGGTATGTCACCTGGACTCTCTCC
3800026	-0.791417	-1.73077	8.75109	2.25e-05	0.00328087		SCL000292.1_12	scl000292.1_12			scl000292.1_12	XM_127742.4			38076295	XM_127742.4	ILMN_2448002	ILMN_187890	TCTCATTGTGAAGGGCCAGCGAGAAGCAGCCAAGATCCACAACCACATGC
4780743	-0.789907	-1.72896	7.99036	0.000115267	0.00999888		PXMP3	Pxmp3	Mus musculus peroxisomal membrane protein 3 (Pxmp3), mRNA.		NM_008994.2	NM_008994.2		19302	21687247	NM_008994.2	ILMN_1253995	ILMN_215048	GTCATCCTCAGTGTCATCTGTAGGTGGCTTTTAACAGGAGTGTGCTGTAC
450706	-0.788169	-1.72688	5.1491	4.12e-05	0.00515044		BC006779	BC006779	Mus musculus cDNA sequence BC006779 (BC006779), mRNA. XM_001001098 XM_001003843 XM_001003848 XM_001003853 XM_001003857 XM_994341 XM_994355 XM_994381 XM_994398		NM_183162.2	NM_183162.2		229003	125347766	NM_183162.2	ILMN_2932787	ILMN_251332	CACCCCCAACCCCGCCGAGGTCAGAGTTGCTGCAAGTGAAATATACACCA
6110551	-0.787861	-1.72651	5.64914	0.000194633	0.0136216		AHCY	Ahcy	Mus musculus S-adenosylhomocysteine hydrolase (Ahcy), mRNA.		NM_016661.2	NM_016661.2		269378	61098091	NM_016661.2	ILMN_2852533	ILMN_259614	TCTACAAGTGCAAACGGTCTTACCCACTGAGCCATCTCTTCACGGATCGC
1940762	-0.787262	-1.7258	5.19259	0.00261678	0.0746162		2310040A07RIK	2310040A07Rik			scl24418.2_44						ILMN_1237485	ILMN_187843	CCTCCCACTGTTTGTTGGGTAATAAATGGAACTATGGCTTGCCCCGAGAT
270010	-0.786795	-1.72524	5.82324	0.00150109	0.0526133		ETV4	Etv4			scl39529.13.1_32				6679270	NM_008815	ILMN_2778111	ILMN_224294	CGAAGTTCGCTGTGGCTCACCTGTACCTTCAGTTCAGCTTGGCCTCTGCC
2030066	-0.786369	-1.72473	5.80641	0.000109673	0.00971836		LOC381073	LOC381073			XM_354994.1	XM_354994.1			38082076	XM_354994.1	ILMN_1258556	ILMN_198127	AGGGAGTCCGCCAACCGGAGCAGTCGCTAAGCCTTCACTCCTGGATCTCA
1510435	-0.784983	-1.72307	10.9273	0.00168246	0.056778		3632413B07RIK	3632413B07Rik			scl18325.32_1				33695079	NM_027230	ILMN_2498357	ILMN_193564	GATAAGAGAATGCCAAGCTGCGCGTTGTTCAGGCAGTTTACCCCTACTAG
4670309	-0.784959	-1.72304	5.08728	3.63e-05	0.00467298		LOC380694	LOC380694			XM_354606.1	XM_354606.1			38091332	XM_354606.1	ILMN_1235798	ILMN_199124	CGCAGGACTTGTGCTTGGCATATCGGGACTCGTTGCAGGCCCACCGTTCA
4560379	-0.784782	-1.72283	7.24717	9.99e-05	0.00926707		THTPA	Thtpa			scl0105663.2_267				26449158	NM_153083	ILMN_2683095	ILMN_217428	TTAAAGGAACACCGGGTGACTGCCCTGGGCTCTTAAGACTGTGGTCATCA
2900300	-0.783352	-1.72113	8.74575	1.15e-05	0.00219296		PBK	Pbk	Mus musculus PDZ binding kinase (Pbk), mRNA.		NM_023209.1	NM_023209.1		52033	12963574	NM_023209.1	ILMN_2929896	ILMN_222572	GCCTGTCAGCCCATGCGCCCTGGGACTTGAGAAGAGTTCATAAACGTAGC
2630543	-0.781435	-1.71884	6.27339	0.000666521	0.0309229		NDRG2	Ndrg2			scl45598.20_218				7305304	NM_013864	ILMN_2771991	ILMN_214204	CTGTCAGCGTGCACCTAAAGTGGGACTAAGGGAAAGAGCTTAGGTCCGAC
3940435	-0.781283	-1.71866	5.85668	0.000191671	0.0134559		MXRA8	Mxra8	Mus musculus matrix-remodelling associated 8 (Mxra8), mRNA.		NM_024263.3	NM_024263.3		74761	31982601	NM_024263.3	ILMN_2759952	ILMN_223150	TTGAGCCACCAGCTCGTGCTTCTCCTGGCAATGGGTCTGGTCACAGCAGT
2120292	-0.778726	-1.71562	5.50609	0.000762397	0.033784		MFAP2	Mfap2	Mus musculus microfibrillar-associated protein 2 (Mfap2), mRNA.		NM_008546.2	NM_008546.2		17150	31982203	NM_008546.2	ILMN_1240458	ILMN_209358	ATCCTCTCCCCCCATTCCCGGACCATGTCCAGTACAACCACTATGGCGAC
4810328	-0.778333	-1.71515	6.24175	1.91e-05	0.00301023		NRARP	Nrarp			scl21190.1.266_56	NM_025980.1			16751908	NM_025980.1	ILMN_2596979	ILMN_209560	CCGCCTGGCCATATTCTTCGGTCTTCTGCGCTTTTATGAACCAGTGTGGG
1070152	-0.778015	-1.71477	10.6036	2.85e-06	0.000905734		STXBP2	Stxbp2			scl34132.19.1_1	NM_011503.2			31981471	NM_011503.2	ILMN_2657728	ILMN_215294	ACTCCAACCCGCTTCCTCGATGACCTCAAGACACTGGATCAGAAGCTGGA
6060609	-0.777952	-1.7147	6.98737	0.000661196	0.0308338		DPYSL5	Dpysl5	Mus musculus dihydropyrimidinase-like 5 (Dpysl5), mRNA.		NM_023047.2	NM_023047.2		65254	40789287	NM_023047.2	ILMN_3161282	ILMN_211820	GAGCTGTCAGCACCCCAGCACCCAAGTGACTTCCTCACTCTGTAAATGTC
2570192	-0.776823	-1.71335	7.9167	0.00010564	0.00960541		3632413B07RIK	3632413B07Rik			scl18325.32_1				33695079	NM_027230	ILMN_2668849	ILMN_193564	TGAGCCAGAACACCTCCCTATAGGCGGGAGAAACAGCCCAAACCACAGGA
6420639	-0.776089	-1.71248	5.623	0.000256691	0.0163938		PDLIM2	Pdlim2	Mus musculus PDZ and LIM domain 2 (Pdlim2), mRNA.		NM_145978.1	NM_145978.1		213019	22122422	NM_145978.1	ILMN_1221178	ILMN_211617	AGGGACGGGCCGCCCCAAGGCAGTCCAGCTCTTTTCGACTCTTACAGGAA
2100215	-0.775785	-1.71212	8.80646	0.000340985	0.0199009		IRS2	Irs2	Mus musculus insulin receptor substrate 2 (Irs2), mRNA.		NM_001081212.1	NM_001081212.1		384783	124487072	NM_001081212.1	ILMN_3144164	ILMN_231797	CCAGGCACTGGAGCTTTGCCCTCTGCCAGCACCTATGCAAGCATCGACTT
5670477	-0.775719	-1.71204	6.60318	0.000699801	0.0319432		CAR11	Car11	Mus musculus carbonic anhydrase 11 (Car11), mRNA.		NM_009800.2	NM_009800.2		12348	31982809	NM_009800.2	ILMN_1248563	ILMN_210367	ACGGTCGCTGAGACTCCCCAACGAGGATTACGCCCGCCTGTTCTGAGTTT
6250138	-0.775494	-1.71178	7.56616	4.8e-05	0.00568079		APEX1	Apex1	Mus musculus apurinic/apyrimidinic endonuclease 1 (Apex1), mRNA.		NM_009687.1	NM_009687.1		11792	6753085	NM_009687.1	ILMN_2918114	ILMN_229221	AGTCTCTTATGGCATTGGCGAGGAAGAACATGATCAAGAAGGCCGGGTGA
3890762	-0.775013	-1.71121	5.36301	0.00218	0.066365		2600011E07RIK	2600011E07Rik	Mus musculus RIKEN cDNA 2600011E07 gene (2600011E07Rik), mRNA.		NM_028113.1	NM_028113.1		72125	58037286	NM_028113.1	ILMN_2967750	ILMN_225115	GAGGGCCTTGCGGAGTCACTGAACAACAGGATTCTTGCCTTTCTTTCCAG
7200044	-0.774777	-1.71093	10.22	0.000150351	0.011657		CCND1	Ccnd1			scl0012443.2_180	NM_007631.1			6680867	NM_007631.1	ILMN_1221503	ILMN_210028	GGCCATAGACTGGTGGTGGGTCCACGGAATCTGCCCTGTGACATGAAAGG
5550035	-0.774262	-1.71031	5.2841	6.35e-05	0.00675677		RRAD	Rrad			scl34415.5.1_1	NM_019662.1			9790184	NM_019662.1	ILMN_1219106	ILMN_212420	AAGGCCAAACGCTTTCTGGGCCGCATCGTGGCTCGCAACAGCCGCAAGAT
150196	-0.773529	-1.70945	5.4047	0.0061761	0.126743		2010305C02RIK	2010305C02Rik			ri|2010305C02|ZX00044I20|AK008522|1111					AK008522	ILMN_1213090	ILMN_201738	CTGCCTTCCAGCAAAAGGGAGGACTTCGCTGAGGAGAGAACATTGAACCC
4040192	-0.773519	-1.70943	7.38849	0.000164748	0.0122294		STK39	Stk39	Mus musculus serine/threonine kinase 39, STE20/SPS1 homolog (yeast) (Stk39), mRNA.		NM_016866.2	NM_016866.2		53416	40538821	NM_016866.2	ILMN_2751494	ILMN_222561	GACCTTCAAGAAGGTGGGCTCCGGGGATGGTACCATTGCTCTTTCCTAGC
4900692	-0.772394	-1.7081	8.46106	1.58e-05	0.00268329		RABGGTA	Rabggta			scl000302.1_72	NM_019519.1			9507022	NM_019519.1	ILMN_1245469	ILMN_216278	GAGATGCTACCGTCCGTCAGCAGCATCCTCACCTAGGAGGCCCCATCTCA
4070328	-0.771784	-1.70738	5.12774	0.00412075	0.0994931		AI415330	AI415330			scl46785.2.1_0				34328426	NM_178114	ILMN_2500533	ILMN_193798	ACCTTAAGTTATGTGAATGGCTGAGTAGACCCTAATGTGCTGTGTTTCAG
7210221	-0.770666	-1.70606	7.2136	3.45e-05	0.0044885		RING1	Ring1	Mus musculus ring finger protein 1 (Ring1), mRNA.		NM_009066.2	NM_009066.2		19763	31982045	NM_009066.2	ILMN_2932539	ILMN_246125	TGGACAGCACGGGCCCTGTACCCACTACTGCCTTTTCTATAGACCCTAGG
2570435	-0.770511	-1.70587	6.54767	2.43e-05	0.00346618		4631426J05RIK	4631426J05Rik			scl30585.9_24				31560039	NM_029935	ILMN_1239627	ILMN_185662	CCTTCGCCTGTCATTTCCAGGACATATCTTACTGCCCCACACCAACCACG
7400673	-0.769571	-1.70476	6.68219	0.000459589	0.0240586		RAC3	Rac3	Mus musculus RAS-related C3 botulinum substrate 3 (Rac3), mRNA.		NM_133223.2	NM_133223.2		170758	34328345	NM_133223.2	ILMN_2696749	ILMN_218515	CGATTGAACGGCTGCGGGACAAGAAGCTGGCACCCATAACCTACCCCCAA
5050653	-0.769499	-1.70468	9.3575	0.000872234	0.0368182		IGF2	Igf2			scl30469.7_1	NM_010514.1			6754309	NM_010514.1	ILMN_2597769	ILMN_209642	CCAGCAGTGGCCCCAGGTGTTTGCCTCAACTCAGTCCCTCTAACATGCAT
1570731	-0.769361	-1.70452	6.06797	0.000535224	0.02675		LOC384349	LOC384349			XM_357594.1	XM_357594.1			38083731	XM_357594.1	ILMN_1259240	ILMN_200561	GCCCTCCATTAACCCAGCAGGACGGGGCAGGACATGGTTTCTACAGCCAT
4290528	-0.766917	-1.70163	5.69208	0.000170106	0.0124235		GREB1	Greb1			scl42604.11_253				7656872	NM_015764	ILMN_2433318	ILMN_186180	GCACCGCGGGTGGTAGTAGTTCAAGGAGAAACCTGTCCAAGTTGATGCCA
430068	-0.766557	-1.70121	8.65458	5.93e-05	0.00648778		0610041G09RIK	0610041G09Rik			scl0068377.2_268				34304068	NM_183274	ILMN_2693895	ILMN_218281	TTGTGGATCAGCGCCTCCAGTTCCTTTCCAAATCATTCCTGCCCAAAGCT
3780358	-0.766101	-1.70067	5.65081	0.000366204	0.0207249		MFAP2	Mfap2	Mus musculus microfibrillar-associated protein 2 (Mfap2), mRNA.		NM_008546.2	NM_008546.2		17150	31982203	NM_008546.2	ILMN_2981545	ILMN_209358	TTCTCAGTGCCTGGGGGCAGCCCTCCTCAGTCTCCTCAGGTAGGCTGTGC
5860767	-0.764015	-1.69821	7.52859	7.83e-05	0.00791379		GCS1	Gcs1	Mus musculus glucosidase 1 (Gcs1), mRNA.		NM_020619.2	NM_020619.2		57377	31981105	NM_020619.2	ILMN_1255453	ILMN_213401	GGAAAGCTAGGCCATTTGTGTCACTTGGAATATGCAGACAAGGGCTTGGG
3780010	-0.763945	-1.69813	7.32004	2.86e-05	0.00392023		BC018462	BC018462			scl0232821.5_303				22122720	NM_146178	ILMN_2772899	ILMN_224001	GGCCTCCTTAGCCAGGAGTAGCCCATCTGCATCCCATGCAAAGACAGAGT
5080338	-0.763366	-1.69745	7.35504	8.17e-06	0.00184388		BCL2L2	Bcl2l2	Mus musculus Bcl2-like 2 (Bcl2l2), mRNA.		NM_007537.1	NM_007537.1		12050	6680773	NM_007537.1	ILMN_2636443	ILMN_210038	CCAAGGCAAGAGCGCAAGTGGGCACTCAGTCCTGCAGTTACCAGTCCTAC
1470392	-0.762729	-1.6967	6.13341	0.00270727	0.0766082		GPRIN1	Gprin1			scl026913.1_318	NM_012014.1			33469112	NM_012014.1	ILMN_2738123	ILMN_221629	GCCCTGGTCCCTCTAGCCTCCGTTTTTGGCTACTAACTGTCACAGTATAC
3890706	-0.761297	-1.69501	5.32237	6.83e-05	0.0071457		SLC22A17	Slc22a17			scl45555.8.1_9	NM_021551.1			10946991	NM_021551.1	ILMN_2746664	ILMN_222232	ATGGGCCATGGAGCCTTCCTGCAGCATGTGGTACTGGCGGCCTGTGCCCT
50563	-0.759022	-1.69234	7.66995	0.00010931	0.00970521		HAPLN4	Hapln4			scl33741.4_276	NM_177900.3			34328429	NM_177900.3	ILMN_2589915	ILMN_208828	CAAACACTTATCCAGACTCTTCTCTGGGCTAGGATTGTTCTGAGGTCCCC
6450682	-0.756853	-1.6898	6.7446	1.43e-05	0.00252246		H2-L	H2-L			scl0014980.1_39						ILMN_2476267	ILMN_191117	TGTCTCTCCGAGATTGTAAAGCGTGAAGACAGCTGCCTGGACTGTACTGA
2450022	-0.756694	-1.68961	8.57684	3.85e-05	0.00488213		TTC5	Ttc5	Mus musculus tetratricopeptide repeat domain 5 (Ttc5), transcript variant 1, mRNA.		NM_001080949.1	NM_001080949.1		219022	124358947	NM_001080949.1	ILMN_3013144	ILMN_245623	GGGACCCTTGTTTATTCTTCCTGCCTCTTCAAAGGTGCCGACTTAAAGAG
4670424	-0.755153	-1.68781	5.77968	5.87e-05	0.00646483		9630019K15RIK	9630019K15Rik	Mus musculus proline rich region 18 (Prr18), mRNA.		NM_178774.3	NM_178774.3		320111	40254340	NM_178774.3	ILMN_2728682	ILMN_220923	CGGGGTCTCTACCTCGTTGCTGACATTCTGAGGACATTTTCTAGTCACTG
3370537	-0.752014	-1.68414	7.51116	1.86e-05	0.00295032		RAI16	Rai16			scl45347.17_343				51768521	XM_139129	ILMN_2486863	ILMN_192304	TCGTTTGAGAGGCTGGGCAATACTCAATGCACTTTGGCATTTGCATGGTG
4260241	-0.751596	-1.68365	6.94672	0.000261256	0.0166151		DLK1	Dlk1			scl42790.6_48				6753641	NM_010052	ILMN_2771738	ILMN_187749	GTGGTGGAGTTTGCTCTATTGTGTGGAATCGAGTGAACGCTATGCTTACA
6060521	-0.751379	-1.6834	7.2105	5.95e-05	0.00648778		ZFP334	Zfp334	Mus musculus zinc finger protein 334 (Zfp334), mRNA.		NM_178411.2	NM_178411.2		228876	31341520	NM_178411.2	ILMN_2855298	ILMN_184763	TGGAGGCCGGCTGGGCTTCTCCCGTGTGGTCTTCCTACAGCTTGTGGCAA
1230630	-0.751362	-1.68338	5.72923	3.97e-05	0.00499832		AW146242	AW146242	Mus musculus expressed sequence AW146242 (AW146242), mRNA.		NM_146168.1	NM_146168.1		232023	22122698	NM_146168.1	ILMN_2735429	ILMN_221426	AGAAGCACAGTCAGAGCTGCCCCTGGGATTGCATCAGGGAACGGCTGATC
6100577	-0.750973	-1.68293	8.50802	0.000203571	0.0139877		SMARCE1	Smarce1	Mus musculus SWI/SNF related, matrix associated, actin dependent regulator of chromatin, subfamily e, member 1 (Smarce1), mRNA.		NM_020618.3	NM_020618.3		57376	41055974	NM_020618.3	ILMN_2880246	ILMN_210923	GAGAGCTGCGCCTGCTTATCTAGAGTGCTGTTCAGTGTAGTCGATCTGGG
5690441	-0.750854	-1.68279	9.79295	0.000212805	0.0143394		CCND1	Ccnd1			scl0012443.2_180	NM_007631.1			6680867	NM_007631.1	ILMN_2601471	ILMN_210028	GCCATAGACTGGTGGTGGGTCCACGGAATCTGCCCTGTGACATGAAAGGC
1430719	-0.75074	-1.68266	4.70036	2.38e-05	0.00343198		DGKK	Dgkk	Mus musculus diacylglycerol kinase kappa (Dgkk), mRNA.		NM_177914.2	NM_177914.2		331374	50054140	NM_177914.2	ILMN_2874399	ILMN_220036	GCGTGCTCAATTACCTTGCTCAGTCCAATGGCTGGTTCACTGAGGTGCAC
5390725	-0.749024	-1.68065	6.47562	7.28e-06	0.00170692		G6PC3	G6pc3			scl0001294.1_4	NM_175935.2			31341661	NM_175935.2	ILMN_1218602	ILMN_208870	GCCTGGCTTATTGTACCTTCCTATTGGCAGTCGGCCTATCTCGGGTCTTC
6180678	-0.748935	-1.68055	8.83368	6.55e-06	0.00161097		GUSB	Gusb	Mus musculus glucuronidase, beta (Gusb), mRNA.		NM_010368.1	NM_010368.1		110006	6754097	NM_010368.1	ILMN_2855334	ILMN_221841	CCTCCATTTCCCAGGTGATCCAAATGCCCTTTTGGCCCCTGCGGGTACCA
7050446	-0.747892	-1.67934	7.95689	8.46e-05	0.00822595		CKLFSF3	Cklfsf3	Mus musculus CKLF-like MARVEL transmembrane domain containing 3 (Cmtm3), mRNA.		NM_024217.2	NM_024217.2		68119	31982641	NM_024217.2	ILMN_2679037	ILMN_217094	AGGACCACTGGTGACATGGACTTCTCTGTAGTCCCTTGGGGGCGGTTACT
5570619	-0.746983	-1.67828	7.85529	0.000169873	0.0124235		TDRKH	Tdrkh			scl072634.6_30	XM_131021.5			38077872	XM_131021.5	ILMN_2703698	ILMN_219057	CAGCTTTCAGAATTCTGGTGCCCAGAGCAGTCCAGAGACGTCCATGTTTG
3370025	-0.745748	-1.67684	6.42839	9.75e-05	0.0091285		PKIA	Pkia			scl23405.6_408	NM_008862.2			31543488	NM_008862.2	ILMN_2674122	ILMN_216692	GCCCACTGTTCACACCCTACCACTGAGTCTTCCTTAAATGTGACATCAAG
730521	-0.74437	-1.67524	6.23891	1.68e-05	0.00278357		PPAPDC1	Ppapdc1			scl33962.6.1_87	XM_134059.2			23599871	XM_134059.2	ILMN_2593859	ILMN_209234	ACCTCAGTGGAGAACAAGCAGATCAACCCTCCTAACTGGACAGGACGCAC
1030370	-0.74353	-1.67427	5.07136	4.7e-05	0.00563439		LOC272465	LOC272465			XM_198094.2	XM_198094.2			28483231	XM_198094.2	ILMN_2533140	ILMN_198849	CACCCCCCTACGCACCCTGACACAGAGGAGGTCGTAGACTAAAAAGTAAT
1660309	-0.742983	-1.67363	6.6289	0.00694863	0.135563		SMAD1	Smad1	Mus musculus MAD homolog 1 (Drosophila) (Smad1), mRNA.		NM_008539.3	NM_008539.3		17125	42476186	NM_008539.3	ILMN_2671572	ILMN_216481	GTGAGAGCAGATGAGTAATTCCTTCTGTTCGCAAATCAACTGGCTTCGTG
1580445	-0.742687	-1.67329	8.99413	1.6e-05	0.00269034		LMYC1	Lmyc1	Mus musculus v-myc myelocytomatosis viral oncogene homolog 1, lung carcinoma derived (avian) (Mycl1), mRNA.		NM_008506.2	NM_008506.2		16918	34328139	NM_008506.2	ILMN_1221750	ILMN_213909	GGGACTCCTGGAACTATCTTGGGAGGACAAGTGGTGAACAGGCTAAAGTC
1820368	-0.742265	-1.6728	6.5349	0.00103482	0.0409073		6330503C03RIK	6330503C03Rik	Mus musculus RIKEN cDNA 6330503C03 gene (6330503C03Rik), mRNA.		NM_029528.2	NM_029528.2		76156	110625814	NM_029528.2	ILMN_2869623	ILMN_220684	GTCTTAGCCTTGGTTGGTGGAAGGAGCCCATGTTGGAGAAGGCCAGAGGC
4150148	-0.742177	-1.6727	7.5474	9.48e-05	0.00898049		PANX1	Panx1	Mus musculus pannexin 1 (Panx1), mRNA.		NM_019482.2	NM_019482.2		55991	86262133	NM_019482.2	ILMN_2946088	ILMN_254281	TAAGAGCACAGAGCCTCAGCCACAGAGGAGCAGCATTCTGGACTGGCAGG
2350735	-0.741889	-1.67236	4.93463	9.49e-06	0.00201776		CYP2J13	Cyp2j13			scl24091.9.1_43				21704079	NM_145548	ILMN_2777576	ILMN_222856	GCCACCAGCCAATGAGAACCTGAGTCTGAAGTTCAGATTAGGCATCACCA
2120372	-0.741794	-1.67225	7.91878	0.00360819	0.0920791		LOC212399	LOC212399			XM_137003.2	XM_137003.2			38090437	XM_137003.2	ILMN_1244312	ILMN_199013	GCATTGCTGACAGGATGCAGGAGATCACAATCATTGCTCCCCCTGAGCGC
6560040	-0.741699	-1.67214	8.77631	1.56e-05	0.00266132		ZMYM2	Zmym2	Mus musculus zinc finger, MYM-type 2 (Zmym2), mRNA.		NM_029498.2	NM_029498.2		76007	37595741	NM_029498.2	ILMN_2781493	ILMN_185418	CCCTGCAGAGGGCGGGCTTTATGCGTTCCTGACCAGATGGTTGTGTATGG
1110048	-0.740693	-1.67098	7.60288	2.41e-05	0.00344651		UNC13B	Unc13b			scl022249.50_191	NM_021468.1			10946863	NM_021468.1	ILMN_1220360	ILMN_184899	GTCAGATGAGCTTCCTGGACCCTTGCTCAGAAACGTGACTTGATCTTTGG
1850427	-0.739938	-1.6701	7.38232	3.86e-05	0.00488662		VAMP4	Vamp4			scl000897.1_256				3108178	AF061516	ILMN_2460555	ILMN_189355	GCCTATGTAGAGTCCTGACTCTTTGCTGCAAGAGATGCATAACCATCCTA
2680176	-0.739486	-1.66958	6.46486	8.83e-06	0.00191303		IFT88	Ift88	Mus musculus intraflagellar transport 88 homolog (Chlamydomonas) (Ift88), mRNA.		NM_009376.1	NM_009376.1		21821	6678332	NM_009376.1	ILMN_2949869	ILMN_259883	CCTACGTGGATCCACTGGGCCCTCAGATAGAAAGACCAAAAACTGCAGCC
7000754	-0.738988	-1.669	6.84056	0.00010904	0.00970519		6330403K07RIK	6330403K07Rik	Mus musculus RIKEN cDNA 6330403K07 gene (6330403K07Rik), mRNA.		NM_134022.1	NM_134022.1		103712	21624634	NM_134022.1	ILMN_2594139	ILMN_209264	TGAGGGCTTTCCTTTGCTGCGGCCCATAGGAGGACTGTGCTAGAGAATTC
5720669	-0.738257	-1.66816	4.92566	0.00142826	0.0508636		CALCR	Calcr	Mus musculus calcitonin receptor (Calcr), transcript variant a, mRNA.		NM_007588.2	NM_007588.2		12311	112181178	NM_007588.2	ILMN_3120532	ILMN_226309	CTGCCATCAGGAACCACGGAATCCTCCAATCAGCAACAACGAAGGCGAGG
5080292	-0.737976	-1.66783	5.90366	0.000300443	0.0181877		IGFBP5	Igfbp5	Mus musculus insulin-like growth factor binding protein 5 (Igfbp5), mRNA.		NM_010518.2	NM_010518.2		16011	70909321	NM_010518.2	ILMN_2964324	ILMN_238078	GGATAGTACAGTTCAGACAAGACTCCTTCAGATTCCGAGACGCCTACCGG
5270148	-0.737694	-1.66751	6.49727	0.000163748	0.0121837		SCRN2	Scrn2	Mus musculus secernin 2 (Scrn2), mRNA.		NM_146027.1	NM_146027.1		217140	22122498	NM_146027.1	ILMN_2692341	ILMN_218155	GAGCAGGAAGGCCTAGAGGCTCTCAGAGGGCTGCTTACGGGTGAACAGAC
450356	-0.737661	-1.66747	9.46174	5.55e-05	0.0062376		CTE1	Cte1			scl026897.4_185	NM_012006.1			6753549	NM_012006.1	ILMN_3139875	ILMN_223756	TGTCAAGTCCTTGACTGGCGCATGCAGGATCCTGGGTTCAATCCAGCTGC
7610215	-0.735749	-1.66526	7.33343	0.000107517	0.00966702		2810410A03RIK	2810410A03Rik			scl26709.1.1784_7						ILMN_1243249	ILMN_188793	TGGTGCCAGTGCGGTGGGCGAGTTATGAGACCTGAGCTGCAGACTGGAAT
2600176	-0.735036	-1.66444	6.40364	0.00402475	0.0984052		TUBB4	Tubb4	Mus musculus tubulin, beta 4 (Tubb4), mRNA.		NM_009451.3	NM_009451.3		22153	31981938	NM_009451.3	ILMN_1236175	ILMN_188577	TCCTGACCCAGCACCTTCACTCTGGCTCCCGTAAGTCCCCGTATGTTCCT
6020356	-0.734178	-1.66345	5.91699	6.34e-05	0.00675677		PRICKLE1	Prickle1			XM_128308.4	XM_128308.4			38077129	XM_128308.4	ILMN_1224069	ILMN_201581	CAGCCGCTTTGGTGTCTAGTCCACAAGAGAACACTCCAGAAACTGCCGGC
5890195	-0.733913	-1.66314	7.29667	8.47e-05	0.00822595		SMOC1	Smoc1	Mus musculus SPARC related modular calcium binding 1 (Smoc1), mRNA.		NM_022316.1	NM_022316.1		64075	11612484	NM_022316.1	ILMN_1225376	ILMN_211655	AGGAGTTTAGAATCTGACCAGCCAACTTCTCTCTCACAGATGGGCGTAGG
6280070	-0.73373	-1.66293	10.5265	9.79e-06	0.00204052		GTF2F2	Gtf2f2			scl45293.12.6_30	NM_026816.1			39930424	NM_026816.1	ILMN_2736611	ILMN_221516	GCCTGCCTTGACAGGACAAAGACACCTGGGTCTACCACTCCTCTCAGTAA
670543	-0.733683	-1.66288	9.47234	0.000142461	0.0113971		BC019977	BC019977	Mus musculus microtubule-associated protein 7 domain containing 1 (Mtap7d1), mRNA.		NM_144941.2	NM_144941.2		245877	31542191	NM_144941.2	ILMN_2855590	ILMN_219950	CACACAATACTGGTTGCTTCAGGGGTGATGCCCCCTGTCCTCGCCTGGAA
6620674	-0.733159	-1.66227	4.78135	0.000129011	0.0108181		5031439A09RIK	5031439A09Rik			scl22418.15.1_82				31560142	NM_026582	ILMN_2704184	ILMN_194464	ACATGGCAAACCCCATCCTGTGTTTTTCCTAACTTTGGCCAGAACCATGG
5310288	-0.732416	-1.66142	8.57966	2.04e-05	0.00308741		DDX26	Ddx26			scl45445.19_47				51467748	NM_008715	ILMN_1217716	ILMN_188260	CAAATCCCTCGCTTGTCATTGGCTCTTGCGTGTCAGTTTCCCTCAGGTTA
380288	-0.732316	-1.6613	5.49911	0.000128012	0.0107742		NKD1	Nkd1			scl33534.10_93				31980621	NM_027280	ILMN_2696611	ILMN_186519	TGGTGGTGTACGAGAGCCAGGCTGGGCAGGCCGTCCAGAGACACGAACAC
540553	-0.730297	-1.65898	6.79754	0.000144882	0.0114492		TTC5	Ttc5	Mus musculus tetratricopeptide repeat domain 5 (Ttc5), transcript variant 1, mRNA.		NM_001080949.1	NM_001080949.1		219022	124358947	NM_001080949.1	ILMN_3083981	ILMN_245623	CTGGTGGAAGCCTGGAACCAGCTGGGTGAGGTGTACTGGAAGAAAGGAGA
4060735	-0.729837	-1.65845	8.85554	1.07e-05	0.00209923		H2-D1	H2-D1	Mus musculus histocompatibility 2, D region locus 1 (H2-D1), mRNA.		NM_010380.2	NM_010380.2		14964	31088857	NM_010380.2	ILMN_1248382	ILMN_196741	AATTTGAATGTGGGTGGCTGGAGAGATGGCTCAGCGCTGACTGCTCTTCC
6250424	-0.729023	-1.65752	6.77719	0.000161596	0.0121127		2700029E10RIK	2700029E10Rik	Mus musculus receptor accessory protein 4 (Reep4), mRNA.		NM_180588.1	NM_180588.1		72549	30725846	NM_180588.1	ILMN_2739250	ILMN_221701	CTACACCAGCTACCGGGGTTCTGCTCCGTCTGGCTTGTGCCTAAATGGCA
3390053	-0.727369	-1.65562	10.2236	2.19e-05	0.0032358		BNIP3L	Bnip3l	Mus musculus BCL2/adenovirus E1B interacting protein 3-like (Bnip3l), mRNA.		NM_009761.2	NM_009761.2		12177	31542233	NM_009761.2	ILMN_2716567	ILMN_220021	ACTCTCACGGTGAAGCAGCTGTTGGAACTCCTGGTATTAATGGAGCCAGA
7400408	-0.726675	-1.65482	7.70492	0.000451789	0.0238154		3632413B07RIK	3632413B07Rik			scl18325.32_1				33695079	NM_027230	ILMN_2627205	ILMN_193564	GGGAGTCTCGGCTAGATGCCTTCTGGGACTAGGGGTGCATTGTGAGCCAG
830445	-0.725015	-1.65292	5.62255	0.00160957	0.0551309		SLC6A13	Slc6a13			scl29553.16.1_150	NM_144512.1			21362294	NM_144512.1	ILMN_1212645	ILMN_222957	CTTGATGCCCCTATTCCAGGGTGGTCCACACATTGTGACGTGCCCGAATC
6760762	-0.723106	-1.65073	6.08544	6.98e-05	0.00727817		SDC3	Sdc3			scl24887.7_12	NM_011520.2			42476309	NM_011520.2	ILMN_2715042	ILMN_219906	AAGATACCAAGGCCTGGTCCATCCTTACCATGGGCGCTCGTACACCCCTG
2100524	-0.720832	-1.64813	6.9069	0.00015717	0.0119209		THTPA	Thtpa	Mus musculus thiamine triphosphatase (Thtpa), mRNA.		NM_153083.2	NM_153083.2		105663	26449158	NM_153083.2	ILMN_2794825	ILMN_235295	GGGTGACCTTTTGAGGAGAACTCCCTATGGACCGTCCTATGCCTGTGCAG
580369	-0.719946	-1.64712	5.64829	8.52e-05	0.00823971		CADPS2	Cadps2			scl0001035.1_47	NM_153163.2			30520366	NM_153163.2	ILMN_2998313	ILMN_208854	GTACCATGTCGCCAGGTGTGCTTCCAACACAAGTGTAACAGCTTGCCGGC
6900088	-0.719638	-1.64677	5.67922	0.00172387	0.0575654		L3MBTL3	L3mbtl3	Mus musculus l(3)mbt-like 3 (Drosophila) (L3mbtl3), mRNA.		NM_172787.1	NM_172787.1		237339	27370169	NM_172787.1	ILMN_2815479	ILMN_231567	AACCTGGCTGGGTTAAGCCTCGGACTGGTGTCAGTCATGTTCGCCCTGTG
1980427	-0.719503	-1.64661	5.26866	0.000377723	0.0211417		PLXNA2	Plxna2			scl17028.34_93				33859838	NM_008882	ILMN_2701815	ILMN_191862	GGCTTGAGCCAGATGGTTCTGCCTCTGTGACTGCTGCTTTGCATGAAAAT
4780184	-0.719327	-1.64641	9.29634	1.96e-05	0.0030375		LY6E	Ly6e			scl017069.4_4				31982210	NM_008529	ILMN_2776278	ILMN_224189	AAGATTCTACAGCAGAAGGCCTGTGTCGCCACCAAAACCCCTCCCCCTGG
3290187	-0.718971	-1.64601	6.88372	0.000357614	0.0205914		PSMB5	Psmb5	Mus musculus proteasome (prosome, macropain) subunit, beta type 5 (Psmb5), mRNA.		NM_011186.1	NM_011186.1		19173	6755203	NM_011186.1	ILMN_2613469	ILMN_211192	CGCTAACATGGTGTATCAGTACAAAGGCATGGGGCTGTCTATGGGCACCA
770465	-0.718408	-1.64537	10.6825	2.42e-05	0.00345995		2410003B16RIK	2410003B16Rik			scl34770.25_118				38089264	XM_204283	ILMN_1218247	ILMN_186024	AAACTGAACGCCAGCGCTTCCACCAGCCTACTCCTCTGTCGCATTATGGG
5260382	-0.7174	-1.64422	6.73088	9.56e-06	0.00201776		FDXR	Fdxr	Mus musculus ferredoxin reductase (Fdxr), mRNA.		NM_007997.1	NM_007997.1		14149	6679766	NM_007997.1	ILMN_2984012	ILMN_216640	TTCTGCAAGCTGACCTCCCAGTGTGGCTTGAGGCCAAGGAGGGAACCTGA
4290661	-0.716993	-1.64375	7.64916	0.000872462	0.0368182		CORO1A	Coro1a	Mus musculus coronin, actin binding protein 1A (Coro1a), mRNA.		NM_009898.2	NM_009898.2		12721	31982807	NM_009898.2	ILMN_2714796	ILMN_219885	CCGTGTCAAGGCTGGAGGAGGACGTGAGGAATCTGAACGCCATAGTGCAA
130577	-0.716596	-1.6433	5.56567	0.00330908	0.0875224		FGF10	Fgf10	Mus musculus fibroblast growth factor 10 (Fgf10), mRNA.		NM_008002.3	NM_008002.3		14165	34328438	NM_008002.3	ILMN_2736497	ILMN_221505	GGCACTGCTCCACCATGCTGAAGTGTGTTAGCCACGGGTACAGAGCATAT
3060541	-0.715771	-1.64236	4.65912	0.000212733	0.0143394		CAMK1G	Camk1g	Mus musculus calcium/calmodulin-dependent protein kinase I gamma (Camk1g), mRNA.		NM_144817.2	NM_144817.2		215303	92110041	NM_144817.2	ILMN_2856865	ILMN_214947	TCCAGGATTAGCTTCCCACTGCACGGAGACCCAGGCCACTCCAAAGCTCT
4670634	-0.715603	-1.64217	8.09629	0.000118836	0.0102106		ISYNA1	Isyna1	Mus musculus myo-inositol 1-phosphate synthase A1 (Isyna1), mRNA.		NM_023627.1	NM_023627.1		71780	12963756	NM_023627.1	ILMN_1228752	ILMN_217702	GCAGCCCTGTAGTGAATGCCCTCTTCCGCCAGCGCAGCTGTATCGAGAAT
1170121	-0.715273	-1.64179	5.17851	0.000338705	0.0198665		NME5	Nme5			scl51546.7.1_73				18079348	NM_080637	ILMN_2696232	ILMN_184565	GCCAACCCTACTTCAAGGACTCACAGAGCTTTGTAAGGAAAAGCCACCAG
5820626	-0.714739	-1.64119	5.37344	0.000288955	0.0176099		TMBIM1	Tmbim1	Mus musculus transmembrane BAX inhibitor motif containing 1 (Tmbim1), mRNA.		NM_027154.3	NM_027154.3		69660	31980813	NM_027154.3	ILMN_2908056	ILMN_246128	TGTGGCTGGGAAGCAGTCTGGGTGAGAGATAAGTGGGGACAGGGAAAGCG
1710309	-0.713637	-1.63993	8.28702	6.08e-05	0.0065568		1810047C23RIK	1810047C23Rik	Mus musculus RIKEN cDNA 1810047C23 gene (1810047C23Rik), mRNA.		NM_138668.1	NM_138668.1		192169	20149753	NM_138668.1	ILMN_2717569	ILMN_217393	ACATGAGCTTGCCAATTGACGCCGTTGTGTCTGTTGCTCCAGAGGAATCA
50274	-0.712288	-1.6384	7.97782	0.000365398	0.0207078		SYNGR2	Syngr2	Mus musculus synaptogyrin 2 (Syngr2), mRNA.		NM_009304.1	NM_009304.1		20973	7106428	NM_009304.1	ILMN_2706231	ILMN_212433	TGCTTCCTGACCAACCAGTGGGCAGCCACCAAACCTCAAGATGTCCGGGT
60041	-0.712235	-1.63834	7.59983	0.000649419	0.0305679		IL11RA1	Il11ra1	Mus musculus interleukin 11 receptor, alpha chain 1 (Il11ra1), mRNA.		NM_010549.1	NM_010549.1		16157	7110650	NM_010549.1	ILMN_1229957	ILMN_213279	GTACAGATGATTGGAGAGTGTGTGCGGTCTTGGGCTTGGCCCTTCTGGGA
7050717	-0.711744	-1.63778	6.80058	0.00034255	0.019937		LOH11CR2A	Loh11cr2a	Mus musculus loss of heterozygosity, 11, chromosomal region 2, gene A homolog (human) (Loh11cr2a), mRNA.		NM_172767.2	NM_172767.2		67776	40254243	NM_172767.2	ILMN_2850792	ILMN_211556	CCTTCGTAAGTGCAAATTGCTGCCTGAGAGTAAGAGGAGCTGGCTGAGAA
4780653	-0.710976	-1.63691	6.35079	1.96e-05	0.0030375		BCL2L2	Bcl2l2	Mus musculus Bcl2-like 2 (Bcl2l2), mRNA.		NM_007537.1	NM_007537.1		12050	6680773	NM_007537.1	ILMN_2936517	ILMN_210038	TGCTCTCCAAAGCCCAAAGGGACAAATAGGGACTTTGCTTAGGCCAAGGC
5560762	-0.710742	-1.63665	5.94214	2.63e-05	0.00363682		A430106H13RIK	A430106H13Rik			ri|A430106H13|PX00064G20|AK020775|1059					AK020775	ILMN_2551339	ILMN_202664	GCCAGGATGGCCTTGAACTTTTCTTTGCTTGCCTCAGCCTTTCGAGTGGC
1780528	-0.71044	-1.6363	8.70182	7.04e-05	0.0073129		C630013N10RIK	C630013N10Rik	Mus musculus kelch-like 26 (Drosophila) (Klhl26), transcript variant 1, mRNA.		NM_172052.1	NM_172052.1		234378	25286712	NM_172052.1	ILMN_2647313	ILMN_214370	GTCCCTTGCTGCTCAGAGTCATGGATGTCATCGTTGTACGGCCGCTCAGC
4540577	-0.710347	-1.6362	5.22982	0.000165926	0.0122566		WNT3	Wnt3	Mus musculus wingless-related MMTV integration site 3 (Wnt3), mRNA.		NM_009521.1	NM_009521.1		22415	6678592	NM_009521.1	ILMN_2508080	ILMN_194624	GTGGGGCTGCACGGATCAATCCATCAACTCCGTCTTAAGGAGAATCAGAA
3130215	-0.709924	-1.63572	8.13006	0.000121936	0.0103785		KDELC1	Kdelc1	Mus musculus KDEL (Lys-Asp-Glu-Leu) containing 1 (Kdelc1), mRNA.		NM_023645.2	NM_023645.2		72050	31560064	NM_023645.2	ILMN_1249999	ILMN_209992	GAGCGAGCCCCAAATTCGAGAGGGTATGAAGAGGGTAGAGCCACAATCCG
7550463	-0.709894	-1.63568	5.8415	0.000105589	0.00960541		SLC25A30	Slc25a30			scl45299.10_346				13385735	NM_026232	ILMN_2675523	ILMN_187229	ACTGCACGGCTTCATGGTTCCTGCTTGGGCAGAATCTTTCACTTACAGTA
6280088	-0.708253	-1.63382	8.63372	0.00585609	0.122424		MNS1	Mns1	Mus musculus meiosis-specific nuclear structural protein 1 (Mns1), mRNA.		NM_008613.1	NM_008613.1		17427	6678907	NM_008613.1	ILMN_2678431	ILMN_217039	GTTGGTGACAGTAGGCCCTGGTCTATCTGCATGTTCTAAAACATCCTCCT
5690427	-0.708099	-1.63365	9.34104	5.87e-05	0.00646483		PRKACA	Prkaca	Mus musculus protein kinase, cAMP dependent, catalytic, alpha (Prkaca), mRNA.		NM_008854.3	NM_008854.3		18747	24475738	NM_008854.3	ILMN_2833376	ILMN_223320	ATCCCTCTCGTAACTTCTCCCAAAAAGGAGGAGCTCTCAGGCCTGGGTGG
2970521	-0.707566	-1.63305	6.53092	0.000107599	0.00966702		PARP14	Parp14	Mus musculus poly (ADP-ribose) polymerase family, member 14 (Parp14), mRNA. XM_901644 XM_916789 XM_924484 XM_924488		NM_001039530.1	NM_001039530.1		547253	87299606	NM_001039530.1	ILMN_2825803	ILMN_239612	GCCTTGAGACCTTGGCTGCTGTGTCTAAGTGGACTGGCAGAGACTGTGGC
2940681	-0.707328	-1.63278	5.25224	0.000758766	0.0337502		GATA2	Gata2	Mus musculus GATA binding protein 2 (Gata2), mRNA.		NM_008090.3	NM_008090.3		14461	31982350	NM_008090.3	ILMN_2612283	ILMN_211079	GCTGCAGAGCACCCTAACCGGAAGTAACTTATTTTGTGCTAGTACCCGCA
6020246	-0.706703	-1.63207	7.68299	0.00405697	0.0986592		PIM2	Pim2	Mus musculus proviral integration site 2 (Pim2), transcript variant 1, mRNA.		NM_138606.1	NM_138606.1		18715	20070429	NM_138606.1	ILMN_1213136	ILMN_210613	CTTTCGAGGCCGAATACCGACTTGGCCCCCTCCTGGGTAAGGGAGGCTTT
4570201	-0.706481	-1.63182	5.4923	9.19e-05	0.00878337		AA407270	AA407270	Mus musculus expressed sequence AA407270 (AA407270), mRNA.		NM_001033208.1	NM_001033208.1		102371	85701615	NM_001033208.1	ILMN_2913989	ILMN_261110	CTCCAGGGAGGAGAATGTGTGCTGGGCTATGGGAGCCATGTTCAGAGATT
620037	-0.705899	-1.63116	6.83563	0.00105557	0.0413105		1190009E20RIK	1190009E20Rik			scl26474.1.1_266						ILMN_1259596	ILMN_188289	CCCCCTCGTTTGCTGTACCTGGTCAAGGCATTTGCTGGCACCATCGTGGT
5890487	-0.705432	-1.63063	8.94242	0.0001851	0.0131372		GSTK1	Gstk1	Mus musculus glutathione S-transferase kappa 1 (Gstk1), mRNA.		NM_029555.2	NM_029555.2		76263	118130626	NM_029555.2	ILMN_2792924	ILMN_213974	ATCTGATGTGGCCCTGGGAGCTGGAGCAAGAGTCCACCTTTAGCTGTGCC
430307	-0.704669	-1.62977	7.6388	2.57e-05	0.00358007		ZFP219	Zfp219	Mus musculus zinc finger protein 219 (Zfp219), mRNA.		NM_027248.1	NM_027248.1		69890	30794417	NM_027248.1	ILMN_2896229	ILMN_226672	CACAGTGCCTTAGAAGTGGCAGAGGTGAGGGTCAAAGAACGGGGTCCTCG
2000541	-0.704648	-1.62975	8.48094	2.47e-05	0.00348312		2610207P08RIK	2610207P08Rik			scl067153.8_8	XM_127746.2			28479608	XM_127746.2	ILMN_2622208	ILMN_212052	TCGCTATGCCCATGGTCTGATCTCTGATTACATCCCTAAAGAACTGAGTG
3990475	-0.703881	-1.62888	6.08993	9.15e-05	0.00876123		GUS-S	Gus-s			ri|0610039G03|R000004J13|AK002832|924					AK002832	ILMN_1256735	ILMN_201608	CCGGCGGGAGGCTCTGTGCTAGGCTGGGTCCATTTTTATCTCAATTCCCA
4490465	-0.703858	-1.62886	9.573	8.08e-05	0.00809065		OSGEP	Osgep			scl45612.9.1_2	NM_133676.1			19526831	NM_133676.1	ILMN_2664511	ILMN_215858	GCCCTCTTCGCTGACAAGGGTATGGACCCTATATAAGGCTTAGGGTCCCT
3460161	-0.703778	-1.62876	6.81268	1.01e-05	0.00204695		9830124H08RIK	9830124H08Rik			scl0219105.1_166				31559960	NM_144842	ILMN_1231971	ILMN_219770	GGCAGTGTCTGCAGTACCCAGACATACACTGTGTAAGAGGACCTTACAGG
1110020	-0.703678	-1.62865	5.30904	0.00101722	0.0404751		CXX1A	Cxx1a	Mus musculus CAAX box 1 homolog A (human) (Cxx1a), mRNA.		NM_024170.1	NM_024170.1		66158	21313589	NM_024170.1	ILMN_2952779	ILMN_226958	CGGGCCCTGCAGTGGGTGATCCCCTACATCAAGATCGACAGCCCCCTGCT
1740072	-0.703656	-1.62863	7.10029	0.000802363	0.0350355		RAMP3	Ramp3	Mus musculus receptor (calcitonin) activity modifying protein 3 (Ramp3), mRNA.		NM_019511.1	NM_019511.1		56089	9507030	NM_019511.1	ILMN_3152486	ILMN_222398	TGACTGTGGCTATGGCTGGCCTGGTGGTGTGGCGCAGCAAGCACACTGAT
2350520	-0.703379	-1.62831	5.47998	0.000151941	0.011693		A830007L07RIK	A830007L07Rik			scl30664.4.1_54	XM_133865.4			28481703	XM_133865.4	ILMN_1260082	ILMN_215580	GGGCAGAACGCCAAGCTCTCGACTTTGTCTTCGCTCCAGACCCTTGAGAG
7610152	-0.701516	-1.62621	5.89401	0.000279187	0.0173414		HIST1H3H	Hist1h3h	Mus musculus histone cluster 1, H3h (Hist1h3h), mRNA.		NM_178206.2	NM_178206.2		319152	75991705	NM_178206.2	ILMN_2860616	ILMN_249613	CCGCCGCATCCGCGGGGAGAGGGCTTAAAGTTCGTCTTTCTGTGTTTTTC
2510491	-0.700635	-1.62522	9.30558	5.64e-05	0.00632182		ZFP219	Zfp219			scl069890.1_204				30794417	NM_027248	ILMN_2494455	ILMN_193142	CTGTTAAGGAGCCGCTCTGCCAGTTCCTGCTGGTCCATAGGCATGAGAGT
2810435	-0.700262	-1.6248	10.2004	0.000171764	0.0124442		HYAL2	Hyal2			scl0003576.1_15				45331201	NM_010489	ILMN_1230039	ILMN_194163	GCTAGGCCAGAGAAGGCCTGACTCTACTCCCTGCTCCTGGATAGTTTATA
6040411	-0.698847	-1.62321	6.20743	0.000156816	0.0119141		GRIP1	Grip1	Mus musculus glutamate receptor interacting protein 1 (Grip1), transcript variant 2, mRNA.		NM_130891.1	NM_130891.1		74053	19263333	NM_130891.1	ILMN_2685318	ILMN_217599	CAGCAACCCAGCCACGGTGGTAATCTAGAGACACGAGAACCCACTAACAC
240543	-0.69843	-1.62274	6.0889	0.0022405	0.0673882		RAB33A	Rab33a	Mus musculus RAB33A, member of RAS oncogene family (Rab33a), mRNA.		NM_011228.1	NM_011228.1		19337	6755259	NM_011228.1	ILMN_3161828	ILMN_214658	GACTTAAGGCCCAGAAATCCCTCTTGTACCGTGATGCCGAGAGGCAGCAA
830326	-0.698258	-1.62254	5.11297	0.00130167	0.0477667		D330038O06	D330038O06			scl0330788.1_4				31342721	NM_177899	ILMN_2769672	ILMN_209794	CTGGAGGAAAAAACCCTTGCTGTTTAGATGTCATTGCTCCCATAGATTCC
6900706	-0.698149	-1.62242	5.75359	1.36e-05	0.00246733		GRIA3	Gria3			scl8260.1.1_298				8393312	NM_016886	ILMN_2638066	ILMN_189832	CAACAATGAAGAACCTCGTGACCCACAAAGCCCTCCTGATCCTCCCAATG
2470669	-0.698099	-1.62237	5.60506	0.000358967	0.0206013		PBX3	Pbx3	Mus musculus pre B-cell leukemia transcription factor 3 (Pbx3), mRNA.		NM_016768.1	NM_016768.1		18516	7949104	NM_016768.1	ILMN_2642148	ILMN_210749	GCAGAGTCTGAATGGGGATTCTTACCAAGGGTCCCAAGTCGGAGCCAATG
6420102	-0.697896	-1.62214	4.98886	0.00360449	0.0920559		DBN1	Dbn1			scl0003730.1_82				34328250	NM_019813	ILMN_2451077	ILMN_188251	TGTCCGTTCGGCCTCGGTCCGGCCCGCAGCATGGCCGGCGTCAGCTTCAG
4730037	-0.69672	-1.62082	6.91629	0.00639719	0.12926		FGF15	Fgf15			scl31838.2_538				6679776	NM_008003	ILMN_2770929	ILMN_223880	GCCTGTGTCAACCTGGACCCCTCATTTACAAACAAGATTAGGAAGCCCCA
1170278	-0.6957	-1.61967	4.82537	5.4e-05	0.00615701		PCDH7	Pcdh7	Mus musculus protocadherin 7 (Pcdh7), mRNA.		NM_018764.1	NM_018764.1		54216	9055301	NM_018764.1	ILMN_2881857	ILMN_226390	GAGCACAGTAGTTTGAAGTCATGGGAACTGCTGTAGCCCATACAAGTCCC
1470431	-0.695429	-1.61937	5.56761	3.85e-05	0.00488213		SEMA6B	Sema6b	Mus musculus sema domain, transmembrane domain (TM), and cytoplasmic domain, (semaphorin) 6B (Sema6b), mRNA.		NM_013662.1	NM_013662.1		20359	7305474	NM_013662.1	ILMN_2769285	ILMN_212203	GGCCAGCTGAGTCCAGGACCCTCTCCAGCCCTATCCCCATCAATAAAACT
4010411	-0.6941	-1.61787	4.75321	0.000464616	0.0241819		NTRK3	Ntrk3	Mus musculus neurotrophic tyrosine kinase, receptor, type 3 (Ntrk3), transcript variant 1, mRNA.		NM_008746.4	NM_008746.4		18213	33413411	NM_008746.4	ILMN_2675199	ILMN_214012	TGGCATGACCCGCATCCCAGTCATTGAGAACCCCCAGTACTTCCGTCAGG
4230136	-0.693572	-1.61728	6.47874	0.00440861	0.10408		RASL11A	Rasl11a	Mus musculus RAS-like, family 11, member A (Rasl11a), mRNA.		NM_026864.1	NM_026864.1		68895	110625727	NM_026864.1	ILMN_2932662	ILMN_225258	TCCAAAGCGAAAGCGTCCTCCGCCCTGGGGTGATCCAGCTCAGATAGACT
10341	-0.693296	-1.61697	11.2576	0.00013357	0.0110773		NXN	Nxn			scl39913.12_317				40254622	NM_008750	ILMN_2677472	ILMN_190874	GATCTTTCTTGGTCTGAGGGAAAACCAGCGCATCAGTGGGTTCTTGGGCA
4040170	-0.693096	-1.61675	7.04008	0.000267933	0.0167805		GM347	Gm347	Mus musculus gene model 347, (NCBI) (Gm347), mRNA.		NM_001005420.1	NM_001005420.1		241289	53749209	NM_001005420.1	ILMN_2911307	ILMN_253550	GTGGTGGCAGGCTCTGTGGTCCCGTTGTGGTCCTAAATGATCTGGTTCTA
4590414	-0.692488	-1.61607	6.8283	0.000839036	0.0361144		IGFBP5	Igfbp5			scl016011.3_113				6754311	NM_010518	ILMN_2682613	ILMN_190841	CCCCGATGTGGAAGAGCTCGGCTCCTCTTTAGCATTTTGGTACTTAAGGA
360437	-0.692188	-1.61573	9.29734	8.27e-05	0.00815536		MAGED2	Maged2	Mus musculus melanoma antigen, family D, 2 (Maged2), mRNA.		NM_030700.1	NM_030700.1		80884	13507637	NM_030700.1	ILMN_2600565	ILMN_209932	GGCCAGTACCAACAGCAGCTCTGGTGCCTGTGGTTTCTCCTACAAGTGAG
7040477	-0.691776	-1.61527	5.49428	0.000952073	0.0390497		CAPN2	Capn2	Mus musculus calpain 2 (Capn2), mRNA.		NM_009794.1	NM_009794.1		12334	6753253	NM_009794.1	ILMN_2620030	ILMN_211842	CCCGGTTTGCAGACGACGAGCTAATCATCGACTTTGACAATTTTGTGCGG
1820358	-0.691049	-1.61446	5.48063	0.000243831	0.0158179		1700003F12RIK	1700003F12Rik	Mus musculus RIKEN cDNA 1700003F12 gene (1700003F12Rik), mRNA. XM_976207		NM_029305.1	NM_029305.1		75480	110626063	NM_029305.1	ILMN_2868440	ILMN_245209	GGGTGAGAACCCCCGCATCAAGGCTGGGAAAACCAAGATCGTGCTGCTTT
7330278	-0.690919	-1.61431	9.07735	0.00330324	0.0875214		LGALS1	Lgals1			scl47757.5.8_11	NM_008495.1			6678681	NM_008495.1	ILMN_2619107	ILMN_211746	CCTGACCATCAAGCTGCCAGACGGACATGAATTCAAGTTCCCCAACCGCC
520100	-0.690795	-1.61417	4.98733	0.000130315	0.010867		5031439A09RIK	5031439A09Rik			scl22418.15.1_82				31560142	NM_026582	ILMN_2704186	ILMN_194464	CTACATGGCAAACCCCATCCTGTGTTTTTCCTAACTTTGGCCAGAACCAT
4900403	-0.688825	-1.61197	5.90136	0.000206066	0.0140804		GNAS	Gnas			scl0071358.1_234				47271395	NM_010309	ILMN_1252926	ILMN_190161	TCACCCTTCCAGTGACAATTACGTCATTCCTTCATCGCCTCATGAGTTTA
7200333	-0.688792	-1.61193	6.27536	0.000119071	0.0102114		GUSB	Gusb	Mus musculus glucuronidase, beta (Gusb), mRNA.		NM_010368.1	NM_010368.1		110006	6754097	NM_010368.1	ILMN_2741114	ILMN_221841	AGGGAGGTCACCTCCCCTTTGAGGCTGACATTAGCAAGCTGGTCCAGAGT
1850524	-0.688428	-1.61153	8.97833	2.17e-05	0.00320984		2610207P08RIK	2610207P08Rik			scl067153.8_8	XM_127746.2			28479608	XM_127746.2	ILMN_2622209	ILMN_212052	CGCTATGCCCATGGTCTGATCTCTGATTACATCCCTAAAGAACTGAGTGA
4040689	-0.688221	-1.61129	8.45298	0.000207046	0.0140982		1700041B20RIK	1700041B20Rik			scl0073338.1_268				51706384	XM_485065	ILMN_1230440	ILMN_190833	CCTGCTTTCCAGGTAAAAGGATGCGGTGATGCCTCTGTGCTGGTGGGAAT
5390121	-0.687412	-1.61039	5.37834	0.000986092	0.0397612		THSD2	Thsd2			scl38092.5_307	NM_028351.1			30794143	NM_028351.1	ILMN_3162785	ILMN_221501	GCTTTCCAGAACCGTGAGGGGTTTTGGTCACCTGGAACAGGGCTCCAATC
5700593	-0.687192	-1.61015	5.67963	0.000889773	0.0372709		SLC7A6	Slc7a6			scl33391.9_439	NM_178798.2			31377828	NM_178798.2	ILMN_2600389	ILMN_209913	GCTGCCAGTTAAAGCCAAAGCAATAGGCGTGAATCTCTGTGAGCAGTGTG
6550382	-0.68714	-1.61009	7.98279	0.00468867	0.107226		APEX1	Apex1			scl46370.4_89				6753085	NM_009687	ILMN_2776952	ILMN_221957	GCCTCTTGTGCTATGTGGGGATCTCAATGTGGCTCATGAAGAAATTGACC
1980128	-0.686847	-1.60976	8.76929	4.63e-05	0.00559844		2510048K03RIK	2510048K03Rik	Mus musculus prolylcarboxypeptidase (angiotensinase C) (Prcp), mRNA.		NM_028243.1	NM_028243.1		72461	33469014	NM_028243.1	ILMN_2639155	ILMN_213631	GTCCTGCTCTCTTTGTTTCCAAGGCCAATTTTATGGTGGTCTGGCTACAT
1850128	-0.686226	-1.60907	8.21432	3.01e-05	0.00407717		ELOVL1	Elovl1	Mus musculus elongation of very long chain fatty acids (FEN1/Elo2, SUR4/Elo3, yeast)-like 1 (Elovl1), transcript variant 2, mRNA.		NM_019422.2	NM_019422.2		54325	85702349	NM_019422.2	ILMN_3143506	ILMN_252169	AGAGGTCAGCAATAATCTGTCACTGTGGACTCAGGCTCCCTTCTCACTCC
6580164	-0.685777	-1.60857	7.85297	3.19e-05	0.00428193		WRN	Wrn	Mus musculus Werner syndrome homolog (human) (Wrn), mRNA.		NM_011721.2	NM_011721.2		22427	31543963	NM_011721.2	ILMN_1244390	ILMN_188807	ACCAGACTCCAGGCTCTTCTTCTCCTGAACTCATCCACACAACGAGAACA
2360682	-0.684269	-1.60689	4.86367	0.000401468	0.0220083		BCORL1	Bcorl1			scl0320376.11_15	NM_178782.3			31560826	NM_178782.3	ILMN_2755424	ILMN_222829	GGCACCAGGGTCCCTTGGACTGGCTTCTACACTTCTGACCAAGACCAAAC
270717	-0.683839	-1.60641	6.73752	0.000514093	0.0260971		BC023741	BC023741			scl0209200.1_109	XM_148582.3			38079767	XM_148582.3	ILMN_1220813	ILMN_212449	CCCTAGGCCAGTGAGTTCCATCCCATAATTCTTTTTCATGTCCATCTCTG
5720241	-0.682136	-1.60451	6.84711	0.000379533	0.0212168		PFN2	Pfn2	Mus musculus profilin 2 (Pfn2), mRNA.		NM_019410.2	NM_019410.2		18645	31980876	NM_019410.2	ILMN_2929791	ILMN_210891	GCCATTATGGATATTAGGTATCCCAACATAACCATCTGGAGTGTGTCCAG
4540523	-0.682077	-1.60445	9.10787	5.44e-05	0.00616225		NEK3	Nek3	Mus musculus NIMA (never in mitosis gene a)-related expressed kinase 3 (Nek3), mRNA.		NM_011848.1	NM_011848.1		23954	6754819	NM_011848.1	ILMN_1252297	ILMN_210752	GGCAACAGTTACAGCTGTCCAGTGCCTGTTATCCCCAATTACCATGTAAC
6770079	-0.681362	-1.60365	4.657	0.00825731	0.14944		5330410G16RIK	5330410G16Rik			scl34700.7.1_46	NM_182991.1			33695140	NM_182991.1	ILMN_2698911	ILMN_218680	ATCCCTTAGTCCCCTTGAGACAAGTGGACCTAAGTGGCCGAGAGAGGAGG
20358	-0.68124	-1.60352	6.37689	0.00237775	0.0700499		TAPBP	Tapbp			scl0021356.1_24	NM_009318.1			6678218	NM_009318.1	ILMN_1226819	ILMN_213284	TTGAGGGGAAGACGTGGCTCTCCACCATCCGCCACCATTCCGATGGCTCT
1570072	-0.680956	-1.6032	5.75365	0.00130911	0.0478819		5930434B04RIK	5930434B04Rik			scl0381356.3_15	XM_355322.1			38074587	XM_355322.1	ILMN_1213573	ILMN_212458	AGGTGGAGGCCCTCAGATATAGGCCAATTTGGGGTGGTCAGTCACTTAAG
5690136	-0.680834	-1.60307	6.64491	0.000420364	0.0225453		D630014A15RIK	D630014A15Rik	Mus musculus RIKEN cDNA D630014A15 gene (D630014A15Rik), mRNA.		NM_001033381.1	NM_001033381.1		319666	85701878	NM_001033381.1	ILMN_2780352	ILMN_234807	CCTTTCTTCTCCCTTAGGAGATATGAGATAAAGACACACTGGCCACCCTG
4260730	-0.680831	-1.60306	6.089	0.00022448	0.014839		RNF31	Rnf31	Mus musculus ring finger protein 31 (Rnf31), mRNA.		NM_194346.2	NM_194346.2		268749	40254408	NM_194346.2	ILMN_2595387	ILMN_209393	CCTCATCAATGCCCATTCACTGGACCCAGCTACCTTGTATGAAGTGGAGG
5810722	-0.677468	-1.59933	5.17509	0.00587398	0.122623		EBPL	Ebpl	Mus musculus emopamil binding protein-like (Ebpl), mRNA.		NM_026598.1	NM_026598.1		68177	13386085	NM_026598.1	ILMN_2725035	ILMN_211415	GCGCTTTTGTCTACTTGTCTATAGTAGGAAATGTTGCAGATTCCCAAGGC
6330592	-0.677382	-1.59923	5.12829	0.000114331	0.00995577		D11LGP2E	D11Lgp2e	Mus musculus DEXH (Asp-Glu-X-His) box polypeptide 58 (Dhx58), mRNA.		NM_030150.2	NM_030150.2		80861	70608132	NM_030150.2	ILMN_2915689	ILMN_257425	GATCCAGGCCAAAAAGTGGTCCCGGGTGCCTTTCTCCATACCAGTCTTCG
2320647	-0.676019	-1.59772	5.96272	0.000175811	0.0126363		ABHD8	Abhd8	Mus musculus abhydrolase domain containing 8 (Abhd8), mRNA.		NM_022419.1	NM_022419.1		64296	11967946	NM_022419.1	ILMN_3002505	ILMN_223684	GCATGCCCCAGAGCGAACCAGGCACAGTCAGTGTTGGAGACTCAGTGCCC
6450092	-0.675731	-1.59741	5.61888	0.00364476	0.0925104		JPH3	Jph3			scl33235.4_45	NM_020605.1			10181141	NM_020605.1	ILMN_2703948	ILMN_219076	GGGCCCCGTTGCATACCCAGCACTCCCGGATGTCCAATGTAACTTGTTTC
1450138	-0.674597	-1.59615	8.06445	3.58e-05	0.00462484		NDUFB7	Ndufb7	Mus musculus NADH dehydrogenase (ubiquinone) 1 beta subcomplex, 7 (Ndufb7), mRNA.		NM_025843.1	NM_025843.1		66916	13385321	NM_025843.1	ILMN_2717460	ILMN_220088	CGGCTACTAAAGAAGGGTAAGGCAGAGTAGCCATGGGGGCGCACCTGACC
4900722	-0.674089	-1.59559	5.23551	6e-05	0.00651053		H2-T10	H2-T10	Mus musculus histocompatibility 2, T region locus 10 (H2-T10), mRNA.		NM_010395.5	NM_010395.5		15024	86262135	NM_010395.5	ILMN_2894678	ILMN_215923	TGTTGCCACGGTTTTTTCCATTTTGCTCATTTGTCTCTGTGTGGCTCGCA
4830687	-0.673996	-1.59549	7.21095	2.45e-05	0.00347357		F630043A04RIK	F630043A04Rik	Mus musculus RIKEN cDNA F630043A04 gene (F630043A04Rik), mRNA.		NM_198605.1	NM_198605.1		219114	38348455	NM_198605.1	ILMN_2865912	ILMN_223717	TGTGTACCACCACCGTCTGGCAGCTTTAGGAAATTTTGTGTGGCATAAAG
4040088	-0.673926	-1.59541	5.51551	0.0008205	0.0355192		TCEAL6	Tceal6	Mus musculus transcription elongation factor A (SII)-like 6 (Tceal6), mRNA.		NM_025355.2	NM_025355.2		66104	31981278	NM_025355.2	ILMN_2839027	ILMN_213921	CATCAATTCTGACCTCTCTGAGGAGAAAGAACACTGCTGGCCCTGCTTTT
7560291	-0.67331	-1.59473	5.51401	4.69e-05	0.00563216		JUN	Jun	Mus musculus Jun oncogene (Jun), mRNA.		NM_010591.1	NM_010591.1		16476	6754401	NM_010591.1	ILMN_2646625	ILMN_214303	GCTATCATTGGCTCATACTCTCTCCCCCGGCAACACACAAGTCCAGACTG
6180427	-0.6729	-1.59427	6.49722	0.000271988	0.0169736		DAPK2	Dapk2	Mus musculus death-associated kinase 2 (Dapk2), mRNA.		NM_010019.2	NM_010019.2		13143	34328166	NM_010019.2	ILMN_2977558	ILMN_216280	CTGTGTCTGCCAGCCTCTTGCCAGCCCACTGTGTTGTAGGTTTTTTCTCG
6420487	-0.67209	-1.59338	5.65839	0.00122038	0.0454299		D530030K12RIK	D530030K12Rik			ri|D530030K12|PX00089L06|AK052570|1462					AK052570	ILMN_2557319	ILMN_203440	ATGGGACCTATCCAGCCAGAGAAGACGGTGATTTGGGCTCAAGAGAGCAG
5690243	-0.671553	-1.59279	4.85659	0.000189832	0.0133682		SCL0001419.1_32	scl0001419.1_32			scl0001419.1_32	AK049832.1			26093657	AK049832.1	ILMN_2473294	ILMN_190788	GCCACCGAGGAACCGAGGAGAGGCTGAGATCTCCGAACAGCTAAACAATC
6860040	-0.671447	-1.59267	4.83957	6.72e-05	0.00705834		KLHL6	Klhl6	Mus musculus kelch-like 6 (Drosophila) (Klhl6), mRNA.		NM_183390.1	NM_183390.1		239743	34419627	NM_183390.1	ILMN_2840514	ILMN_211787	CAGGAAGCCAACCACAAATTCGGCTGGTGTCTCTGTCTGGCAAGTTTGCT
4560743	-0.669068	-1.59005	6.81942	0.0015253	0.053085		PDLIM2	Pdlim2	Mus musculus PDZ and LIM domain 2 (Pdlim2), mRNA.		NM_145978.1	NM_145978.1		213019	22122422	NM_145978.1	ILMN_2619767	ILMN_211617	TGGCCACTCCACCCAAGCTCCACACCTGTGAGAAATGCAGCGTCAACATC
2850717	-0.669	-1.58997	5.59381	0.000330522	0.0195383		H2-Q8	H2-Q8			scl015019.3_96				24475670	NM_023124	ILMN_2771182	ILMN_223897	AGACACAGATCGCCAAGGGCCATGAGCAGAGTTTCCGAGGGAGCCTGAGG
2490731	-0.668928	-1.58989	5.10839	0.000175452	0.0126306		MYL1	Myl1	Mus musculus myosin, light polypeptide 1 (Myl1), mRNA.		NM_021285.1	NM_021285.1		17901	29789015	NM_021285.1	ILMN_2878542	ILMN_218373	GATAATCTCAAGTCCACACACCACCGTTATCATCTACTTGGGTCCACAAC
650392	-0.66792	-1.58878	5.38547	1.87e-05	0.00295819		5430433G21RIK	5430433G21Rik			scl20223.6.1_258	XM_283765.2			38075131	XM_283765.2	ILMN_2728134	ILMN_220885	GCATCGTGCCGTTATGAGATGATCCGTTCTGTGGGGTAGAACTTGAGGAC
670072	-0.66748	-1.5883	7.90712	0.000283694	0.0174328		HSPA5BP1	Hspa5bp1			scl52742.10_14	NM_133804.1			19527019	NM_133804.1	ILMN_1226606	ILMN_222505	GAGGGAGGGCGCATGCCCCTTATTTATGGGAACCACTTCATTCTACTGTT
6380095	-0.667275	-1.58807	11.0671	0.000474485	0.0245593		ADK	Adk	Mus musculus adenosine kinase (Adk), mRNA.		NM_134079.1	NM_134079.1		11534	19527305	NM_134079.1	ILMN_2986899	ILMN_218965	ATGTGCTTCAGACATCTGATGGACTTGGGGCAGCTGCCTAACCCGCAACA
7380068	-0.667029	-1.5878	7.25508	4.8e-05	0.00568079		ELOVL1	Elovl1			scl0002782.1_72				9507144	NM_019422	ILMN_1224780	ILMN_213970	TCCGGCCCTGATCCCTTTGAACCCTTCACTGCTGCCCGCCTGGTTTCCAC
870608	-0.667004	-1.58777	6.98601	0.000161838	0.0121127		PRR7	Prr7	Mus musculus proline rich 7 (synaptic) (Prr7), mRNA.		NM_001030296.2	NM_001030296.2		432763	110625610	NM_001030296.2	ILMN_3162239	ILMN_245941	TCCCGAGCCCCACGGGCGAACTCCTAGCCTGACTGCGAGGCTTTTTAAAT
2900136	-0.666777	-1.58752	5.58147	0.000436513	0.023141		PSMB8	Psmb8			scl0001632.1_8				6755207	NM_010724	ILMN_2693940	ILMN_185344	CAAGCTGCTTTCCAACATGATGCTGCAGTACCGGGGGATGGGCCTCTCCA
5670035	-0.666665	-1.5874	8.41773	6.66e-05	0.00703263		D8ERTD354E	D8Ertd354e			scl052120.1_108				20270034	NM_133970	ILMN_2773699	ILMN_224046	GAAAACTGACTTTCCACGTGTATGCGCATGCCGACCGTACCGCCGTGGTT
7330152	-0.66606	-1.58673	6.46853	0.000158491	0.0120011		LOC432879	LOC432879	Mus musculus predicted gene, EG432879 (EG432879), mRNA.		NM_001034882.1	NM_001034882.1		432879	85702225	NM_001034882.1	ILMN_3161906	ILMN_248051	GGCTTGCGTCAGAACTGACCACCTGACAGCACTTCCTTCACCTGCATATG
1230441	-0.66595	-1.58661	6.13384	0.000145738	0.0114607		DNAJC12	Dnajc12	Mus musculus DnaJ (Hsp40) homolog, subfamily C, member 12 (Dnajc12), mRNA.		NM_013888.1	NM_013888.1		30045	13994137	NM_013888.1	ILMN_1229993	ILMN_215271	AAATGTTGTGTTTGTGAGTTACTCAGAATGGTCAAGTCCCCCATCCTCCC
2350270	-0.665843	-1.5865	5.02871	0.00422765	0.101309		TEC	Tec			scl26495.20.1_43	NM_013689.2			24475948	NM_013689.2	ILMN_2752933	ILMN_222653	CATGGGACTATGCTAGCTGATGCTAGCAGAAAGCCAGGGTGGTTGTGATG
670554	-0.664767	-1.58531	6.7992	9.62e-05	0.00905643		CHRNB1	Chrnb1	Mus musculus cholinergic receptor, nicotinic, beta polypeptide 1 (muscle) (Chrnb1), mRNA.		NM_009601.3	NM_009601.3		11443	31981911	NM_009601.3	ILMN_3001481	ILMN_217651	GATCTGTTGGCTACTGAATTATCCCCAGCAATGTGTACAGGTCCTAGCCC
5130139	-0.664398	-1.58491	5.44818	0.000363342	0.0207078		TGFB1	Tgfb1	Mus musculus transforming growth factor, beta 1 (Tgfb1), mRNA.		NM_011577.1	NM_011577.1		21803	6755774	NM_011577.1	ILMN_2711461	ILMN_219627	TACAACCAACACAACCCGGGCGCTTCGGCGTCACCGTGCTGCGTGCCGCA
60332	-0.663831	-1.58428	5.54068	0.000251435	0.0161493		SHD	Shd			scl50606.7.1_142				6677938	NM_009168	ILMN_2775742	ILMN_224156	AGGGGACAAGGGGACCCATGACGCACAGACTTCCTTTAATGCCCTCTAGT
4390767	-0.663618	-1.58405	6.39351	0.000694899	0.0318157		D1ERTD251E	D1Ertd251e	Mus musculus transcriptional adaptor 1 (HFI1 homolog, yeast) like (Tada1l), mRNA.		NM_030245.2	NM_030245.2		27878	31981395	NM_030245.2	ILMN_2679662	ILMN_217153	CAGAATCTGTTAGTGACTAGTTAGCAACTGGAGTTCCCAAGCAACCCGCT
510445	-0.663241	-1.58364	8.82989	3.79e-05	0.00483709		0710008K08RIK	0710008K08Rik	Mus musculus RIKEN cDNA 0710008K08 gene (0710008K08Rik), mRNA.		NM_026995.1	NM_026995.1		69225	21312233	NM_026995.1	ILMN_2746968	ILMN_222255	CAGCAGGCTCTTCACGACCTGAACCTGTGCAGACTGGAGTGACAGACTGA
1410025	-0.663182	-1.58357	5.14321	0.000656963	0.030668		FZD3	Fzd3	Mus musculus frizzled homolog 3 (Drosophila) (Fzd3), mRNA.		NM_021458.1	NM_021458.1		14365	10946845	NM_021458.1	ILMN_2801520	ILMN_258222	GGCACCAGCATGAACCGTGTTATTGAGGAGGATGGAACCAGTGCTTAGTC
4850440	-0.663116	-1.5835	4.59054	0.00404149	0.0984944		TCFL4	Tcfl4	Mus musculus MAX-like protein X (Mlx), mRNA.		NM_011550.2	NM_011550.2		21428	31560536	NM_011550.2	ILMN_2620510	ILMN_211894	TTTTGTTATATGCAGTTTCCCAAACTTCTTAGCAGACCTCCAAAGCAGCC
7400044	-0.662683	-1.58302	4.6447	0.00165518	0.0563435		FOSL2	Fosl2	Mus musculus fos-like antigen 2 (Fosl2), mRNA.		NM_008037.3	NM_008037.3		14284	40789304	NM_008037.3	ILMN_1252481	ILMN_220185	TTAACGGTGAAACGGCCCTAGGAGGGTCGCTCTAGTTGAACTCTCCAGGC
3520228	-0.661813	-1.58207	9.37508	3.01e-05	0.00407717		CHD8	Chd8			scl067772.1_248	NM_201637.1			42517133	NM_201637.1	ILMN_2703082	ILMN_219011	CCAGACGCCTCCATTAACCACAGACTATGTAGCGCTGGCCCTAGCCTCTG
3940598	-0.661498	-1.58172	4.65914	0.000154912	0.011809		4933428D01RIK	4933428D01Rik			scl45682.5.1_217	XM_127662.2			23602056	XM_127662.2	ILMN_2707902	ILMN_219371	GGGTCTACTGATTCTCTGGTCTGCTAGCCATAACTACCTTTAATCATGTG
4060593	-0.661172	-1.58137	8.97838	0.000109095	0.00970519		LTAP	Ltap			scl13370.1.1_25				31560769	NM_033509	ILMN_2685770	ILMN_189719	TGTACCCAGTCTCCCCTCTTCCTCAGTTTTTCCCATCTGGAAATCTGGAG
5900333	-0.66109	-1.58128	10.2587	9.23e-05	0.00879725		GPSN2	Gpsn2	Mus musculus glycoprotein, synaptic 2 (Gpsn2), mRNA.		NM_134118.1	NM_134118.1		106529	19923069	NM_134118.1	ILMN_2994779	ILMN_210533	AAACACCGCAGCTACCTGAAGGAGTTCCGCGACTACCCGCCCCTGCGCAT
870309	-0.660953	-1.58113	9.27461	0.000114752	0.00997325		SERPINE2	Serpine2			ri|B230326M24|PX00160G23|AK045954|2047					AK045954	ILMN_1246808	ILMN_204512	GTGGAATGCTGGATGCCTGGGATGCTGTAGTGAAGGATGAGCAGGCCGGT
6290239	-0.660862	-1.58103	4.94558	0.00901526	0.156887		4632401N01RIK	4632401N01Rik			ri|4632401N01|PX00012C16|AK019479|3812					AK019479	ILMN_1253925	ILMN_202709	CATAGGAAACTCTGGGACAAAGGTGGTCAGAGATGAAAGCCAGTGGGACC
2030674	-0.660394	-1.58051	5.88716	0.00120485	0.0450138		5430432M24RIK	5430432M24Rik	Mus musculus RIKEN cDNA 5430432M24 gene (5430432M24Rik), transcript variant 2, mRNA.		NM_146127.1	NM_146127.1		73847	22165379	NM_146127.1	ILMN_2686097	ILMN_217663	CTCGGAAGAGCTCGCCGGTCTTCACACGTAGTAGCCTTCTCAGGTCTGCA
7160343	-0.660201	-1.5803	7.3615	0.00181242	0.0593528		GNAS	Gnas			scl0071358.1_234				47271395	NM_010309	ILMN_1223437	ILMN_190161	CTCGGCAACAGTAAGACCGAGGACCAGCGCAACGAGGAGAAGGCGCAGCG
2100373	-0.659812	-1.57988	4.77598	0.00056284	0.0276787		THEM5	Them5	Mus musculus thioesterase superfamily member 5 (Them5), mRNA.		NM_025416.1	NM_025416.1		66198	21539588	NM_025416.1	ILMN_2946970	ILMN_219668	GACAAGCAGACCGTCTATGCCAAGTCCTCCGGTGTTTTCCTTCAGCTGCA
3130022	-0.659173	-1.57918	7.07598	0.000377334	0.0211417		NELF	Nelf			scl056876.17_315	NM_020276.2			10190661	NM_020276.2	ILMN_2657467	ILMN_215273	TCCCTGACCCAGGGGAGTTAGGATTGGGCACTGAACAATGTACGATATCC
1170484	-0.658897	-1.57887	5.78024	4.57e-05	0.00556216		CRRY	Crry			scl15731.3_14				52426749	NM_013499	ILMN_2688631	ILMN_185160	GGAACCCAGCGCCATTTCTGGGTGGGACTGCTTTCTACACCATTTGCCGT
2070152	-0.656631	-1.5764	5.94929	0.00226291	0.0677579		TIMP2	Timp2			scl021858.1_100	NM_011594.2			31543866	NM_011594.2	ILMN_2712867	ILMN_219729	CGCTGCCTGATGCGTATTAAGACATATCCGTGGGCTTGCTGCATAACTCA
3890097	-0.655682	-1.57536	8.07729	0.000716751	0.0324228		PRKRA	Prkra			scl19107.8.1_10	NM_011871.1			6755161	NM_011871.1	ILMN_3161021	ILMN_210278	CCACAAGGCTGAGTGTGGTTTTCATTTTACAGGGTCAGACGCATAGGTTG
5890072	-0.654599	-1.57418	5.06929	0.000215858	0.014459		COL23A1	Col23a1			scl072794.4_14				23510252	NM_153393	ILMN_2650447	ILMN_187019	GGTACGGACACCATGAACCTGAAGGCTGATCCCCCAGCAAGCCTGAGCAA
2190039	-0.653889	-1.5734	4.53602	0.00054443	0.0271501		RNASE1	Rnase1	Mus musculus ribonuclease, RNase A family, 1 (pancreatic) (Rnase1), mRNA.		NM_011271.2	NM_011271.2		19752	31981519	NM_011271.2	ILMN_1220763	ILMN_223373	GTTAGGACTTCCATATGACAAAACATGCGTTCCTGTCCTGTGTCATGCTC
2600286	-0.653463	-1.57294	5.34343	0.00218056	0.066365		FGF10	Fgf10	Mus musculus fibroblast growth factor 10 (Fgf10), mRNA.		NM_008002.3	NM_008002.3		14165	34328438	NM_008002.3	ILMN_2982771	ILMN_221505	AGTGTGTTAGCCACGGGTACAGAGCATATGACTGTTGACATCAGACTCCT
5560349	-0.651626	-1.57094	4.96304	0.00036823	0.0207903		2310015N21RIK	2310015N21Rik			scl49816.11_356				33859812	NM_181397	ILMN_1240868	ILMN_195560	GAGAATAGGAGGTACCCAAGCCTCCTGCCTGTCTTAAGGTAGTTCTATAG
1940092	-0.651481	-1.57078	4.81625	0.000881488	0.037061		CER1	Cer1			scl24173.2_450				6753409	NM_009887	ILMN_2775793	ILMN_224160	GAATAGTGAAGGTACTCTTAACAGTTTACACGTGGAAGGGGCTCAGGCAC
6480131	-0.650974	-1.57023	5.66389	0.000245881	0.0159281		TAPBPL	Tapbpl	Mus musculus TAP binding protein-like (Tapbpl), mRNA.		NM_145391.1	NM_145391.1		213233	21703781	NM_145391.1	ILMN_2974611	ILMN_196775	GGCCCTGGACTGTACAAGTCTCTGCTTTCTGTGCTATTGAGAAGAGAGCC
3190246	-0.648639	-1.56769	5.87108	7.06e-05	0.0073129		SLC13A4	Slc13a4	Mus musculus solute carrier family 13 (sodium/sulfate symporters), member 4 (Slc13a4), mRNA.		NM_172892.1	NM_172892.1		243755	27370363	NM_172892.1	ILMN_2827072	ILMN_214987	CCCAAAGGTGTTGCCAGTCCTTCCTATGCATCCACGAGCCCTTTGAGGGG
1260484	-0.648592	-1.56764	5.89728	0.00321971	0.0859621		SEMA6A	Sema6a			ri|A730020P05|PX00149A22|AK042751|3226					AK042751	ILMN_1214701	ILMN_204102	GACGCCGGGGTTTTGTGAGGCAAGCATGTGCTGTGTAGCATGAAAATGGC
2140523	-0.648568	-1.56761	7.04645	8.48e-05	0.00822595		KATNB1	Katnb1			scl33465.19_457				51764282	XM_134311	ILMN_1246737	ILMN_185079	CAACTCAAGAGCATCAGTGGCCTCGTCAAGAGCAAGTCGGGTTTGAGTGG
5260474	-0.648365	-1.56739	6.51498	0.000394674	0.021769		ELOVL1	Elovl1			scl0002782.1_72				9507144	NM_019422	ILMN_2723491	ILMN_213970	TGCCTTAAACTTGGGAGAGGAACACTCAGGGCTGGCCGGCACGCACCCGG
5310156	-0.648193	-1.5672	7.24256	5.69e-05	0.0063667		3321401G04RIK	3321401G04Rik			scl077574.1_0	XM_133096.5			38083966	XM_133096.5	ILMN_1229200	ILMN_219772	CCCAGTCTACTCAGCCCCGACCCTTGTACATAGAAAACAGAAAACCTACC
3400646	-0.64748	-1.56643	6.90168	0.000668515	0.0309836		PTPNS1	Ptpns1			scl20297.9_280	XM_149178.1			20911758	XM_149178.1	ILMN_2722996	ILMN_220510	GCGCCCTGTGAGGAGTGGGATTTGTTTTTCTGTAGACCAGATGAGAAGGA
60220	-0.647422	-1.56637	9.33403	0.000168325	0.0123934		GPSN2	Gpsn2	Mus musculus glycoprotein, synaptic 2 (Gpsn2), mRNA.		NM_134118.1	NM_134118.1		106529	19923069	NM_134118.1	ILMN_2710784	ILMN_210533	TACCTGAAGGAGTTCCGCGACTACCCGCCCCTGCGCATGCCCATTATTCC
1190195	-0.647169	-1.56609	6.04138	0.000150862	0.011657		LOC211823	LOC211823			XM_131191.4	XM_131191.4			38077063	XM_131191.4	ILMN_1255324	ILMN_197641	AGGTGGACAGGAAAGCGTCTAGCAACCCTGACCTTCATCTCAACAGGGCG
1410050	-0.64654	-1.56541	5.74652	0.000199506	0.0138419		LOC380712	LOC380712			XM_354627.1	XM_354627.1			38091480	XM_354627.1	ILMN_1249828	ILMN_199154	CTGGTCACCGTGGGCAGCATAAGCATCTCCACAGGGATCCGAATTCTGAC
1850019	-0.64652	-1.56539	5.61	4.51e-05	0.00550881		KBTBD7	Kbtbd7	Mus musculus kelch repeat and BTB (POZ) domain containing 7 (Kbtbd7), mRNA.		NM_001024135.1	NM_001024135.1		211255	67625734	NM_001024135.1	ILMN_3156633	ILMN_226072	CCCTGTTTGGGGGCCAACTTTTTCTTCCCCACTAACTTCTGTTGATAGCC
130369	-0.645701	-1.5645	7.95416	0.000452869	0.0238196		NT5M	Nt5m	Mus musculus 5',3'-nucleotidase, mitochondrial (Nt5m), mRNA.		NM_134029.2	NM_134029.2		103850	118129938	NM_134029.2	ILMN_1216748	ILMN_208901	CTGGTGTTCTTAGATCCCATTAACAGCCCAGAAAGGAGTCAGCAGGTGTG
6520133	-0.644689	-1.5634	5.42073	0.000809734	0.0352554		ISGF3G	Isgf3g	Mus musculus interferon dependent positive acting transcription factor 3 gamma (Isgf3g), mRNA.		NM_008394.2	NM_008394.2		16391	31982244	NM_008394.2	ILMN_2636339	ILMN_213365	ACCCGAAAGCTGCGGAGCTGGATCGTGGAGCAGGTGGAGAGTGGCCATTT
770672	-0.643522	-1.56214	4.93117	0.000550899	0.0272978		GJA4	Gja4	Mus musculus gap junction membrane channel protein alpha 4 (Gja4), mRNA.		NM_008120.2	NM_008120.2		14612	34328122	NM_008120.2	ILMN_2737704	ILMN_221604	CCCTGGGTTTTCATCACACCCCACTTCTCCTGGGAAAAAGCACTGATGCA
3140689	-0.641194	-1.55962	7.79205	0.00616272	0.12667		SMARCA1	Smarca1	Mus musculus SWI/SNF related, matrix associated, actin dependent regulator of chromatin, subfamily a, member 1 (Smarca1), mRNA.		NM_053123.3	NM_053123.3		93761	31340953	NM_053123.3	ILMN_1253650	ILMN_209637	CTTGTGCTGAGGTTTTAGCTTTTCTATGTTTTCTATGCCGCTGCTTTGAA
2940672	-0.640724	-1.55911	5.7998	0.000407781	0.0222148		D130049O21RIK	D130049O21Rik			scl0330863.1_285	NM_198632.1			38348505	NM_198632.1	ILMN_2662793	ILMN_215717	AGCTTGCTAAGTGCGTGCAAACAGCCCAGAGCAGCCAGATAGAGATGTGG
540544	-0.640465	-1.55883	9.85282	0.000282982	0.0174328		PGLS	Pgls	Mus musculus BCNP1 homolog (Bcnp1), mRNA.		NM_025396.1	NM_025396.1		66171	13384777	NM_025396.1	ILMN_2664548	ILMN_215862	TTCCACATTGTAGGGGGTGCGCCATGCACGCCGTGGGCACTTCGGGTGTT
630341	-0.640199	-1.55854	7.45075	0.000729037	0.0328322		EFEMP2	Efemp2	Mus musculus epidermal growth factor-containing fibulin-like extracellular matrix protein 2 (Efemp2), mRNA.		NM_021474.2	NM_021474.2		58859	31982689	NM_021474.2	ILMN_2866901	ILMN_220982	CCCGGGGGCCTAGGGATGACCGTTCTGCTTAAAGGAACTATGATGTGAAG
5960097	-0.639304	-1.55758	5.36687	0.00277492	0.0779347		1700113I22RIK	1700113I22Rik			scl39533.9.1_23	NM_026865.1			21902522	NM_026865.1	ILMN_2596569	ILMN_209519	GGATGGTGCCTTCTTCAACTACTTGGTTTGCATCAAGATCCACAGAGACC
3450338	-0.637906	-1.55607	8.337	6.22e-05	0.00667271		REPIN1	Repin1			scl058887.4_0	NM_175099.2			31341247	NM_175099.2	ILMN_3131197	ILMN_210453	GCACCTGGGTACTGGGGCACTGTTACCTCCAGAAGGCACTACTTCTATCG
770746	-0.637366	-1.55549	6.26457	7.62e-05	0.00778264		PPAPDC1	Ppapdc1	Mus musculus phosphatidic acid phosphatase type 2 domain containing 1 (Ppapdc1), mRNA.		NM_028000.1	NM_028000.1		71910	124487351	NM_028000.1	ILMN_2884610	ILMN_259833	CCTTTCTGTCACCTTTACTCTTTGCAGCCGTGATTGCACTGTCCCGCACG
4920575	-0.63727	-1.55538	6.48784	0.000316415	0.0189019		SI	Si			scl38274.14.1_69	NM_021882.2			31981216	NM_021882.2	ILMN_2627503	ILMN_212531	GGCCTTGGAGAAAACAGCCCGCTCCTCAGTGGACAGCAGGTCTGATCATT
5860025	-0.635132	-1.55308	4.93257	0.00022253	0.0147531		1700003F12RIK	1700003F12Rik			scl20071.3.1_10						ILMN_1257491	ILMN_188133	AACTGAGGACCCGCTCGGCGCCCCAACGTGCTTCCCAGCGGTGGCGCCTA
1090735	-0.634482	-1.55238	8.45477	7.53e-05	0.00771728		NARG1L	Narg1l	Mus musculus NMDA receptor regulated 1-like (Narg1l), mRNA.		NM_025832.2	NM_025832.2		66897	34328273	NM_025832.2	ILMN_2956743	ILMN_209924	CATAGTGCTGTTGGACAGTATTTGAGGGGAGCCCTTTTTGCCATATCTAC
5860307	-0.634426	-1.55232	7.42113	0.000696337	0.0318298		KIF1A	Kif1a	Mus musculus kinesin family member 1A (Kif1a), mRNA.		NM_008440.1	NM_008440.1		16560	6680557	NM_008440.1	ILMN_2965896	ILMN_222507	AGATGCGGGTCTGAGTTGAAAGCCTTCCGGACTTCCAGTGGCCCAGACCA
1770376	-0.634264	-1.55215	6.27558	8.09e-05	0.00809065		GLIS1	Glis1			scl25158.13.1_97	NM_147221.1			22267469	NM_147221.1	ILMN_1219823	ILMN_223653	TTCCCACACGGGGCAGCAAGGCCACACCACAGGGTACTTCCCTACCTGGA
3130292	-0.633967	-1.55183	5.34943	0.000633847	0.0301167		IDB2	Idb2			ri|2810434H03|ZX00066O14|AK013239|958					AK013239	ILMN_1236868	ILMN_202115	GAGTGTTGCGGGTGCCTCCTGTGTGCGCGTTTCGGTAATGTGCTTGTGTG
990392	-0.633916	-1.55177	6.58275	0.0019998	0.0632432		SYP	Syp	Mus musculus synaptophysin (Syp), mRNA.		NM_009305.1	NM_009305.1		20977	6678194	NM_009305.1	ILMN_2630182	ILMN_212774	GGACCCTCTGCTGTGTCTGTGACGTTGGTAGTGCCTGTGATCGTGTGTTG
7560674	-0.633335	-1.55115	7.93936	0.000297914	0.0181072		LMAN2L	Lman2l			scl0214895.1_30	XM_129848.4			38074238	XM_129848.4	ILMN_1237323	ILMN_212347	CCTGGAGGGCCTGGCACAGTTCTCTGTAGCCCGAGGAAAAGGCTTCATAA
1940646	-0.633146	-1.55094	5.4008	0.000162728	0.0121593		MATK	Matk	Mus musculus megakaryocyte-associated tyrosine kinase (Matk), mRNA.		NM_010768.1	NM_010768.1		17179	6754645	NM_010768.1	ILMN_2743902	ILMN_213421	GCCAGGACCCCTGATCCCTGAAGCAGAAAGCAAGAGGACATAGATGCAGG
3310274	-0.633138	-1.55093	6.28696	0.00460249	0.106371		1700007G11RIK	1700007G11Rik	Mus musculus RIKEN cDNA 1700007G11 gene (1700007G11Rik), mRNA.		NM_001024614.1	NM_001024614.1		75784	66841373	NM_001024614.1	ILMN_3003018	ILMN_241320	TCCAGGTGACAACTCCACCAGGATCCCCATCCAGACGGATCTCTACGCAC
1430368	-0.632691	-1.55045	9.19165	0.000151115	0.011657		ST6GAL1	St6gal1			scl49300.12_501	NM_145933.2			31559929	NM_145933.2	ILMN_2705166	ILMN_219168	GTGGGCACTGACGTCACTAGCCATCTATGCATCCTAAATGCAGGATCCTC
3830390	-0.631488	-1.54916	4.36701	0.00403873	0.0984801		GRIK5	Grik5	Mus musculus glutamate receptor, ionotropic, kainate 5 (gamma 2) (Grik5), mRNA.		NM_008168.1	NM_008168.1		14809	6680092	NM_008168.1	ILMN_3163110	ILMN_257915	TAGTGGACTTGAGCAAGGGTGTCGCGGACGCCGCATTCTATCCGCACCGT
4290544	-0.631046	-1.54869	7.78307	0.000214921	0.0144175		NAV1	Nav1			scl16246.32_24				28077104	NM_173437	ILMN_2647873	ILMN_194447	AGTGCTCTCGAAGCCTACACTTTCCTTCTGGAGCCTGGGACCCTGTTTAC
3060332	-0.630563	-1.54817	5.84355	0.00016631	0.012265		TM6SF1	Tm6sf1	Mus musculus transmembrane 6 superfamily member 1 (Tm6sf1), mRNA.		NM_145375.1	NM_145375.1		107769	21703751	NM_145375.1	ILMN_2886981	ILMN_229771	CTCTGCCGACTCTACACGCAGTTTCAAGAGCCCTACCTAAAGGACCCTGC
1240176	-0.630503	-1.5481	7.27766	0.000114285	0.00995577		NUPL1	Nupl1	Mus musculus nucleoporin like 1 (Nupl1), mRNA.		NM_170591.1	NM_170591.1		71844	24497430	NM_170591.1	ILMN_2872537	ILMN_213235	GTTTGTTCCTTGACAAGGCCTTTTGAACTGTGCTGCAGGGCATCTTGTGG
5420685	-0.629979	-1.54754	6.94055	0.000266861	0.0167805		NUDT7	Nudt7	Mus musculus nudix (nucleoside diphosphate linked moiety X)-type motif 7 (Nudt7), transcript variant 1, mRNA.		NM_024437.1	NM_024437.1		67528	18859594	NM_024437.1	ILMN_3123836	ILMN_233548	CCTACAATGTGGCTGTGAGATCCTTGCCTGACTTCCTGTTGCTGCTTTAG
6760521	-0.62898	-1.54647	7.7548	0.000159909	0.0120498		2810012G08RIK	2810012G08Rik			scl41458.1.1_236						ILMN_2483948	ILMN_191985	GGCCTCCTTTCTGTCAAGAGCACACTAGATAGCACCAAGCACTGCCCAAG
6040064	-0.628819	-1.5463	5.57498	0.00211622	0.0651333		REPRIMO	Reprimo	Mus musculus reprimo, TP53 dependent G2 arrest mediator candidate (Rprm), mRNA.		NM_023396.3	NM_023396.3		67874	32129266	NM_023396.3	ILMN_2643212	ILMN_214005	GCTTTCTTTTAGTGCATTTCCAGCTGGGTCTTTATGGGAGGCTAGCGCTC
2030142	-0.628352	-1.5458	5.10707	0.000374129	0.0209925		OLFML2B	Olfml2b	Mus musculus olfactomedin-like 2B (Olfml2b), mRNA.		NM_177068.3	NM_177068.3		320078	31982213	NM_177068.3	ILMN_2745551	ILMN_222159	GCAAATGAACTTCTCCTTCTGACCAGTAACTACCTTCTTTCGTGCTCTGA
1660056	-0.628089	-1.54552	7.83678	0.0055683	0.118597		IPAS	Ipas			scl000193.1_228				17432318	AF416641	ILMN_2649671	ILMN_214594	CCCACAAATGTCTCCAAAACCACCATAAAGACCTCTCCTTGTTAGGCACC
2810603	-0.628	-1.54542	6.46613	0.000998294	0.0400388		AW536289	AW536289			scl40084.1.1_6						ILMN_1251178	ILMN_184443	GGAGGCTCCAACAAGTCAGTGAGAATCAGAGGTGTTGATGTGGGCGCTGG
620239	-0.627957	-1.54537	5.43556	0.000712211	0.0323142		LY6H	Ly6h			scl0023934.1_223	NM_011837.1			6754585	NM_011837.1	ILMN_1253982	ILMN_219946	AAAAGTCGACGTGGACTGCTGCGAGAAAGATTTGTGCAACGGGGCATCGG
5910300	-0.627452	-1.54483	6.17974	0.000119975	0.0102695		FBXO4	Fbxo4	Mus musculus F-box protein 4 (Fbxo4), mRNA.		NM_134099.1	NM_134099.1		106052	33859770	NM_134099.1	ILMN_2869312	ILMN_232119	GAGGAGGCCTTTCTACTGGACAGCTACCACAGCTGGGTTTCTGACACTTT
5420309	-0.627016	-1.54437	4.84664	0.00368209	0.0928852		1200009O22RIK	1200009O22Rik	Mus musculus RIKEN cDNA 1200009O22 gene (1200009O22Rik), mRNA.		NM_025817.3	NM_025817.3		66873	31541813	NM_025817.3	ILMN_2615431	ILMN_211396	TCTGCCTTGCCCAACTGTAGACTGTCACCAAAACCCTTTAATGCCTGGAC
2900634	-0.626356	-1.54366	13.2177	0.000738933	0.0331283		LOC382230	LOC382230			XM_356342.1	XM_356342.1			38086465	XM_356342.1	ILMN_2540188	ILMN_200839	AGCCATGACGAGCTGTTCTCCGACATCTACAAGATCCGGGAGATCGCGGA
10195	-0.625832	-1.5431	4.44642	0.000357887	0.0205914		NEF3	Nef3			scl2689.1.1_165				6679047	NM_008691	ILMN_2632416	ILMN_192711	AGTGGTGGTCACCAAGAAGGTAGAAAAGATCACCAGCGAGGGAGGCGATG
1170553	-0.625135	-1.54235	7.79703	0.000163502	0.0121837		NUDT11	Nudt11			scl55059.2_77	NM_021431.1			28916664	NM_021431.1	ILMN_2615810	ILMN_211429	TCCTGAGGGTTCCAAAGAGGTTCTGATATGGCTGGTGGTTGTGTCTCGCT
2570176	-0.624964	-1.54217	10.9261	0.000137202	0.0111426		2810025O06RIK	2810025O06Rik			ri|2810025O06|ZX00064P14|AK012814|640					AK012814	ILMN_1244979	ILMN_202100	GTCTAAAGAAACAGTGGCGTGACCTCCCTCACACAAGTCACTGTGGAGCC
4730128	-0.623926	-1.54106	7.3617	0.0014531	0.0515253		9330107J05RIK	9330107J05Rik			scl17872.1_157						ILMN_2440612	ILMN_187036	GACTGGACAGCAGAGTTGCCTTTTAGAGTGTTCCTGTGGTTCACTTGAGT
4890491	-0.62319	-1.54028	8.27162	0.000568726	0.0278105		PRKACA	Prkaca	Mus musculus protein kinase, cAMP dependent, catalytic, alpha (Prkaca), mRNA.		NM_008854.3	NM_008854.3		18747	24475738	NM_008854.3	ILMN_2833378	ILMN_223320	GTCCCCACTCACTGCAACCCCAAGTCTGATTGTGCTTTTTCTCTCAATAG
4150296	-0.622884	-1.53995	6.49952	0.00457034	0.105988		1810047C23RIK	1810047C23Rik	Mus musculus RIKEN cDNA 1810047C23 gene (1810047C23Rik), mRNA.		NM_138668.1	NM_138668.1		192169	20149753	NM_138668.1	ILMN_2957904	ILMN_217393	TGGATCACGGCAGTGGATTGGGTCTATTGAAGTACAGATGGTACTAAACC
6200360	-0.622123	-1.53914	7.60287	0.000323049	0.0192473		1110014L17RIK	1110014L17Rik	Mus musculus transmembrane emp24 protein transport domain containing 4 (Tmed4), mRNA.		NM_134020.1	NM_134020.1		103694	19527235	NM_134020.1	ILMN_2695528	ILMN_214904	CATCCCACACACCCGGTGACCATCAGATTTGTCTTCACTCCAACTCCACC
4040255	-0.621739	-1.53873	5.01218	0.000151001	0.011657		THSD1	Thsd1			scl34000.9_671				9625040	NM_019576	ILMN_2484695	ILMN_192069	CGACACACTTAGATGTTTATTGTCTGTGTCCCCACCAGTTGTGACTCCCT
4150575	-0.621188	-1.53814	4.96689	0.000894288	0.0373908		BCL9L	Bcl9l			scl37031.1_4	NM_030256.1			13384995	NM_030256.1	ILMN_1250469	ILMN_222932	TGGACTGTCACCTTGCCGGCGGCGCTTCAGGTCCGTTTCTCGCCTTCCCG
1570551	-0.620691	-1.53761	5.50994	0.000442347	0.0233449		MMP9	Mmp9	Mus musculus matrix metallopeptidase 9 (Mmp9), mRNA.		NM_013599.2	NM_013599.2		17395	31560795	NM_013599.2	ILMN_2711075	ILMN_219604	GCTAGAGAGGTAGAGGGGGTCTGTGCGTTATGGTTCAGGTCAGACTGTGT
6270075	-0.620157	-1.53704	5.98233	0.00026592	0.0167703		1810047C23RIK	1810047C23Rik	Mus musculus RIKEN cDNA 1810047C23 gene (1810047C23Rik), mRNA.		NM_138668.1	NM_138668.1		192169	20149753	NM_138668.1	ILMN_2957898	ILMN_217393	CAACCATTTCCAGAATGTGGGCACCCCAGTGATGGTCGGGGGAGGGGTAT
380465	-0.619902	-1.53677	5.81543	0.00111344	0.042439		6230400G14RIK	6230400G14Rik			scl28675.1.1_200						ILMN_2497575	ILMN_193477	GTCAAGCTGTTTGTTAGGAAGGCCTGTCACAGGCTTTTGGCGTGGGTTCT
2030672	-0.61928	-1.53611	6.2543	0.000632897	0.0301032		D130071N09	D130071N09			NM_177566.2	NM_177566.2			31343356	NM_177566.2	ILMN_3094506	ILMN_196599	CCTGCCCTGTGTGATGCTGGAGCGGTGAAGGCAAAGGCAGTAGAATAGAC
1110296	-0.618913	-1.53572	5.20179	0.00176044	0.0583213		IL7	Il7	Mus musculus interleukin 7 (Il7), mRNA.		NM_008371.2	NM_008371.2		16196	31560682	NM_008371.2	ILMN_2630852	ILMN_212833	TAGATATCCCACATCTCCTACGTGTCAGTCCTTTGTCCTGAGGAACTGGT
3140386	-0.618912	-1.53572	5.41647	0.000305533	0.018443		TAPBP	Tapbp	Mus musculus TAP binding protein (Tapbp), transcript variant 1, mRNA.		NM_001025313.1	NM_001025313.1		21356	70778973	NM_001025313.1	ILMN_3155492	ILMN_244571	GGTGCTGGGATTAAAGGCGTGCGCCACCACCGCTGGACTCGAACTAAACT
4230356	-0.618626	-1.53541	7.92165	0.00263868	0.0751458		HES1	Hes1	Mus musculus hairy and enhancer of split 1 (Drosophila) (Hes1), mRNA.		NM_008235.2	NM_008235.2		15205	31560817	NM_008235.2	ILMN_1247691	ILMN_210390	CTTCGCTCACAGCGGCCCGGTCATCCCGGTCTACACCAGCAACAGTGGGA
7650746	-0.618212	-1.53497	5.40581	0.000213162	0.014342		CX3CL1	Cx3cl1			scl020312.5_187	NM_009142.2			31982016	NM_009142.2	ILMN_2627041	ILMN_212491	CGGTGGGGAACCTTTAAGGGTTGGGACACCCGTCATCGGACTTTGTTGGT
4150601	-0.618118	-1.53487	4.31753	0.000491726	0.0251876		SCL00319622.1_241	scl00319622.1_241			scl00319622.1_241	AK081844.1			26100221	AK081844.1	ILMN_1252004	ILMN_189109	CCTTGCCTTACACAGTTAGCCTTCTCCCAGGTATGTATAGGCTTATATTC
5670328	-0.617162	-1.53386	6.22923	0.000419667	0.022542		ATP1B2	Atp1b2			scl40029.6_18	NM_013415.2			31542157	NM_013415.2	ILMN_2602902	ILMN_210167	GCGAAAGAGCCCCCTGCTCCAAGTTTTCGTCCATCAGAGCAGCATATTCC
4860379	-0.61707	-1.53376	5.29278	0.000199821	0.0138419		DUSP2	Dusp2	Mus musculus dual specificity phosphatase 2 (Dusp2), mRNA.		NM_010090.2	NM_010090.2		13537	46560572	NM_010090.2	ILMN_1242406	ILMN_212470	TCCTCCCTCCTCATCTTGCCGTCCCACTGGGGTGCTAGGAAATCCAGGAT
5910243	-0.616986	-1.53367	4.9113	0.000412664	0.0223435		LOC330267	LOC330267			XM_287555.2	XM_287555.2			38083688	XM_287555.2	ILMN_2531172	ILMN_198294	CGTTCCTTGTCCAATTGAATGTGAGGTTTCGCCTTGGTCAGCCTGGGGAC
5720048	-0.61633	-1.53297	7.59927	0.000556849	0.0274969		H2-Q2	H2-Q2	Mus musculus histocompatibility 2, Q region locus 2 (H2-Q2), mRNA.		NM_010392.2	NM_010392.2		15013	72535145	NM_010392.2	ILMN_2732816	ILMN_220727	CAGGACATGGAGCTTGTGGAGACCAGGCCTGCAGGGGATGGAACCTTCCA
6620446	-0.616025	-1.53265	4.67818	0.00100287	0.0401493		IL27RA	Il27ra	Mus musculus interleukin 27 receptor, alpha (Il27ra), mRNA.		NM_016671.2	NM_016671.2		50931	31980646	NM_016671.2	ILMN_3002095	ILMN_208955	ACTCCAGGTCCAAGGAATCCAATGCCCTCTTCTGGCTTCTGTGAGCCCCG
7550121	-0.615467	-1.53205	9.27174	9.38e-05	0.0089092		TES	Tes	Mus musculus testis derived transcript (Tes), transcript variant 1, mRNA.		NM_011570.2	NM_011570.2		21753	34536818	NM_011570.2	ILMN_3084954	ILMN_216487	GGTGTTACCAGATGGATCCTCTCTTGTGCTACCTCTGAGCTTGCTGTAGA
6420332	-0.615224	-1.5318	5.64452	0.00985812	0.165881		IGSF11	Igsf11	Mus musculus immunoglobulin superfamily, member 11 (Igsf11), mRNA.		NM_170599.2	NM_170599.2		207683	40254204	NM_170599.2	ILMN_1248796	ILMN_215532	CACTCGGGAAGTCACTGCTGTGACCGTTTCGATGTTGATAAGAAGGTGAA
6290598	-0.614539	-1.53107	7.76266	0.000206164	0.0140804		1110003A17RIK	1110003A17Rik			scl068490.3_256	XM_358661.1			38085681	XM_358661.1	ILMN_1222760	ILMN_209024	GGGTTCGTCCCAGCCTGCCCATCCCTATTACAAACACTGGACACCATCAC
3440056	-0.613054	-1.52949	5.49223	0.00107434	0.0415787		RING1	Ring1			scl50033.7.1_0				31982045	NM_009066	ILMN_2770715	ILMN_223865	ACCCTAGTTTCCTACCCTGCTGGTGATAGGCAGGGTGGACAAGACCCCCT
6130370	-0.612009	-1.52839	5.82987	0.000760658	0.033768		XPO7	Xpo7			scl0065246.1_38	NM_023045.1			12746421	NM_023045.1	ILMN_1251572	ILMN_192511	AAGGACAACACCCCTGAACCGGGAGAGTGACTGCTTTCTGCATATCATGC
5690593	-0.611822	-1.52819	8.91002	0.000106686	0.00963735		TES	Tes	Mus musculus testis derived transcript (Tes), transcript variant 1, mRNA.		NM_011570.2	NM_011570.2		21753	34536818	NM_011570.2	ILMN_1218592	ILMN_216487	GACACAAAGGCTATTTTCTTTGCCTGTGCACTCCCATCCTTGGGTGTTTT
4760379	-0.611515	-1.52786	6.52709	0.000425209	0.0227588		C230043G09RIK	C230043G09Rik			ri|C230043G09|PX00174N19|AK048752|3011					AK048752	ILMN_1228441	ILMN_205959	CCTGCGCAGTCTGTCAGAGTTCCACACACATGACCGTGACTCCTGAGAAC
4490692	-0.610963	-1.52728	5.72976	0.00108222	0.0417056		FNDC5	Fndc5			scl0384061.7_167				47087147	NM_027402	ILMN_2763060	ILMN_223361	CGGGTAGCACAGGAGAGGAGGGACGGATAAGGGCAGATGTCAGCAATACT
1990196	-0.610481	-1.52677	7.33615	0.00024857	0.0160106		TMEM98	Tmem98	Mus musculus transmembrane protein 98 (Tmem98), mRNA.		NM_029537.1	NM_029537.1		103743	22095006	NM_029537.1	ILMN_2658815	ILMN_215383	GGAGAGTGGCAGTGTAATCCCACAGTTAGGGGAGACGCTGTGTACCTCTA
110445	-0.609771	-1.52602	6.67014	0.0043836	0.10383		CIAPIN1	Ciapin1			scl34467.10_352				30089685	NM_134141	ILMN_1232237	ILMN_195961	CCTTGTGTTACCTCCCCTCCAATTACAGCAAACCCTGAAAACCTCTGGTG
830528	-0.60863	-1.52481	5.5115	0.00109043	0.041897		D14ERTD500E	D14Ertd500e	Mus musculus DNA segment, Chr 14, ERATO Doi 500, expressed (D14Ertd500e), mRNA.		NM_145462.1	NM_145462.1		219072	21703915	NM_145462.1	ILMN_2612044	ILMN_211056	AAGAGCCAGCAGAAGGAGCAGCTGGTACTCCTGGAGAAGAAGAGGACCAC
1240279	-0.608552	-1.52473	8.58926	0.00127538	0.047101		2410018G23RIK	2410018G23Rik	Mus musculus TM2 domain containing 2 (Tm2d2), mRNA.		NM_027194.1	NM_027194.1		69742	21312393	NM_027194.1	ILMN_2679723	ILMN_217157	CCAGGATAAACCAAGTGAGTGTTTATCCACTCACAGCCTTTCGTGACCCT
240086	-0.608353	-1.52452	5.54893	0.000849772	0.0363549		RCBTB2	Rcbtb2	Mus musculus regulator of chromosome condensation (RCC1) and BTB (POZ) domain containing protein 2 (Rcbtb2), mRNA.		NM_134083.2	NM_134083.2		105670	31542382	NM_134083.2	ILMN_2812084	ILMN_222802	GTCAGTCTCTGATTTCATACCTGTGTGTCCTGTTCTTTCAGGGTAGGCCC
10156	-0.608329	-1.52449	8.78083	0.000113455	0.00995577		BRD7	Brd7			scl34512.17_77				6755233	NM_012047	ILMN_1257340	ILMN_184819	CACGGAGTGCGAAAAGCAATGGGGATTTCTGTTCCTTCCCCCATCGTGGG
2340608	-0.608186	-1.52434	6.09998	0.000566909	0.0277816		CYP2D22	Cyp2d22	Mus musculus cytochrome P450, family 2, subfamily d, polypeptide 22 (Cyp2d22), mRNA.		NM_019823.2	NM_019823.2		56448	31981028	NM_019823.2	ILMN_1214498	ILMN_223233	CCCGCTAAGAGGATGTATGACATCTCACTCACTGTGCTTGCTGGGGTCCT
6760390	-0.606667	-1.52274	7.58793	0.000241656	0.0157271		H2-L	H2-L			scl014980.6_15						ILMN_2462745	ILMN_189607	GCTGTTCTGGGTGTCCTTGGAGCTATGGCCATCATTGGAGCTGTGGTGGC
520240	-0.606413	-1.52247	6.10436	0.000656217	0.030668		D14ERTD231E	D14Ertd231e	Mus musculus DNA segment, Chr 14, ERATO Doi 231, expressed (D14Ertd231e), mRNA.		NM_153414.2	NM_153414.2		210925	31981979	NM_153414.2	ILMN_2767949	ILMN_220208	CGGGCTGAGGTCCTTGCCCTGCCCTTCAAACGACGCTATGAGAAAATTGA
7570521	-0.606346	-1.5224	6.33953	0.000171562	0.0124442		NARG1L	Narg1l	Mus musculus NMDA receptor regulated 1-like (Narg1l), mRNA.		NM_025832.2	NM_025832.2		66897	34328273	NM_025832.2	ILMN_2956741	ILMN_209924	GGACTTGGCAGAGTACACACTAGAACACAGCACTACCTCCCTCACAGCCC
270370	-0.606326	-1.52238	5.12884	0.00241921	0.0708107		4631426J05RIK	4631426J05Rik			scl30585.9_24				31560039	NM_029935	ILMN_2428931	ILMN_185662	TATTTAAAATAATTAAAGATGGACCCACACAACTGGTGCCTGCCAAGAGT
380717	-0.60607	-1.52211	4.59749	0.000373717	0.0209925		END2	End2			scl33953.2_99						ILMN_2420465	ILMN_184659	GGACCCACACCTTGCGGTGCAGTCAAATTGCCGGCTGACAGGGACCTGAC
4560204	-0.60569	-1.52171	8.31976	0.000389491	0.0216847		2310045N01RIK	2310045N01Rik			scl072368.4_40				51764166	XM_486121	ILMN_1236577	ILMN_218818	CAAACAGGCCATCAGTATCCGGGACCACATGAACACCAGTGCCCAAGGCC
6370286	-0.605351	-1.52135	4.77136	0.000283394	0.0174328		TDRD3	Tdrd3	Mus musculus tudor domain containing 3 (Tdrd3), mRNA.		NM_172605.2	NM_172605.2		219249	31982086	NM_172605.2	ILMN_3154215	ILMN_214678	CTCCGCCTCTGAAAGGAAGGCGCGTAGGACCGATTAAGTCAGCAGGACCT
4290133	-0.605325	-1.52132	6.07488	0.00072027	0.0325258		0610025L06RIK	0610025L06Rik	Mus musculus LIM domain containing 2 (Limd2), mRNA.		NM_172397.1	NM_172397.1		67803	27369486	NM_172397.1	ILMN_2705878	ILMN_219222	AACCTTCCTTCATAACCTTTGGGCCCAGGCCACCCTGGAGGCCCACAACT
2630703	-0.604948	-1.52092	6.28675	0.000128442	0.0107903		RHOG	Rhog	Mus musculus ras homolog gene family, member G (Rhog), mRNA.		NM_019566.2	NM_019566.2		56212	40254552	NM_019566.2	ILMN_2592620	ILMN_209108	GTATTCCATGAGTTCAACTAAGCCAGGTTTACCTAAGAGGCCAACCCGGT
3140100	-0.603253	-1.51914	8.80122	0.00243352	0.0710917		PTGIS	Ptgis	Mus musculus prostaglandin I2 (prostacyclin) synthase (Ptgis), mRNA.		NM_008968.2	NM_008968.2		19223	31982083	NM_008968.2	ILMN_2724942	ILMN_220660	CCTCAGCAGATATGGCTTCGGTCTGATGCAGCCAGAGGAAGACGTGCCCA
6940079	-0.602856	-1.51872	6.01801	0.000155604	0.0118419		CNP1	Cnp1	Mus musculus 2',3'-cyclic nucleotide 3' phosphodiesterase (Cnp), mRNA.		NM_009923.1	NM_009923.1		12799	6753475	NM_009923.1	ILMN_2802263	ILMN_222860	GCCCATCTTGCCTGCATGGTGCCTCTGGGTCTTTAAAGGAGGGTGGTAGG
6650504	-0.602759	-1.51862	6.02218	0.00103018	0.0408831		FKBP10	Fkbp10	Mus musculus FK506 binding protein 10 (Fkbp10), mRNA.		NM_010221.1	NM_010221.1		14230	6806906	NM_010221.1	ILMN_1215085	ILMN_212109	TAGGCACGGCAAGGGTGAGCTTCTTGGTCCTTCACTTTCCCAGACGTGCC
5670360	-0.602391	-1.51823	7.60182	0.000150834	0.011657		GPSM1	Gpsm1	Mus musculus G-protein signalling modulator 1 (AGS3-like, C. elegans) (Gpsm1), mRNA.		NM_153410.2	NM_153410.2		67839	32189377	NM_153410.2	ILMN_1243154	ILMN_210676	GCTTACATGTGTTTGCCATGTTGTTCATGGGTCCTTTCTGACCCGAGAGG
7510746	-0.601985	-1.5178	7.55411	0.00025401	0.0162685		POLG2	Polg2			scl39434.9.1_18				7657466	NM_015810	ILMN_2772224	ILMN_223955	CTGAGACTACGCTGGAAAATGGGCTAATCCAGCTGCGGAGCAGAGACACC
6180300	-0.60121	-1.51699	8.45557	7.63e-05	0.00778264		LONP2	Lonp2	Mus musculus lon peptidase 2, peroxisomal (Lonp2), mRNA. XM_001000568		NM_025827.2	NM_025827.2		66887	31981168	NM_025827.2	ILMN_2913590	ILMN_218473	CCTAGCAGCACACCGAGCAGGACTGAAGCAGATCATAATTCCGCAGAGGA
3450180	-0.601111	-1.51688	5.07445	0.000853948	0.0364102		1810009M01RIK	1810009M01Rik	Mus musculus transmembrane protein 176B (Tmem176b), mRNA.		NM_023056.2	NM_023056.2		65963	31981259	NM_023056.2	ILMN_1259470	ILMN_211657	CTCACGCCAATGTCCTTTCTTCCACGAACAGATATTATGTCATTTTATCC
870241	-0.600417	-1.51615	7.82375	0.000218562	0.0145326		2410004L22RIK	2410004L22Rik	Mus musculus RIKEN cDNA 2410004L22 gene (2410004L22Rik), mRNA.		NM_029621.1	NM_029621.1		76478	13386421	NM_029621.1	ILMN_2749747	ILMN_222451	CCTCAGGCAGCCTGTCCTACCTGAGTATTTCCTAGCTGGCCTTTCTGCTC
2850020	-0.600349	-1.51608	5.41834	0.00109646	0.0419953		DLK1	Dlk1			scl42790.6_48				6753641	NM_010052	ILMN_1244618	ILMN_187749	TGTTGCAGTATAACAGCGGCGAGGAGCTGGCGGTCAATATCATCTTCCCC
7320162	-0.60021	-1.51594	7.16903	0.000267568	0.0167805		2310047D13RIK	2310047D13Rik	Mus musculus RIKEN cDNA 2310047D13 gene (2310047D13Rik), mRNA.		NM_027773.1	NM_027773.1		116972	110625846	NM_027773.1	ILMN_2909105	ILMN_252633	TCCAGGTGTCCTGTAGGCCAGTGCTTCCTGCTAAGACAGACCCATTTCTG
4390239	-0.599749	-1.51545	9.00827	0.000100077	0.00926707		FCHO1	Fcho1	Mus musculus FCH domain only 1 (Fcho1), mRNA.		NM_028715.2	NM_028715.2		74015	27754000	NM_028715.2	ILMN_2703023	ILMN_219008	GCTCAGCCAACTCCTCCGTCCACAAGCAGGCCCTGGCCTTTAGTATTCTT
6350324	-0.59944	-1.51513	4.78458	0.00186335	0.0603536		GNA14	Gna14	Mus musculus guanine nucleotide binding protein, alpha 14 (Gna14), mRNA.		NM_008137.2	NM_008137.2		14675	31542894	NM_008137.2	ILMN_2597778	ILMN_209643	GCGCTGTGCCTTTCTGGATACTAAGAATACACTGTTCTACCCTGAACACC
4850180	-0.598923	-1.51459	7.05793	0.000308654	0.0185283		1110055E19RIK	1110055E19Rik			scl068794.13_69	XM_284175.2			38083711	XM_284175.2	ILMN_2618364	ILMN_211669	AAGTCACCCTCACAAACCGCCGTGCCTAAGGACTCTGTCAGGCCCGTCTG
5670440	-0.598609	-1.51426	7.4889	0.00170552	0.0572056		LBH	Lbh	Mus musculus limb-bud and heart (Lbh), mRNA.		NM_029999.3	NM_029999.3		77889	34328473	NM_029999.3	ILMN_2816180	ILMN_215742	TTTCAGTGACATGCCTGTTGTGAGATGAACCTCCTGTGACTTCTGTCTGT
7160296	-0.597811	-1.51342	5.92461	0.0011551	0.043696		9830001H06RIK	9830001H06Rik			scl0320706.1_37	XM_283804.2			38075218	XM_283804.2	ILMN_2627140	ILMN_212498	GGGCCGTTCAGCCTTACCATCGTCTCTGTATGGGTTGTGCATTTCCACTG
3420500	-0.597785	-1.51339	9.06801	0.000458576	0.0240333		OXCT	Oxct			ri|2310063M03|ZX00040H15|AK010029|1866					AK010029	ILMN_1236757	ILMN_201991	CCTCCATAGTACACCCTCTAGGTAGGACTGCTTTAGTGGATGGCCACGTG
5420692	-0.597445	-1.51303	7.5727	0.000248345	0.0160106		5730589K01RIK	5730589K01Rik			scl0268741.7_16				12963678	NM_023434	ILMN_1220569	ILMN_224291	AACGGTCAGACAACTTGCCTAGAATGTCATTGGGCGAGTGCTTTGCTTTG
6200630	-0.596938	-1.5125	9.08592	0.000332723	0.0196428		ARMCX2	Armcx2	Mus musculus armadillo repeat containing, X-linked 2 (Armcx2), mRNA.		NM_026139.2	NM_026139.2		67416	31981054	NM_026139.2	ILMN_1220398	ILMN_213652	AGTCCCGTAGTCCTGTAGTCCTGTGGTTTGACTTGTGCTGCTTGGGTGGG
6380431	-0.59658	-1.51213	4.8493	0.00110883	0.0422992		RAB19	Rab19	Mus musculus RAB19, member RAS oncogene family (Rab19), mRNA.		NM_011226.1	NM_011226.1		19331	33859607	NM_011226.1	ILMN_2605960	ILMN_210473	TGTGGCCCAGGTCCCCAATGAGAGCACCCGCTGTACTTGTTGAACATGTG
4490044	-0.596482	-1.51202	5.78856	0.000669324	0.0309894		CAMK1	Camk1	Mus musculus calcium/calmodulin-dependent protein kinase I (Camk1), mRNA.		NM_133926.2	NM_133926.2		52163	118129899	NM_133926.2	ILMN_2944939	ILMN_216496	ACCCGGAGAAGAGGTTTACCTGTGAGCAGGCCTTGCAGCACCCATGGATT
6900553	-0.596374	-1.51191	5.84875	0.000403438	0.0220629		NUPL1	Nupl1	Mus musculus nucleoporin like 1 (Nupl1), mRNA.		NM_170591.1	NM_170591.1		71844	24497430	NM_170591.1	ILMN_2635024	ILMN_213235	TGCACATTGGTTTCTTATGCAGATGGTATAAACTCTAGGGCCTGTGCTAG
3180035	-0.595417	-1.51091	6.02835	0.000574923	0.0280529		PLEK2	Plek2	Mus musculus pleckstrin 2 (Plek2), mRNA.		NM_013738.1	NM_013738.1		27260	7305392	NM_013738.1	ILMN_2855998	ILMN_244917	GGAGTGAGACTGCTCAAAGTGGCTCCTCAGATGACAGCGGGGATGCGATG
3460670	-0.595319	-1.51081	8.56196	0.0003344	0.0197025		OXCT1	Oxct1			scl48137.14.1_1	NM_024188.3			32129270	NM_024188.3	ILMN_1231503	ILMN_210014	CTCCCAGGAGCCTCTTTCTTCTCCAGCGATGAGTCATTCGCCATGATTAG
7040243	-0.595085	-1.51056	9.18362	0.000396742	0.0218496		D0H4S114	D0H4S114	Mus musculus DNA segment, human D4S114 (D0H4S114), mRNA.		NM_053078.3	NM_053078.3		27528	33186876	NM_053078.3	ILMN_2680054	ILMN_217188	GCGCTGCCGAAAATGCAGGCTTTTGTAACGTGGTCCTCTCATAAGTACCC
780044	-0.594132	-1.50956	6.78858	0.000295568	0.0179887		EDG4	Edg4			scl053978.5_144	NM_020028.2			40254538	NM_020028.2	ILMN_2773817	ILMN_215567	CCTTGGACTTTCTACTTCTGAGTCCCCCAAGACCTCAGATATGCCAGGCC
5560040	-0.593109	-1.50849	7.21316	0.0002679	0.0167805		D4WSU114E	D4Wsu114e	Mus musculus DNA segment, Chr 4, Wayne State University 114, expressed (D4Wsu114e), mRNA.		NM_001025365.1	NM_001025365.1		28010	70778945	NM_001025365.1	ILMN_3162138	ILMN_248996	CTGAGGAGAAGCCCCTGAGAGCTGGAAGTGGAGAAGATGGAGGTGGCTCA
5130129	-0.592646	-1.50801	5.9089	0.00616961	0.126743		RNF6	Rnf6	Mus musculus ring finger protein (C3H2C3 type) 6 (Rnf6), mRNA.		NM_028774.1	NM_028774.1		74132	21311908	NM_028774.1	ILMN_2975856	ILMN_209361	GCTTCGGGGCTTAGACTGCATATGGTACAGTGTAAACAGTGACAAGATCA
1710661	-0.592581	-1.50794	4.02682	0.000187693	0.0132382		LOC384225	LOC384225			XM_357502.1	XM_357502.1			38080498	XM_357502.1	ILMN_1254617	ILMN_200121	GAGGGATGCTGCATCAGGGACACCTAACTTGGTCATTCCGATTTGTATCC
840278	-0.590804	-1.50609	7.82699	0.000150282	0.011657		1110030J09RIK	1110030J09Rik	Mus musculus mediator of RNA polymerase II transcription, subunit 11 homolog (S. cerevisiae) (Med11), mRNA.		NM_025397.2	NM_025397.2		66172	27754137	NM_025397.2	ILMN_3000536	ILMN_219938	GATGATCCAGAGTGTGCCCTGCACCAGAGACCGTAGGATGGGGAGCAGTG
5360300	-0.590434	-1.5057	8.16297	0.00652876	0.131157		LPL	Lpl			scl0016956.1_234	NM_008509.1			6678709	NM_008509.1	ILMN_2692723	ILMN_218188	GTGCTAACTTTGTGTCCGTCTCCATCCATGATTGTCTGTCTCACTGAGCC
2970196	-0.590247	-1.5055	8.00964	0.00038668	0.0215897		1110014L17RIK	1110014L17Rik	Mus musculus transmembrane emp24 protein transport domain containing 4 (Tmed4), mRNA.		NM_134020.1	NM_134020.1		103694	19527235	NM_134020.1	ILMN_2698606	ILMN_214904	GCTCGCCAGTTGCTTGACCAGGTGGAACAGATCCAGAAGGAGCAGGATTA
2970286	-0.589781	-1.50502	10.3619	0.00108891	0.041897		ITM2B	Itm2b	Mus musculus integral membrane protein 2B (Itm2b), mRNA.		NM_008410.1	NM_008410.1		16432	6680501	NM_008410.1	ILMN_2670375	ILMN_216376	GGACAACCTGGGCTTCTTCATCTACCGACTGTGTCACGACAAGGAGACCT
7650440	-0.589703	-1.50494	5.08827	0.000848509	0.0363494		TDRD3	Tdrd3	Mus musculus tudor domain containing 3 (Tdrd3), mRNA.		NM_172605.2	NM_172605.2		219249	31982086	NM_172605.2	ILMN_3075157	ILMN_214678	AAGCTGCGCCAAGGATGCTCCGCGTGCAGATGACGGATGGGCATACAAGT
5690156	-0.589694	-1.50493	9.8193	0.00360028	0.0920522		PES1	Pes1			scl0064934.1_269	NM_022889.2			31560287	NM_022889.2	ILMN_2638558	ILMN_213577	GCTCACACTTCCACATTGTATGTACAAAAGTGTATATGGCTCGCATTTCC
380594	-0.58966	-1.50489	5.65396	0.000146959	0.0115328		PLCL2	Plcl2			scl50624.7_160				46309570	NM_013880	ILMN_1228330	ILMN_187236	GGCGCTGCAGAGGATTTGTTGGCGTGCTTGCTGAGCCATATTTACTAAGC
3190048	-0.589609	-1.50484	9.75838	9.78e-05	0.0091285		DCTD	Dctd	Mus musculus dCMP deaminase (Dctd), mRNA.		NM_178788.2	NM_178788.2		320685	31341852	NM_178788.2	ILMN_1241225	ILMN_219335	AGAGGGCTGTGGGAAACTGTGTACCTGGAGGTGGTCCATGCCAGATCCTC
2760026	-0.589011	-1.50422	5.02786	0.000416471	0.0224503		9830144J08RIK	9830144J08Rik			ri|9830144J08|PX00118J08|AK036638|3877					AK036638	ILMN_1253668	ILMN_204011	GCACAGTGTCCACAGAGGTCAGAATAGGCCATCAGGTCCCCAGAACTAGA
5130097	-0.588231	-1.5034	6.05908	0.000364646	0.0207078		FOXJ2	Foxj2	Mus musculus forkhead box J2 (Foxj2), mRNA.		NM_021899.2	NM_021899.2		60611	40254530	NM_021899.2	ILMN_1252110	ILMN_215472	CTTTATACCACCCATAATGCTTTGCATTGGTGCAGGCTGGGAAGGGGGTG
6550209	-0.587177	-1.5023	6.46936	0.00152648	0.053085		SDC2	Sdc2			scl015529.6_196	NM_008304.1			6677890	NM_008304.1	ILMN_2619983	ILMN_211837	AGCTGCACAATGCCCCTCAATTACGGAGGCTGAGAATGTAGTGGGTATAC
520630	-0.586548	-1.50165	7.09948	0.000345998	0.0200347		CTE1	Cte1			scl026897.4_185	NM_012006.1			6753549	NM_012006.1	ILMN_3062267	ILMN_223756	CCGTCATGGCTCTGGCTTATTACAACTACGATGACCTCCCCAAGAACATG
4290114	-0.586297	-1.50139	5.89463	0.000898918	0.0375497		CIB2	Cib2	Mus musculus calcium and integrin binding family member 2 (Cib2), mRNA.		NM_019686.3	NM_019686.3		56506	31581585	NM_019686.3	ILMN_2659168	ILMN_215411	ATGAGCTGGCTCCCAACCTCGTCCCGATGGACTACAGGAAGAGTCCCATC
4590731	-0.585974	-1.50105	5.4211	0.0022716	0.0678499		1500005A01RIK	1500005A01Rik	Mus musculus RIKEN cDNA 1500005A01 gene (1500005A01Rik), mRNA.		NM_033146.1	NM_033146.1		85308	14994309	NM_033146.1	ILMN_1226261	ILMN_216839	CACTCAATGGAGTGGTTCCACAGATGGAAATGCCTAAGTCAGAAGGGTCC
2940221	-0.58531	-1.50036	9.24529	0.00041301	0.0223435		ELP3	Elp3	Mus musculus elongation protein 3 homolog (S. cerevisiae) (Elp3), mRNA.		NM_028811.1	NM_028811.1		74195	33469022	NM_028811.1	ILMN_1246873	ILMN_220718	GAAGAGCTGAGGTAGTGGGTTGTGTTAATATGCTTGATGCCGGCCGTCTC
450315	-0.584704	-1.49973	6.01493	0.000521796	0.0262548		WBSCR24	Wbscr24	Mus musculus vacuolar protein sorting 37D (yeast) (Vps37d), mRNA.		NM_177574.1	NM_177574.1		194309	29243919	NM_177574.1	ILMN_1234930	ILMN_191042	CTTCTGACCTGCACAGGTGAGAGCCTGCCACCCCCAGGAAAGACCATTCT
7570307	-0.584199	-1.49921	6.79892	0.000877255	0.0369516		STK32A	Stk32a			scl14952.1.1_293				31343402	NM_178749	ILMN_1233272	ILMN_187450	AGTGTGCCTGCTCGCCTGCTCAATGTGAAACCCCGAGACTCCACATTTCA
6290689	-0.584048	-1.49905	8.63095	0.00254967	0.0733491		ENC1	Enc1	Mus musculus ectodermal-neural cortex 1 (Enc1), mRNA.		NM_007930.3	NM_007930.3		13803	40254358	NM_007930.3	ILMN_1237886	ILMN_217201	CTAGGCATTTGGGCTTGCTACTTGACCATTCTCGCCCTGTGAAATGTCCC
7100273	-0.583997	-1.499	8.07371	0.000635999	0.0301557		HSPA5BP1	Hspa5bp1			scl52742.10_14	NM_133804.1			19527019	NM_133804.1	ILMN_2750588	ILMN_222505	GGAGGGCGCATGCCCCTTATTTATGGGAACCACTTCATTCTACTGTTGGG
6040681	-0.583816	-1.49881	4.9057	0.0016389	0.0559132		AI854703	AI854703			scl30083.6.1_315	NM_177737.2			31343160	NM_177737.2	ILMN_2725719	ILMN_220713	ATGGTTGGATATTCCCAAAGGTCCCTGATATCTGTTGGAGGAGGTGACTC
270661	-0.583545	-1.49853	5.29452	0.00320207	0.0858696		CORO1A	Coro1a	Mus musculus coronin, actin binding protein 1A (Coro1a), mRNA.		NM_009898.2	NM_009898.2		12721	31982807	NM_009898.2	ILMN_2747060	ILMN_219885	ATTTCCCTCAAGGATGGCTACGTGCCCCCAAAGAGCAGGGAGCTGAGGGT
5890064	-0.583174	-1.49814	9.0133	0.000968005	0.0392762		RRAS	Rras	Mus musculus Harvey rat sarcoma oncogene, subgroup R (Rras), mRNA.		NM_009101.1	NM_009101.1		20130	6677818	NM_009101.1	ILMN_2658804	ILMN_215382	CTGGGTTCCCCAGGACACACTACACCCTCTTACTTTTACTTCCTGGCCTC
5720202	-0.582936	-1.49789	10.5649	0.001405	0.0502924		ZFP36L1	Zfp36l1	Mus musculus zinc finger protein 36, C3H type-like 1 (Zfp36l1), mRNA.		NM_007564.2	NM_007564.2		12192	31982488	NM_007564.2	ILMN_2780424	ILMN_185448	ATTCCATGTGCCCATCTCAAGACATTCCGCTCGCAGATTTGTGGTTCTGG
5390026	-0.582923	-1.49788	5.79257	0.000710135	0.0322524		AP1M1	Ap1m1			scl33678.12.1_84				6671556	NM_007456	ILMN_2770926	ILMN_212359	CCTCAAGCCTGAGTGGACTCACACAGAACCCCTTCCCTGGTCCCATTCTG
6510402	-0.582894	-1.49785	8.43892	0.00438577	0.10383		SLC35C1	Slc35c1			scl18985.4_291	NM_145832.2			46877099	NM_145832.2	ILMN_2675249	ILMN_216776	CCTAGTCCCTTCTGTTTGGCCTTTTGTACCCTCATTTCCTTGGCGTCATG
4120280	-0.582543	-1.49749	3.77556	0.000483352	0.0248995		RPE	Rpe	Mus musculus ribulose-5-phosphate-3-epimerase (Rpe), mRNA.		NM_025683.1	NM_025683.1		66646	13385145	NM_025683.1	ILMN_2633770	ILMN_213111	TATGGCTTCAAAAAGAATTTTCCTTAATGTACACTCCTCAGTATTCTATA
460576	-0.582041	-1.49697	6.93861	0.00041097	0.0223131		FSTL1	Fstl1	Mus musculus follistatin-like 1 (Fstl1), mRNA.		NM_008047.2	NM_008047.2		14314	31560698	NM_008047.2	ILMN_2734683	ILMN_221371	GAGAGGGCAGGAGTATCAATTTGTTCAAGTAGCTGCAGTGTCTGTTGGCC
1190193	-0.58171	-1.49662	6.41301	0.00106115	0.0413866		GUSB	Gusb	Mus musculus glucuronidase, beta (Gusb), mRNA.		NM_010368.1	NM_010368.1		110006	6754097	NM_010368.1	ILMN_2768026	ILMN_221841	CTGGACCTCACCCGTCCCGTGACCTTTGTGAGCAACGCCAAATATGATGC
2060687	-0.581691	-1.4966	5.78172	0.00393065	0.0970852		B230217C12RIK	B230217C12Rik	Mus musculus RIKEN cDNA B230217C12 gene (B230217C12Rik), mRNA.		NM_001080935.1	NM_001080935.1		68127	124286857	NM_001080935.1	ILMN_3040617	ILMN_254712	TGCTTCACAAGCAGGCGTTCCCTTGTAACCTCAAGGGCAAACACTGATCA
460242	-0.581338	-1.49624	7.75179	0.000390298	0.0216847		6430540M20RIK	6430540M20Rik			ri|6430540M20|PX00046B20|AK032418|3074					AK032418	ILMN_1230697	ILMN_203475	CCTCCCCCGGAGACTCGTACAGATGACCAGACCCATAGTGTTACTACACC
4850091	-0.579711	-1.49455	6.28455	0.000509537	0.025924		2008-09-01	2008-09-01	Mus musculus septin 8 (Sept8), mRNA.		NM_033144.1	NM_033144.1		20362	39930476	NM_033144.1	ILMN_1218866	ILMN_214887	GGGATCTACTCCTGTTTTTCCCGTCATCTGTTGGCTTCAGGAGGACTGCC
4480086	-0.579616	-1.49445	7.05158	0.000600952	0.0289486		GM50	Gm50	Mus musculus gene model 50, (NCBI) (Gm50), mRNA.		NM_001007573.1	NM_001007573.1		215090	56090559	NM_001007573.1	ILMN_3131846	ILMN_257862	TCACTGCAAGGACAACCAGCCCAGTCACCGACACTTAACCCCCGAGACAG
2360113	-0.579537	-1.49437	4.0776	0.00365049	0.0926037		2900024C23RIK	2900024C23Rik	Mus musculus RIKEN cDNA 2900024C23 gene (2900024C23Rik), mRNA.		NM_026062.2	NM_026062.2		67266	31560190	NM_026062.2	ILMN_2668620	ILMN_216218	TTCTTCCCACTAATCAATTTGTTTGTAATAAATGTCCTGATGATCATGCT
2370017	-0.578992	-1.4938	5.26242	0.00148084	0.0521416		TNFRSF10B	Tnfrsf10b	Mus musculus tumor necrosis factor receptor superfamily, member 10b (Tnfrsf10b), mRNA.		NM_020275.3	NM_020275.3		21933	40789303	NM_020275.3	ILMN_2460875	ILMN_188633	CAGTGAAATCCGGGAGGTTTACTTATCAGAACGCTGCAGCCCAACCAGAG
240373	-0.578622	-1.49342	7.22899	0.00893237	0.156333		D14ERTD449E	D14Ertd449e			scl45800.5_19				21313631	NM_025311	ILMN_2693858	ILMN_184960	GGCTAAAACACACTAGATTTATTTGTGGGTGCACCTATGCTCTGTGTGGT
5260196	-0.578133	-1.49292	9.63343	0.000474579	0.0245593		BC057552	BC057552	Mus musculus cDNA sequence BC057552 (BC057552), mRNA.		NM_172502.2	NM_172502.2		212123	124249332	NM_172502.2	ILMN_2896042	ILMN_219285	GGGGAGCCCCGTGGTGGCCTCGCCTTGTTCCATGTACTAAATGCTTTATT
6040292	-0.57756	-1.49232	8.73725	0.00344851	0.0897891		TGFB1I4	Tgfb1i4			scl46082.11_140	NM_009366.1			6678314	NM_009366.1	ILMN_2723108	ILMN_210824	TCACTCGAGCCAGCACCACCGTTCTCACGCCCTGAGCTGCAGACAGCTAG
7040608	-0.577119	-1.49187	8.03279	0.000568019	0.0278059		MYH10	Myh10			scl40051.1.1_3				33598963	NM_175260	ILMN_1226114	ILMN_187100	CACAGTAACTTCCAGGTGGTCTCCTGAGTGTCTGGCTTGATAATGCCCTC
5390161	-0.576914	-1.49166	5.23009	0.00887518	0.155863		RAB13	Rab13	Mus musculus RAB13, member RAS oncogene family (Rab13), mRNA.		NM_026677.1	NM_026677.1		68328	21311974	NM_026677.1	ILMN_2647792	ILMN_214417	CTGGGAAACAAGTGTGACATGGAGGCCAAGCGGCAGGTGCAGAGAGAGCA
3290008	-0.576855	-1.49159	7.55732	0.00096015	0.039168		SH3MD2	Sh3md2			scl000575.1_1731	NM_198678.1			41282040	NM_198678.1	ILMN_2602597	ILMN_210138	GGATGTTGTAACAAGGGCTTGTCACACCGTGGTGGGGATGAGAAGTCGAC
5310132	-0.576684	-1.49142	9.87698	0.000494728	0.0253127		ADPRTL2	Adprtl2	Mus musculus poly (ADP-ribose) polymerase family, member 2 (Parp2), mRNA.		NM_009632.2	NM_009632.2		11546	42475961	NM_009632.2	ILMN_1226731	ILMN_209726	CAATGAGTTTATTGTTTATAGCCCCAACCAGGTCCGTATGCGATACCTTC
2970132	-0.57665	-1.49138	9.6578	0.000308577	0.0185283		PLEKHG2	Plekhg2	Mus musculus pleckstrin homology domain containing, family G (with RhoGef domain) member 2 (Plekhg2), mRNA.		NM_138752.1	NM_138752.1		101497	20270286	NM_138752.1	ILMN_2738054	ILMN_210871	AAGAACTTTCTTCACCAGGTGCCACCTATCCTTATGACATCCAGAGCCTG
1710592	-0.576598	-1.49133	4.6992	0.00191627	0.0614522		RAB38	Rab38	Mus musculus Rab38, member of RAS oncogene family (Rab38), mRNA.		NM_028238.5	NM_028238.5		72433	31981684	NM_028238.5	ILMN_2652721	ILMN_214856	CCATTTTGGGTAAGCGTCAGGATAGGGAAGCACATGTGACAAGCCAAAGA
3870441	-0.575338	-1.49003	5.67569	0.00174466	0.058003		ASH2L	Ash2l	Mus musculus ash2 (absent, small, or homeotic)-like (Drosophila) (Ash2l), transcript variant 1, mRNA.		NM_011791.2	NM_011791.2		23808	124248551	NM_011791.2	ILMN_3075168	ILMN_251060	GGTCCCGGAGCCGCTGCAAGTGCCACAACGGCGGAGGACCGAGAGACAGA
4830386	-0.575112	-1.48979	6.55409	0.00130385	0.0477667		DIAP3	Diap3			scl45257.34.1_52				9789930	NM_019670	ILMN_2606436	ILMN_186017	CATGCGTCTACAGGGAGGATCAAGGCAGTTGAGAAGGAAGCCTGTAATGC
6520474	-0.574956	-1.48963	6.99166	0.00169537	0.0570343		AK129302	AK129302	Mus musculus cDNA sequence AK129302 (AK129302), mRNA.		NM_001003916.1	NM_001003916.1		245522	51491857	NM_001003916.1	ILMN_3078052	ILMN_240572	GGCTTCAGTGATTTCCTTCCCTCTGTTTTTGCCTTGGGTTCTGCAGGGAC
3830601	-0.574937	-1.48961	7.62042	0.000393645	0.021769		ENO3	Eno3	Mus musculus enolase 3, beta muscle (Eno3), mRNA.		NM_007933.2	NM_007933.2		13808	31982848	NM_007933.2	ILMN_2757569	ILMN_222979	AAGGCCTGCAATTGCCTGCTCCTGAAGGTCAACCAGATCGGCTCCGTGAC
4900411	-0.574831	-1.4895	6.88805	0.00051731	0.0262017		2400006N03RIK	2400006N03Rik			XM_126152.3	XM_126152.3			38091444	XM_126152.3	ILMN_2524776	ILMN_196547	AGGCTGCAGGTAGCACGCCGGGGACAGCCTCAGACAGACTTCTTGTGCAA
2360131	-0.574706	-1.48937	6.82477	0.000621542	0.0297506		KDELC1	Kdelc1	Mus musculus KDEL (Lys-Asp-Glu-Leu) containing 1 (Kdelc1), mRNA.		NM_023645.2	NM_023645.2		72050	31560064	NM_023645.2	ILMN_2601147	ILMN_209992	CGAGCCCCAAATTCGAGAGGGTATGAAGAGGGTAGAGCCACAATCCGAGG
4640348	-0.574614	-1.48928	5.64956	0.00107304	0.0415641		EG630499	EG630499	Mus musculus predicted gene, EG630499 (EG630499), mRNA.		NM_001081015.1	NM_001081015.1		630499	124486607	NM_001081015.1	ILMN_2810539	ILMN_244752	AAGAGAGAGGGCCTACCTGGAGGGCGCGTGCATGGAGTCGCTCCGCAGAT
5720196	-0.574584	-1.48925	4.3842	0.00397456	0.0977524		TMEM168	Tmem168	Mus musculus transmembrane protein 168 (Tmem168), mRNA.		NM_028990.2	NM_028990.2		101118	31542031	NM_028990.2	ILMN_2964473	ILMN_214418	GGTCCACAATTAAATAAGGAAACTAGCGTTGAGATGTTACCTTGCTGTGC
4480152	-0.57456	-1.48922	6.57891	0.000742461	0.0332356		B430218L07RIK	B430218L07Rik	Mus musculus cache domain containing 1 (Cachd1), mRNA.		NM_198037.1	NM_198037.1		320508	39930562	NM_198037.1	ILMN_1248895	ILMN_218385	GAGAGATTCTCAGCCTTCACCCTGGCTGTTATGTGCGATGTGGTTCTCTG
2850521	-0.574467	-1.48913	5.69807	0.00924545	0.159483		1110065D03RIK	1110065D03Rik			scl26974.4.1_24				51711258	XM_485698	ILMN_2755936	ILMN_222866	GTGGGAAACAAAGGAGACCTTTTGCATGCCCGGCAGGTGCAGACACACGA
5670544	-0.574233	-1.48889	7.4071	0.000339174	0.0198682		1110037N09RIK	1110037N09Rik			scl068750.4_57				51767628	XM_127279	ILMN_1255511	ILMN_186858	GCTCCGTGAATCGGATACCGATTTCAGACAGATCATCCTGCGTTCGTCTC
620754	-0.574155	-1.48881	6.29308	0.000828371	0.0358229		NELF	Nelf	Mus musculus nasal embryonic LHRH factor (Nelf), transcript variant 2, mRNA.		NM_001039387.1	NM_001039387.1		56876	86476078	NM_001039387.1	ILMN_3129497	ILMN_242271	ACTGTGAGGTCCCCATGACTCCCTTCAGTCTTGTCCAGGGTCTAGCAGGG
6370678	-0.573617	-1.48825	8.77806	0.000274578	0.0170785		HEATR3	Heatr3	Mus musculus HEAT repeat containing 3 (Heatr3), mRNA.		NM_172757.3	NM_172757.3		234549	40789300	NM_172757.3	ILMN_3007728	ILMN_208905	CCAACCTGGACTACAGATGGAGCACCAGGATAGCCAGAGAGACCCTGTCT
4120152	-0.573518	-1.48815	7.874	0.000867021	0.0367599		5730589K01RIK	5730589K01Rik	Mus musculus RIKEN cDNA 5730589K01 gene (5730589K01Rik), mRNA.		NM_023434.1	NM_023434.1		268741	12963678	NM_023434.1	ILMN_2779636	ILMN_239631	GAGGCAGGTTGGATCTCTGGGCTTGAAGTTAGCCAGGATTACCTAGTGAG
4760497	-0.573367	-1.48799	5.99465	0.000767771	0.0339506		B130050I23RIK	B130050I23Rik			scl34121.21.1_1				27777639	NM_153536	ILMN_1213296	ILMN_185073	CTTGTGTGCTCCTCATGTGCCCCTCCACACTGCCCACCACCATTTTGCAC
7510240	-0.573079	-1.4877	8.54202	0.00109887	0.0420252		ZSWIM4	Zswim4			scl00212168.2_86	NM_172503.2			42476036	NM_172503.2	ILMN_2457408	ILMN_188989	TCTGCATCTCTCTCAAGTCCCAGCTGCTGACAGGCCTTCCTGTATCCCAG
2940612	-0.572971	-1.48758	6.07158	0.00667416	0.132305		BC063749	BC063749	Mus musculus cDNA sequence BC063749 (BC063749), mRNA.		NM_001001738.2	NM_001001738.2		414801	111185915	NM_001001738.2	ILMN_2995794	ILMN_242056	GGCAACCAAGAACCAGCCTCCAGAAGCCAAGACCCAACCTGAGCCTCCTT
3420762	-0.572578	-1.48718	7.12538	0.00367494	0.0928852		1110014L17RIK	1110014L17Rik	Mus musculus transmembrane emp24 protein transport domain containing 4 (Tmed4), mRNA.		NM_134020.1	NM_134020.1		103694	19527235	NM_134020.1	ILMN_2695526	ILMN_214904	AGGGCCGTTTCACGTTCACATCCCACACACCCGGTGACCATCAGATTTGT
580215	-0.572446	-1.48704	8.815	0.000596304	0.0287553		1110014L17RIK	1110014L17Rik	Mus musculus transmembrane emp24 protein transport domain containing 4 (Tmed4), mRNA.		NM_134020.1	NM_134020.1		103694	19527235	NM_134020.1	ILMN_2906414	ILMN_214904	GCCTCAGATCCTCCGTGAGTATGCCTACCAAATGTTGTGATTAAAGAGGC
6020475	-0.57171	-1.48628	6.50721	0.000927917	0.0383717		NEK3	Nek3	Mus musculus NIMA (never in mitosis gene a)-related expressed kinase 3 (Nek3), mRNA.		NM_011848.1	NM_011848.1		23954	6754819	NM_011848.1	ILMN_2608789	ILMN_210752	CCCTGAGGCCTTGCTGTCAATGCTGAAGGACGCTGATCTCAGTCAGGCAT
2510037	-0.571417	-1.48598	10.9174	0.00101289	0.0403737		ALAD	Alad	Mus musculus aminolevulinate, delta-, dehydratase (Alad), mRNA.		NM_008525.3	NM_008525.3		17025	34328484	NM_008525.3	ILMN_2655015	ILMN_215056	GACCAAGCTCCCTGGGCCTTACAGAAGGGGGAAAGTAAATGCGCTGTTAG
6370241	-0.570616	-1.48516	8.47015	0.000262717	0.0166792		TPM2	Tpm2	Mus musculus tropomyosin 2, beta (Tpm2), mRNA.		NM_009416.2	NM_009416.2		22004	11875202	NM_009416.2	ILMN_2487170	ILMN_191790	GGAAGAGAACGTGGAGATACACCAGACCTTGGACCAGACCCTTCTGGAAC
5570400	-0.570539	-1.48508	6.82804	0.00119979	0.0449732		CLIC1	Clic1			scl50794.7.1_43	NM_033444.1			15617202	NM_033444.1	ILMN_2596611	ILMN_209522	CGGGAAGAATTTGCCTCCACCTGTCCAGATGATGAAGAGATAGAGCTAGC
6110689	-0.570285	-1.48482	7.22072	0.000139189	0.0112346		9530068E07RIK	9530068E07Rik			scl0213673.3_37	XM_203329.2			28509655	XM_203329.2	ILMN_1253452	ILMN_219160	CCCCCAGCCACTGGGATTATTTGCCGTATTTCATGGTAGCCTGCCTTTTC
130463	-0.569919	-1.48444	4.16669	0.00554433	0.118252		CACNB2	Cacnb2	Mus musculus calcium channel, voltage-dependent, beta 2 subunit (Cacnb2), mRNA.		NM_023116.1	NM_023116.1		12296	29789143	NM_023116.1	ILMN_2606862	ILMN_209413	TATGATGTGGTACCTTCCATGCGACCAGTGGTGCTGGTGGGCCCGTCTCT
6290463	-0.569798	-1.48432	4.96875	0.00507911	0.112298		LTBP1	Ltbp1			scl50491.36_175				46249418	NM_019919	ILMN_1221564	ILMN_195714	CCCAAGACTATGGGTGTCCTTAGATGACAGGGAAGTAAGGACTTGTGCAG
2140255	-0.569446	-1.48395	6.38066	0.00138131	0.0496405		ACTA2	Acta2	Mus musculus actin, alpha 2, smooth muscle, aorta (Acta2), mRNA.		NM_007392.2	NM_007392.2		11475	31982518	NM_007392.2	ILMN_2923445	ILMN_261122	CAGACATGTGCTACCCTTAACTTGTAGCCCTGGCCTAGCAACACTGATTC
5890209	-0.569028	-1.48352	4.7823	0.00198318	0.0630476		1500041B16RIK	1500041B16Rik			scl070255.1_21	XM_354599.1			38091305	XM_354599.1	ILMN_1218353	ILMN_219284	AGAACCGCACAATCAAGCTGCTCACCGGCTCCTCCTACAAGGTGGAGGTG
1580309	-0.568836	-1.48333	8.50909	0.00103531	0.0409073		HAP1	Hap1			scl0001378.1_3	NM_177981.1			30061480	NM_177981.1	ILMN_1244829	ILMN_213307	CCTGCTTCTGCAGCGCTTCATAGTCTTGTAGCTAGTCAGCCTTTGTATTG
4230600	-0.568761	-1.48325	7.35604	0.000700575	0.0319464		BC025076	BC025076			scl0216829.1_190	NM_175002.1			33239400	NM_175002.1	ILMN_2607765	ILMN_210646	CAGCGTCCGGATTCAACCCATTCTTCAAACCTCAGCGCGTCATCTTCTGA
780554	-0.568376	-1.48285	4.76788	0.000414876	0.0224177		SEMA7A	Sema7a	Mus musculus sema domain, immunoglobulin domain (Ig), and GPI membrane anchor, (semaphorin) 7A (Sema7a), mRNA.		NM_011352.2	NM_011352.2		20361	40254572	NM_011352.2	ILMN_2790357	ILMN_210076	GTCCATAGATTTCAGCAGAGAGCTGACCCTTCTCCAGCTGTGTCTGGGGC
4010524	-0.568172	-1.48264	6.25113	0.00775393	0.144692		ODZ3	Odz3	Mus musculus odd Oz/ten-m homolog 3 (Drosophila) (Odz3), mRNA.		NM_011857.2	NM_011857.2		23965	7657416	NM_011857.2	ILMN_2741231	ILMN_217240	CTGTGCAGATTCTCCTGTAGCACAATCCAAACCGGACTCTCCAAAGAGCC
5390273	-0.568156	-1.48263	9.27506	0.000247323	0.0159758		BPY2IP1	Bpy2ip1	Mus musculus microtubule-associated protein 1S (Mtap1s), mRNA.		NM_173013.1	NM_173013.1		270058	27370519	NM_173013.1	ILMN_2657432	ILMN_215270	GTGCAAAGCTAGATCCCGTGCTTAAGTGAGCCACCGTGTGACATCCCAGC
4540020	-0.567843	-1.48231	9.94349	0.000508363	0.0258934		DNAJB1	Dnajb1	Mus musculus DnaJ (Hsp40) homolog, subfamily B, member 1 (Dnajb1), mRNA.		NM_018808.1	NM_018808.1		81489	9055241	NM_018808.1	ILMN_1240323	ILMN_222931	GGGCGTGAAAGTATCTGTTCTTTGGAGCTAGCCTGGTGTTCTGACCATTC
3290014	-0.567376	-1.48183	6.07846	0.00104078	0.0410877		HDAC5	Hdac5			scl39517.28_30	NM_010412.2			6996923	NM_010412.2	ILMN_1213290	ILMN_215410	CTCTGAGTACCACACCCTGCTCTATGGGACCAGCCCCCTTAACCGGCAGA
4280484	-0.566231	-1.48065	7.70641	0.000404547	0.0220968		6330403E01RIK	6330403E01Rik			ri|6330403E01|PX00008A05|AK031808|2586					AK031808	ILMN_1246339	ILMN_202862	GCTGAGTGAGTGGGTGTAGAGTGGACTTGGGTGAGCTGGCTGTCACTGTG
630725	-0.565927	-1.48034	6.9388	0.000170788	0.0124442		TMEM66	Tmem66	Mus musculus transmembrane protein 66 (Tmem66), mRNA.		NM_026432.2	NM_026432.2		67887	31982646	NM_026432.2	ILMN_2758878	ILMN_222214	CCCCAGGGTGATACAGTGCCAGAACAAAGGCTGGGATGGCTACGATGTAC
20301	-0.565674	-1.48008	9.43752	0.000558061	0.0275267		ELP3	Elp3	Mus musculus elongation protein 3 homolog (S. cerevisiae) (Elp3), mRNA.		NM_028811.1	NM_028811.1		74195	33469022	NM_028811.1	ILMN_2820297	ILMN_220718	AGGTAGGAGTTAGGCTAGTGTGTGGAAGGAGGCCTGTCTGACCTGCATGG
4560309	-0.565403	-1.4798	9.78718	0.000656655	0.030668		OAT	Oat	Mus musculus ornithine aminotransferase (Oat), mRNA.		NM_016978.1	NM_016978.1		18242	8393865	NM_016978.1	ILMN_2933112	ILMN_209755	CTGCGTACAGCCTGCAGATGGAGGCCTGCAGTCATTTACGTGCGTCTTTA
610019	-0.565198	-1.47959	8.06699	0.000361671	0.0206554		ANXA6	Anxa6	Mus musculus annexin A6 (Anxa6), mRNA.		NM_013472.2	NM_013472.2		11749	31981301	NM_013472.2	ILMN_2878060	ILMN_221159	GCTTTGCTTGCTCTGTGTGGCGGAGAGGACTAAAGCTCCTGACCTCAGAG
7320563	-0.564842	-1.47923	4.35974	0.00488234	0.110198		B230112I24RIK	B230112I24Rik			scl1719.1.1_265						ILMN_1212775	ILMN_187632	GTACTACTGCCCCATGAAGATGCTCATGACTTCTACAAAGGGTTTAGGGG
4290609	-0.563927	-1.47829	5.84062	0.00156276	0.0539765		ADCY6	Adcy6			scl011512.2_0	NM_007405.1			6671512	NM_007405.1	ILMN_1249888	ILMN_213997	AATCTCCATGTACCAATCGGTGGACCACTGGGCGCTTGATTAGCCAAGGC
4200451	-0.563353	-1.4777	6.75476	0.00105116	0.0413105		TMC4	Tmc4			scl0353499.4_0				33859816	NM_181820	ILMN_2435822	ILMN_186472	CATCTACTCACCGGCTTCCCGCACCTTCCGAGCATCCACGGCAAACTTCT
4060564	-0.563267	-1.47761	5.28504	0.000605626	0.0291118		GBA2	Gba2	Mus musculus glucosidase beta 2 (Gba2), mRNA.		NM_172692.1	NM_172692.1		230101	27369999	NM_172692.1	ILMN_2900042	ILMN_218365	ACCCCAGAGGCATACTGCCAGCAACAAGTGTTCCGCTCCCTGGCCTACAT
7000112	-0.563041	-1.47738	8.80721	0.00110571	0.0422156		2010007E07RIK	2010007E07Rik			ri|2010007E07|ZX00043J12|AK008144|1138					AK008144	ILMN_1228654	ILMN_201732	GCAGATCTTCAGGATGGACGTAGTGAGATGCAGCAAACCTGTTCTTTGCC
4390129	-0.56224	-1.47656	4.36372	0.00944179	0.161455		TGFBR3	Tgfbr3			scl26267.18_317				47271510	NM_011578	ILMN_2606601	ILMN_210536	GAGACGACCACTTCCTCCTTTAAAATGTCCTATGCTTCCAGAGTCGGAAC
4280224	-0.562007	-1.47632	7.33767	0.00383416	0.0952957		RAMP3	Ramp3	Mus musculus receptor (calcitonin) activity modifying protein 3 (Ramp3), mRNA.		NM_019511.1	NM_019511.1		56089	9507030	NM_019511.1	ILMN_2749052	ILMN_222398	ACTCATCCCACTGATCGCGGTTCCTGTCGTGCTGACTGTGGCTATGGCTG
2810731	-0.56193	-1.47624	5.03745	0.000887667	0.0372171		NKX3-1	Nkx3-1	Mus musculus NK-3 transcription factor, locus 1 (Drosophila) (Nkx3-1), mRNA.		NM_010921.1	NM_010921.1		18095	7110672	NM_010921.1	ILMN_2759490	ILMN_223110	TACTGGAACTACCCATTCACCCACACCTGAACTGGTAGAAACGTGGCCTG
4010228	-0.561828	-1.47614	6.07506	0.000426586	0.0228055		GPSM1	Gpsm1	Mus musculus G-protein signalling modulator 1 (AGS3-like, C. elegans) (Gpsm1), mRNA.		NM_153410.2	NM_153410.2		67839	32189377	NM_153410.2	ILMN_2967622	ILMN_210676	TTACCCAGAGGGCCAGGGCAAGGGAAACTGAGGACCCAACTTCTGAGAGG
3420020	-0.56112	-1.47541	10.6477	0.000490359	0.025146		AGPAT6	Agpat6	Mus musculus 1-acylglycerol-3-phosphate O-acyltransferase 6 (lysophosphatidic acid acyltransferase, zeta) (Agpat6), mRNA.		NM_018743.2	NM_018743.2		102247	30520300	NM_018743.2	ILMN_1252335	ILMN_213262	GAGAGCGTGGCAGGACAAGGTCAGAGCTACAGCTGCTGCCCAGGATTTTA
1030044	-0.560789	-1.47508	4.64782	0.00252201	0.0728895		SMARCD3	Smarcd3			scl066993.2_1	NM_025891.2			31981139	NM_025891.2	ILMN_1248397	ILMN_215257	TGATGACAGATGTGGCAGGGAACCCCGAGGAAGAACGCAGGGCTGAGTTC
6620603	-0.560752	-1.47504	11.148	0.000246724	0.0159599		GPSN2	Gpsn2	Mus musculus glycoprotein, synaptic 2 (Gpsn2), mRNA.		NM_134118.1	NM_134118.1		106529	19923069	NM_134118.1	ILMN_2606579	ILMN_210533	CTGGAGACTCTCTTCGTGCACCGATTCTCTCACGGAACCATGCCTTTGCG
6900397	-0.560458	-1.47474	5.86581	0.00121451	0.0452629		TMEM46	Tmem46	Mus musculus transmembrane protein 46 (Tmem46), mRNA.		NM_145463.3	NM_145463.3		219134	31343535	NM_145463.3	ILMN_1246285	ILMN_210850	CGCTGTCACTGGGACATGAGGTGGCACTTAAACCTCAAACGTGAACCACT
1570133	-0.560258	-1.47453	5.82142	0.00125983	0.0466445		CTSW	Ctsw	Mus musculus cathepsin W (Ctsw), mRNA.		NM_009985.2	NM_009985.2		13041	31981818	NM_009985.2	ILMN_2721399	ILMN_220388	ATCCCTTCACAGCTCAAGTGGACTCACCAGTAAAGAAGGCACGGACCTCT
3130079	-0.560201	-1.47447	6.35477	0.000358559	0.0206013		COG3	Cog3			scl45300.23_484				31341419	NM_177381	ILMN_2777217	ILMN_224241	CTTACCAACTGCTGGGAGGGTGGGACTGATCCAGTTCGTTTGCTGAATGA
6200348	-0.56005	-1.47432	5.29294	0.00449861	0.105055		2310045A20RIK	2310045A20Rik			scl26582.30.1_36	NM_172710.1			27370027	NM_172710.1	ILMN_2663281	ILMN_215758	CTAGGAAATCTTTACCGTTTAAGTGTAGTCTGCTTCCCCATGAGTCACCA
10167	-0.559721	-1.47398	8.98491	0.000571908	0.0279359		LOC56628	LOC56628			scl056628.1_171						ILMN_2588130	ILMN_208621	CAGAAGTGGGCAGCTGTGGTGGTGCCTCTTGGGAAGGAGCAGAATTACAC
1580441	-0.558285	-1.47252	6.31453	0.000652878	0.0306203		1600032L17RIK	1600032L17Rik			scl44908.4.1218_106				51767620	XM_127272	ILMN_1238021	ILMN_190318	GTCAGCTTGTCCTTTTAACTGGGCTCTGGAAACACCTCCCCAGATTCGAT
6370184	-0.557908	-1.47213	9.53826	0.00663517	0.131992		EBAF	Ebaf	Mus musculus Left-right determination factor 2 (Lefty2), mRNA.		NM_177099.3	NM_177099.3		320202	42734479	NM_177099.3	ILMN_2713164	ILMN_219748	GGCCCAGGTGCATGCTGTAGATGTATTCTGTGTGCTCTTATCTTGGAAAC
5360181	-0.557867	-1.47209	6.97576	0.00733001	0.139811		CPM	Cpm			scl070574.7_30	XM_125830.3			38090725	XM_125830.3	ILMN_2629191	ILMN_212685	GGGGAAGTGTCTCAGCTACCGCTACAGACCTTTCCAGAACGCTAAGGATC
2120678	-0.557751	-1.47197	5.0484	0.000663978	0.0308682		SH3D4	Sh3d4			scl45361.25.1_29	NM_011366.1			6755503	NM_011366.1	ILMN_2618221	ILMN_211656	CTTTGACAGCCCCCTTCACCGCCCCTCAAATACAGACATCTGCTTTCATG
1410653	-0.557516	-1.47173	5.19207	0.00616241	0.12667		DMRTA2	Dmrta2			scl25125.3.59_17	NM_172296.1			26986622	NM_172296.1	ILMN_1243528	ILMN_211308	GCGACGCTGCGCACAGCTGCTCACTTTGTGCTTTCCTTTGCATAGGTATG
5490670	-0.557112	-1.47132	6.37695	0.00104959	0.0413105		1700023M03RIK	1700023M03Rik			scl069435.3_112	NM_027078.1			21630262	NM_027078.1	ILMN_2621909	ILMN_212027	GCGTTTGGAACCACTGGTAGATGACCTAACACTTCGCATTGGGAGACTAG
4810286	-0.556855	-1.47106	7.84907	0.000334605	0.0197025		MYD88	Myd88	Mus musculus myeloid differentiation primary response gene 88 (Myd88), mRNA.		NM_010851.2	NM_010851.2		17874	31543276	NM_010851.2	ILMN_2971767	ILMN_259224	AGGCCTCTGTGCACGGTCTCATGGGGCATTTCACTGCTTGATGTTGAGCA
780619	-0.556804	-1.47101	5.93576	0.00119583	0.0449154		TIRAP	Tirap	Mus musculus toll-interleukin 1 receptor (TIR) domain-containing adaptor protein (Tirap), mRNA.		NM_054096.1	NM_054096.1		117149	16905130	NM_054096.1	ILMN_2792267	ILMN_212089	GCATACCTGAGGGCTTGGATTCTACCTCCAGCACCACCAAAACAAAGGAG
6330053	-0.556305	-1.4705	5.15556	0.00213499	0.0654888		RAB38	Rab38	Mus musculus Rab38, member of RAS oncogene family (Rab38), mRNA.		NM_028238.5	NM_028238.5		72433	31981684	NM_028238.5	ILMN_2806250	ILMN_214856	TCCCGGGTGGTCTGATAGGTCTATTAAATAGAAACCATTCATGGTAGACC
4810468	-0.556135	-1.47032	9.90067	0.000874713	0.0368788		FLOT2	Flot2			scl0001322.1_3	NM_008028.1			6679810	NM_008028.1	ILMN_1227357	ILMN_211586	GGATGTTGCACTACCCCACTGCCTGTCCCCCTCTGGTGAAAATAAAGATC
6580274	-0.555775	-1.46996	5.96457	0.0037003	0.093085		4933407N01RIK	4933407N01Rik			scl0001501.1_75	NM_025745.2			31981197	NM_025745.2	ILMN_2604205	ILMN_210297	GAACAACCCACATTTCCAAGCTGACAGATGACCAGCTCATCAAGGAGTTC
1740176	-0.554396	-1.46855	9.25818	0.000593274	0.0286397		PPP2R5D	Ppp2r5d	Mus musculus protein phosphatase 2, regulatory subunit B (B56), delta isoform (Ppp2r5d), mRNA.		NM_009358.2	NM_009358.2		21770	33942058	NM_009358.2	ILMN_2766403	ILMN_209554	CATGCTAAGGTGGGCTGGGCTTGGGCCGATGTCCCCATATGTACAGAACT
2350593	-0.554037	-1.46819	5.38702	0.0093277	0.160413		CNOT7	Cnot7			ri|1810044B19|ZX00043A03|AK007767|732					AK007767	ILMN_1231153	ILMN_202498	CTAGCTCTATGGCGAGGAGGAGGAGGAGGAGCGCGAGCTCAGAGACCCAA
5340333	-0.554018	-1.46817	5.91394	0.00318585	0.0855625		AA960436	AA960436	Mus musculus expressed sequence AA960436 (AA960436), mRNA.		NM_133954.1	NM_133954.1		101985	19527175	NM_133954.1	ILMN_2741445	ILMN_221870	TGCCATCTGTGGGATGCCCCAGCCAGGAGTCCTAATCCCACACTTAGTAC
6480315	-0.553857	-1.46801	5.16558	0.000205183	0.0140558		BC034068	BC034068			scl27919.3_374	XM_194205.2			38079652	XM_194205.2	ILMN_2594039	ILMN_209253	TGAGGCATTTGCAGAACACTGTACAGACCCCGCTCTCCCCTGTACATTCC
7650615	-0.553853	-1.468	4.64963	0.00403636	0.0984755		EOMES	Eomes			scl36365.6_146				45496834	NM_010136	ILMN_1251446	ILMN_188429	GGAGGACGCAGGAGTGTTTTTAAAACTGAAAAGGTCGTTCAAGGTGCTGG
2570603	-0.553248	-1.46739	8.21663	0.000142735	0.0113989		1110061N23RIK	1110061N23Rik			scl21188.2_9	NM_176834.1			33563310	NM_176834.1	ILMN_2636349	ILMN_213366	ACCCTTTCTTGCCCACTGTGGCTTCTGGCCCTACCCTGCGTGGCATTGTC
2490762	-0.553085	-1.46722	10.4997	0.000243286	0.0158052		2700029M09RIK	2700029M09Rik			scl0072612.1_89	XM_134183.4			38089260	XM_134183.4	ILMN_1253477	ILMN_218404	GGCATGGGGCTGGAATTAGGAATGGACCTCTTTTGCTATGGCTCTCATTA
830427	-0.552952	-1.46708	5.83242	0.00239815	0.0704677		GNB5	Gnb5	Mus musculus guanine nucleotide binding protein, beta 5 (Gnb5), transcript variant 2, mRNA.		NM_138719.1	NM_138719.1		14697	41281678	NM_138719.1	ILMN_1237961	ILMN_222004	AGGCTGAGCATCCCCGACACTTGAGGGCAAAACAGGTTGCCATTCCTAGC
2680370	-0.552527	-1.46665	5.91225	0.00625441	0.127513		2006-09-01	2006-09-01	Mus musculus septin 6 (Sept6), mRNA.		NM_019942.2	NM_019942.2		56526	31560369	NM_019942.2	ILMN_2992517	ILMN_212389	CCACACAAACTTCCAAGGGGCTTTGCAGGTTTCGCAAGAGGTTTCTATTC
6130431	-0.551963	-1.46608	7.92238	0.0005898	0.0285634		TSPAN7	Tspan7	Mus musculus tetraspanin 7 (Tspan7), mRNA.		NM_019634.2	NM_019634.2		21912	84662760	NM_019634.2	ILMN_2807016	ILMN_185145	GCCCCTCACTGTGGTCCAAGAATGCCACACACCTTTCCGTAGATATGCCG
4260301	-0.55174	-1.46585	4.86896	0.00239247	0.070392		SOX10	Sox10			scl46971.5_39	XM_128139.1			20902796	XM_128139.1	ILMN_1228105	ILMN_222205	TCCATAGTCGCCATGTTCCTATCCCTCTAGCTACTCCAGCCCCGATTAAC
7510050	-0.551528	-1.46564	5.4329	0.00137218	0.0493936		ASGR1	Asgr1			scl41345.9.1_11	NM_009714.1			6753125	NM_009714.1	ILMN_2608703	ILMN_210744	TGTGCCCACTTCACGACGGATGGCCGCTGGAATGACGACGTCTGCAGGAG
5220253	-0.551416	-1.46552	4.20204	0.00131568	0.0479673		4930517G15RIK	4930517G15Rik	Mus musculus coiled-coil domain containing 7 (Ccdc7), mRNA.		NM_029061.1	NM_029061.1		74703	21312851	NM_029061.1	ILMN_1254168	ILMN_219830	GTTAATAATGGAGAAAACCCTGCTGGAAGCAGAAATACGAAGGCTGAGAG
3450241	-0.551207	-1.46531	9.91493	0.00100371	0.0401493		AMFR	Amfr			scl34476.16_3				6753045	NM_011787	ILMN_2722902	ILMN_190442	GATGTTGAATAATCCACATGCCTCAAGCAGACTCGGTCCCAGATCGGCTC
5390309	-0.551179	-1.46528	4.49927	0.00321307	0.0859621		D130062J21RIK	D130062J21Rik			ri|D130062J21|PX00185B14|AK051661|2744					AK051661	ILMN_2576568	ILMN_205970	AGATATCTGAGGCAAGCAGGGGCCACCATGCTGTGTGTCCCCCTCAGTGG
6350139	-0.551081	-1.46518	8.2454	0.000545555	0.0271763		3010027N08RIK	3010027N08Rik			ri|3010027N08|ZX00083L24|AK019398|646					AK019398	ILMN_2556157	ILMN_203288	CAGACCAGACTGGAGGCAGAGAAGCTGAAGGTCCAGACCCTTAAAGATCG
150138	-0.550752	-1.46485	5.38881	0.00201208	0.0635319		H2-DMA	H2-DMa			scl014998.4_34				31981712	NM_010386	ILMN_2777769	ILMN_224278	CCTTTGGCCTCGGTGTGCTAGGCACCATCATGGGCATTGTCTTCTTCCTC
7610239	-0.550365	-1.46446	4.3669	0.0029492	0.0812107		2510009E07RIK	2510009E07Rik	Mus musculus RIKEN cDNA 2510009E07 gene (2510009E07Rik), mRNA.		NM_001001881.1	NM_001001881.1		72190	49457852	NM_001001881.1	ILMN_3052390	ILMN_239837	ACGTGGGTTAAGGCTGTCTGTCCTTTGCAGTAGTCACCTGCTGTGCTAGG
7040201	-0.550263	-1.46435	7.4235	0.0038084	0.0949081		THY1	Thy1	Mus musculus thymus cell antigen 1, theta (Thy1), mRNA.		NM_009382.2	NM_009382.2		21838	40254608	NM_009382.2	ILMN_2644350	ILMN_214109	GGGCAGGCGGTGGAGTGAGATCCGGCGTGCACACTTTTTGGAAGATAGCT
6840634	-0.550091	-1.46418	7.35888	0.000793426	0.0347648		CIB2	Cib2	Mus musculus calcium and integrin binding family member 2 (Cib2), mRNA.		NM_019686.3	NM_019686.3		56506	31581585	NM_019686.3	ILMN_2744587	ILMN_215411	TTTCCAAGTGCTCCAGGGAAGGAGCTGTGGCCTCTGGGGTTCTCACCCAT
50148	-0.54976	-1.46384	7.10242	0.000883402	0.037107		MYL9	Myl9			scl0003000.1_3	XM_283793.2			38075216	XM_283793.2	ILMN_2718662	ILMN_214832	GTACCGCGAGGCACCCATTGATAAGAAGGGCAACTTCAACTACGTGGAGT
6270709	-0.549205	-1.46328	8.66196	0.000653236	0.0306203		TSPO	Tspo	Mus musculus translocator protein (Tspo), mRNA.		NM_009775.2	NM_009775.2		12257	31981874	NM_009775.2	ILMN_2877069	ILMN_220866	TTGCCACCGTGCTCAACTACTATGTATGGCGTGATAACTCTGGCCGGCGA
60193	-0.548883	-1.46295	4.71317	0.000886187	0.0371895		TICAM2	Ticam2	Mus musculus toll-like receptor adaptor molecule 2 (Ticam2), mRNA.		NM_173394.2	NM_173394.2		225471	34328395	NM_173394.2	ILMN_2955020	ILMN_223590	CCACCCTTCACACGCCTGCCAAGCTAGAACTGATGCTCAATGGCACTTCT
520753	-0.548488	-1.46255	5.36724	0.00283824	0.079005		GGTL3	Ggtl3	Mus musculus gamma-glutamyltransferase-like 3 (Ggtl3), mRNA.		NM_144786.1	NM_144786.1		207182	21450126	NM_144786.1	ILMN_1213289	ILMN_210362	TCTCCAACTGGAGGCCTTTGGTGGGAATGATGACATCAGTGTCCATGACC
6980242	-0.548257	-1.46232	5.55317	0.00176841	0.0584918		CHD3	Chd3			NM_146019.1	NM_146019.1			22122486	NM_146019.1	ILMN_2524861	ILMN_196568	ACGCTGGGGCTCAGGTTTCTAGGGGACGAAATCCTCCCTCTTCAAGGCCT
6400148	-0.548185	-1.46224	5.07877	0.00587388	0.122623		EPB7.2	Epb7.2			scl19399.8_192	NM_013515.1			7710017	NM_013515.1	ILMN_2641038	ILMN_212469	TGCCACGGATGACTGGGGGATCAAGGTGGAGCGGGTGGAGATTAAGGACG
3990743	-0.547973	-1.46203	7.88908	0.000627115	0.0299224		WHSC1L1	Whsc1l1			scl000688.1_865				48958536	NM_001001735	ILMN_2511971	ILMN_195034	CGCGGCTGTCTCTGTCTAGCCTACCGCATTAGCCCAAGAGATTATTGCTT
20075	-0.547792	-1.46185	5.71753	0.000869581	0.0368159		MFAP4	Mfap4			scl41467.7_13	NM_029568.1			21313151	NM_029568.1	ILMN_2633350	ILMN_213078	ACCCTCGACAGAGTCATGCAGCACCTGTGGCATTGCCAATCAGCTCTTGC
1090670	-0.547308	-1.46136	3.7822	0.000477746	0.0246669		LOC384372	LOC384372			XM_357603.1	XM_357603.1			38083985	XM_357603.1	ILMN_2539302	ILMN_200592	GCAGGTCCAGTCGACCCGAAAATTATCCAGAAACCAAAATATCTGGTGGC
1820544	-0.546897	-1.46094	6.09191	0.00517393	0.113618		KCNJ3	Kcnj3			scl20911.3_1				6680531	NM_008426	ILMN_2714252	ILMN_189363	TCCCATGAGCCAGTCTGTGGCCGATTTGCCACCAAAGCTTCAAAAGATGG
4210138	-0.546892	-1.46094	6.62642	0.000969707	0.0392798		TES	Tes	Mus musculus testis derived transcript (Tes), transcript variant 1, mRNA.		NM_011570.2	NM_011570.2		21753	34536818	NM_011570.2	ILMN_1237948	ILMN_216487	GGACTGAGCCCCTCCGACGCCCAGTATGGACCTGGAAACCAAAATGAAGA
4260746	-0.54676	-1.4608	5.66076	0.0023537	0.0696213		CYP2J9	Cyp2j9			scl074519.1_143	NM_028979.1			24850101	NM_028979.1	ILMN_2719908	ILMN_220264	GTCTGCTCCCATTTGAGCCGGTAAAATTAAGGTGACAGAGAGTGCGTGCA
5960484	-0.545799	-1.45983	6.52594	0.0020815	0.0647337		RREB1	Rreb1	Mus musculus ras responsive element binding protein 1 (Rreb1), transcript variant 1, mRNA.		NM_001013392.3	NM_001013392.3		68750	85719306	NM_001013392.3	ILMN_3016674	ILMN_249169	AACAAACCAGAGAGGCCCCACGGGGCGTTATCCAAGCAGCTCTGCAGAAG
4200661	-0.544865	-1.45888	5.24249	0.00350212	0.090617		LOC380929	LOC380929			XM_354837.1	XM_354837.1			38076628	XM_354837.1	ILMN_2528594	ILMN_197570	CGCCTGGAGCGAGGAGGACGACTACACCTGGTTATATGTTGGCTCTTCAA
7650612	-0.544712	-1.45873	9.40328	0.000871644	0.0368182		AA960436	AA960436	Mus musculus expressed sequence AA960436 (AA960436), mRNA.		NM_133954.1	NM_133954.1		101985	19527175	NM_133954.1	ILMN_3008733	ILMN_221870	CCATCAAGCTCCTACCAGGGCAAAGAGCCAAACCTTTCTAGTTGTCATGG
6130411	-0.544636	-1.45865	4.86137	0.000713237	0.0323284		TAGLN	Tagln			scl37005.1_98				31981464	NM_011526	ILMN_1243652	ILMN_188353	AGCATGTTGGGCTCACACGTTCCTGGCCGATGGCTTCTGGATGACTCCTC
4060239	-0.54463	-1.45865	8.63633	0.000308934	0.0185283		PLEKHG2	Plekhg2	Mus musculus pleckstrin homology domain containing, family G (with RhoGef domain) member 2 (Plekhg2), mRNA.		NM_138752.1	NM_138752.1		101497	20270286	NM_138752.1	ILMN_2987027	ILMN_210871	GCCTGGACATTAGGCTTCCTAAGCTTCAAGAACTTTCTTCACCAGGTGCC
6100050	-0.544196	-1.45821	6.85137	0.00106948	0.0415326		AI316807	AI316807	Mus musculus expressed sequence AI316807 (AI316807), mRNA.		NM_001012667.1	NM_001012667.1		102032	60592995	NM_001012667.1	ILMN_3160963	ILMN_242066	CTGTCTTGCTCCCTGTTGCTGTGGATGGTTACAGCAGTGTCTTCTGCTGC
450370	-0.543392	-1.4574	5.61796	0.00123238	0.0457407		4921509E05RIK	4921509E05Rik			scl44237.5_446	NR_000042.1			25141249	NR_000042.1	ILMN_1214826	ILMN_217178	CCAGGTTTCCAGAAATGTGTGGCATGTTTTCGCTTGGGACATGATGCTAA
1070189	-0.543199	-1.4572	12.485	0.000336349	0.0197735		GRIM19	Grim19			scl34723.1_7				12963632	NM_023312	ILMN_2649937	ILMN_195968	CACCTGGTACACTTAGGGCCTGAGCCAACGCACATAATAAAGAGTGGTCA
2850630	-0.542563	-1.45656	7.25162	0.000172865	0.012484		1810049H13RIK	1810049H13Rik	Mus musculus RIKEN cDNA 1810049H13 gene (1810049H13Rik), mRNA.		NM_025560.1	NM_025560.1		66431	13384991	NM_025560.1	ILMN_2680665	ILMN_217236	CCTCCCACCAACTGCTGCATGAGTGGCTGCCCTAACTGTGTATGGGTAGA
1690347	-0.542534	-1.45653	4.76225	0.00273324	0.0770634		9630007E23RIK	9630007E23Rik			ri|9630007E23|PX00115M09|AK035814|1461					AK035814	ILMN_1253602	ILMN_204282	GCAGCTATGTGTCCCGTATCAGTGCCCCAAGCATGGACAGCAGTTTCTGG
6940086	-0.542484	-1.45648	6.79873	0.00329496	0.0874044		LMAN2L	Lman2l			scl0214895.1_30	XM_129848.4			38074238	XM_129848.4	ILMN_1220769	ILMN_212347	AGCAGCTTTCTTCTTACTCCCTGGACTTGGACATGGCCCCAAGATGCTTG
1070162	-0.542027	-1.45602	5.26234	0.0041773	0.100453		NRXN2	Nrxn2	Mus musculus neurexin II (Nrxn2), mRNA.		NM_020253.2	NM_020253.2		18190	62243517	NM_020253.2	ILMN_3015003	ILMN_256800	AAGGCCTTTTGTGTGTGTCGCTGCTGCCGGGCAACGTGCATTGCTGGGAA
6560747	-0.541679	-1.45567	4.8386	0.00132714	0.0483074		H2-M2	H2-M2	Mus musculus histocompatibility 2, M region locus 2 (H2-M2), mRNA.		NM_008204.2	NM_008204.2		14990	118130900	NM_008204.2	ILMN_2964185	ILMN_226026	AAGCCCCAGATAAGTTTTCTCTGCCTCCTTGTTGGGAAGGAGTGTGGCCC
3420315	-0.541674	-1.45566	5.84988	0.00096564	0.0392529		E230025E14RIK	E230025E14Rik			scl16387.1.464_13						ILMN_2518785	ILMN_195795	GTGGGACTGCTTATCTTCTTCTTTATGGCGTTGTTGGGGGTGATAGCCAC
4850731	-0.541492	-1.45548	7.77948	0.00240447	0.0705161		NAV1	Nav1	Mus musculus neuron navigator 1 (Nav1), mRNA.		NM_173437.1	NM_173437.1		215690	28077104	NM_173437.1	ILMN_2883016	ILMN_240423	AGCTGTCCTCCAGGAAGTGCGTTCCCATCTAGTGAAGTGCTCTCGAAGCC
2480129	-0.540835	-1.45481	5.35426	0.00321261	0.0859621		PMP22	Pmp22			scl0001394.1_56	NM_008885.1			6679394	NM_008885.1	ILMN_2661299	ILMN_215585	CAGTGGACGCACCGGAGTTTGTGCCTGAGGCTAATCTGCTCTGAGATAGC
4830050	-0.540222	-1.4542	5.63759	0.00384912	0.0955025		D030068L24RIK	D030068L24Rik			scl40733.1.945_40				51766523	XM_111244	ILMN_2501692	ILMN_193922	TGCTGGGAGCCCAGGAGGAACCGTCATGCCTTACCTCCTTCTAATGGGTA
4670544	-0.539384	-1.45335	7.7825	0.00235096	0.0696213		TSPO	Tspo	Mus musculus translocator protein (Tspo), mRNA.		NM_009775.2	NM_009775.2		12257	31981874	NM_009775.2	ILMN_2727921	ILMN_220866	ATGGGAGCCTACTTTGTACGTGGCGAGGGCCTCCGGTGGTATGCTAGCTT
2120687	-0.539234	-1.4532	5.27431	0.00245585	0.0714671		E330035H20RIK	E330035H20Rik			ri|E330035H20|PX00312F22|AK054516|2080					AK054516	ILMN_1249877	ILMN_205272	CCCTGGGAGCAAAAGCAACCTGCTGAAGGAGACATTACCACTTTGGCCTC
2510520	-0.538956	-1.45292	9.27482	0.00116013	0.0438132		ILK	Ilk	Mus musculus integrin linked kinase (Ilk), mRNA.		NM_010562.1	NM_010562.1		16202	6754341	NM_010562.1	ILMN_2842137	ILMN_215687	GGCCTACCGTCCCACCAGGTATTTCCCCCCATGTGTGTAAGCTCATGAAG
5260204	-0.538406	-1.45237	6.70585	0.00789165	0.145319		PDLIM2	Pdlim2	Mus musculus PDZ and LIM domain 2 (Pdlim2), mRNA.		NM_145978.1	NM_145978.1		213019	22122422	NM_145978.1	ILMN_2880906	ILMN_211617	GTCCTTGCTGGGTGAGGCCAAGGGTTGGGACTAATGTCAGGTTGCTAGTG
6180736	-0.538136	-1.4521	7.69838	0.000524156	0.0262548		1110012D08RIK	1110012D08Rik	Mus musculus RIKEN cDNA 1110012D08 gene (1110012D08Rik), mRNA.		NM_178066.2	NM_178066.2		73827	31342609	NM_178066.2	ILMN_1221251	ILMN_221611	AGCTACTGACCATTCTAACTCTCCCTCCTCTGATTCTCCTGACCAAGATC
1110255	-0.53771	-1.45167	5.37991	0.00299575	0.0820633		RAP2IP	Rap2ip	Mus musculus Rap2 interacting protein (Rap2ip), mRNA.		NM_016759.1	NM_016759.1		51799	7949124	NM_016759.1	ILMN_2856798	ILMN_215649	ATGAGTCCCCCAACCCAGGCCACCCTTCAAGAACACCACCAACCTAGCCT
3610524	-0.536833	-1.45078	6.67948	0.0034533	0.0897968		MTVR2	Mtvr2			scl017826.2_113				12963546	NM_023166	ILMN_2680872	ILMN_217249	CCCTTAGTCTGACTGTGGGGCCCAAAGCGTCTTGCACTCCCGTTTGCATC
6380538	-0.53638	-1.45033	5.1131	0.00149673	0.0525374		CAMK1	Camk1	Mus musculus calcium/calmodulin-dependent protein kinase I (Camk1), mRNA.		NM_133926.2	NM_133926.2		52163	118129899	NM_133926.2	ILMN_1216632	ILMN_216496	TCTCAGAAGTGATCCTGGCAGAGGACAAGAGGACTCAGAAACTGGTGGCC
520692	-0.535729	-1.44967	6.4059	0.00274127	0.0771938		E130115E03RIK	E130115E03Rik			scl20941.5.1_147				47271527	NM_177139	ILMN_1218538	ILMN_218516	GCCAAGGAGGGACCATTCCTGTAGAAGGTCCAGGACTAGTTACCCATGTG
6840014	-0.535718	-1.44966	7.46387	0.00362035	0.0922527		KHK	Khk			scl27972.10.1_31	NM_008439.2			31982228	NM_008439.2	ILMN_2698564	ILMN_218651	GCTGGCAAGAAGTGTGGCTTGCAGGGGTTTGATGGCATTGTGTGAGAGGC
20224	-0.535335	-1.44928	6.19496	0.00140728	0.0503342		C030003D03RIK	C030003D03Rik			scl5892.1.1_326				51765513	XM_282904	ILMN_2736212	ILMN_184855	CGCTTGATAAACTGCCTTGTGATTTACCCTGTGCTGGAAAGCCTTCCACT
5550091	-0.535174	-1.44912	7.57001	0.00079386	0.0347648		4833420N02RIK	4833420N02Rik	Mus musculus RNA methyltransferase like 1 (Rnmtl1), mRNA.		NM_183263.1	NM_183263.1		67390	34304045	NM_183263.1	ILMN_2715234	ILMN_219921	AACTGGCCGAGAGTACCGGTGGCAAGAGACTGCTGATCCCCGTTGTACCT
20364	-0.534862	-1.4488	7.26652	0.00308523	0.0836541		CCND1	Ccnd1			scl0012443.2_180	NM_007631.1			6680867	NM_007631.1	ILMN_2669793	ILMN_210028	AACGCACACCTCTGCCCTGCTGGAGAAGGTTTAGGGCCATGTCTGAGAGA
2140754	-0.534538	-1.44848	5.35507	0.00167238	0.0566395		FKBP1B	Fkbp1b			scl42655.4.46_11	NM_016863.2			40254557	NM_016863.2	ILMN_1226268	ILMN_212629	AGAGGGCGAAGCTGACCTGCACCCCTGATGTGGCCTATGGAGCTACCGGC
7160632	-0.534456	-1.4484	5.3977	0.00549664	0.117635		9630050M13RIK	9630050M13Rik			scl21344.10_377	XM_194000.3			38074424	XM_194000.3	ILMN_1244096	ILMN_219896	CCGAACGTGAGAGTATGGGCTGAGCAGGGGGATTGAATGTGACTGTTAAA
1410332	-0.534229	-1.44817	7.26325	0.000965778	0.0392529		BC056474	BC056474	Mus musculus cDNA sequence BC056474 (BC056474), mRNA.		NM_001001493.2	NM_001001493.2		414077	59709456	NM_001001493.2	ILMN_2939185	ILMN_227486	TGGGCTCCCAGCTGAATGGAAGGAAGTTGGCTCTTTCTTTGGGGCCCTGC
2570487	-0.534172	-1.44811	6.76389	0.00495953	0.110681		H2-AB1	H2-Ab1	Mus musculus histocompatibility 2, class II antigen A, beta 1 (H2-Ab1), mRNA.		NM_207105.1	NM_207105.1		14961	46358077	NM_207105.1	ILMN_1226525	ILMN_209838	TCTCAGACTGTAAGACCTGAATGTCTCTGCTCCGAATTCCTGACTGCCAG
4260202	-0.534024	-1.44796	8.05641	0.000582923	0.0283059		RBPMS	Rbpms			ri|A530083O20|PX00143M17|AK041118|2159					AK041118	ILMN_2568516	ILMN_204905	GGACATCACATCTCTCTCAAGTGATTCAGCAAAGCATTGGCCTACCTGAG
4560561	-0.533965	-1.4479	11.7288	0.000687179	0.0316221		PABPN1	Pabpn1	Mus musculus poly(A) binding protein, nuclear 1 (Pabpn1), mRNA.		NM_019402.1	NM_019402.1		54196	9506944	NM_019402.1	ILMN_2672528	ILMN_216561	CGGACAAAGAGTCAGTGAGGACGTCCCTGGCCTTAGATGAGTCCCTGTTC
5080193	-0.533896	-1.44783	8.64092	0.000281216	0.0174328		9130011J15RIK	9130011J15Rik			scl34651.5_177				27369484	NM_172396	ILMN_2593484	ILMN_189989	GTCCTTCACACCCGCAGCATGCCTGAGCCTACCCACTTGCCTAGCATTGT
3170592	-0.53361	-1.44755	7.57363	0.00277957	0.0779769		NLGN2	Nlgn2	Mus musculus neuroligin 2 (Nlgn2), mRNA.		NM_198862.2	NM_198862.2		216856	56699424	NM_198862.2	ILMN_2972478	ILMN_217189	GACCCCACGATACAGCCACGGACTCCAATGCCCGGCCCCTTTCCAAATAA
6370521	-0.533287	-1.44722	6.14073	0.00117722	0.0443476		MMP15	Mmp15	Mus musculus matrix metallopeptidase 15 (Mmp15), mRNA. XM_001002221		NM_008609.3	NM_008609.3		17388	55926148	NM_008609.3	ILMN_2784078	ILMN_218758	GAGAGGACAGCCCAGCTTCCCAAATGACTCCACATCTGGCGGTCTGGAAG
7150474	-0.533259	-1.44719	7.68364	0.00336393	0.0883026		SUPT16H	Supt16h	Mus musculus suppressor of Ty 16 homolog (S. cerevisiae) (Supt16h), mRNA.		NM_033618.1	NM_033618.1		114741	15809047	NM_033618.1	ILMN_2765463	ILMN_223539	TGACAAGAAGAGAAGCGGGAAGAAGGCCACACCCACAAGGCTGGGCACTG
4250670	-0.533151	-1.44709	6.45385	0.000361735	0.0206554		CAB39L	Cab39l	Mus musculus calcium binding protein 39-like (Cab39l), mRNA.		NM_026908.2	NM_026908.2		69008	31541825	NM_026908.2	ILMN_1217943	ILMN_213138	GGGTTTGAATTGGCTCTTTGCCAGCATCCTTTTATCCTAGCTGTGTACTT
5720255	-0.532579	-1.44651	5.22031	0.000551325	0.0272978		AI132321	AI132321	Mus musculus phospholipase D family, member 4 (Pld4), mRNA.		NM_178911.2	NM_178911.2		104759	31343188	NM_178911.2	ILMN_1234223	ILMN_211159	GCAAAGGATCACCACTGAGGGCCCGAGATTGTCATCAGACAAACAGCTTC
4780554	-0.53253	-1.44646	7.17969	0.00105646	0.0413105		ACADVL	Acadvl	Mus musculus acyl-Coenzyme A dehydrogenase, very long chain (Acadvl), mRNA.		NM_017366.1	NM_017366.1		11370	23956083	NM_017366.1	ILMN_2956932	ILMN_249043	GTGAGGGCTACCCGACGGCACAGCATGAGAAAATGCTCTGTGATAGCTGG
5290402	-0.532383	-1.44632	8.37425	0.00093261	0.0384604		4933407N01RIK	4933407N01Rik			scl0001501.1_75	NM_025745.2			31981197	NM_025745.2	ILMN_2653735	ILMN_210297	GAATCAGACTCTCCTCATGCTGTCACTGTGTATATGCTAGAGCCTCACTC
870730	-0.531932	-1.44586	7.55664	0.00141969	0.0506981		5730533P17RIK	5730533P17Rik			XM_283206.2	XM_283206.2			38076110	XM_283206.2	ILMN_2623754	ILMN_196435	CCATGCCCTGTGTTAAGGTCTTGGCTGGTATATATGACTAGATGTGTATG
6220577	-0.531816	-1.44575	4.02309	0.00252242	0.0728895		1700029H14RIK	1700029H14Rik			scl35075.8.90_29	NM_025601.1			13385055	NM_025601.1	ILMN_3090756	ILMN_219036	TGGGCCACAGTCCTCCTTAGTACCTCTACTGGAAGCCTAGTTCTCTCAGG
130768	-0.531774	-1.44571	6.78526	0.00215198	0.0658405		WDT3-PENDING	Wdt3-pending			scl39924.1.1_173				51828563	XM_282971	ILMN_2543108	ILMN_195587	CAGGTGTCCTGTAGGCCAGTGCTTCCTGCTAAGACAGACCCATTTCTGTG
670598	-0.531552	-1.44548	4.56668	0.00352904	0.0910592		POLQ	Polq	Mus musculus polymerase (DNA directed), theta (Polq), mRNA.		NM_029977.1	NM_029977.1		77782	30387614	NM_029977.1	ILMN_2590482	ILMN_208885	GTCTCGTGACTGTCGTCTCATTCAAGTCTTAAATACGGGAGCGGATGTGT
10390	-0.531223	-1.44515	5.67579	0.000550353	0.0272978		ARMCX6	Armcx6	Mus musculus armadillo repeat containing, X-linked 6 (Armcx6), mRNA.		NM_001007578.1	NM_001007578.1		278097	56090482	NM_001007578.1	ILMN_3082808	ILMN_249108	TCACAGCAATGGCTCGACCCTGGAGTGAGGATGGGGACTGGGATGAACCT
940630	-0.531142	-1.44507	7.52541	0.000461543	0.024133		3110023B02RIK	3110023B02Rik	Mus musculus RIKEN cDNA 3110023B02 gene (3110023B02Rik), mRNA.		NM_152807.1	NM_152807.1		67291	22779892	NM_152807.1	ILMN_1220014	ILMN_210266	CTTTGTCCTGGTTGAAAATCAGGCACCCTGATGTACTGCTCTGCTGCAGG
270070	-0.53079	-1.44472	4.7375	0.00154802	0.0536722		1700027A23RIK	1700027A23Rik			scl21700.7.1_0	XM_131115.2			38076940	XM_131115.2	ILMN_2736521	ILMN_221508	CGCAGACAAGGACTTTAGAAAGCATCGTAGCCGTGTGGCCTACTTTAGCC
6560494	-0.530605	-1.44453	5.99091	0.000831839	0.0358974		LASS4	Lass4	Mus musculus longevity assurance homolog 4 (S. cerevisiae) (Lass4), mRNA.		NM_026058.2	NM_026058.2		67260	31541929	NM_026058.2	ILMN_2880467	ILMN_220170	GAAAATATAGGGGTCATGGGCCAGGTATGGTGGTGCACACCTTTAATCCC
6760750	-0.530122	-1.44405	5.67559	0.00169985	0.0571002		GNB5	Gnb5	Mus musculus guanine nucleotide binding protein, beta 5 (Gnb5), transcript variant 1, mRNA.		NM_010313.1	NM_010313.1		14697	6754017	NM_010313.1	ILMN_2672458	ILMN_210216	CGTCAGCACTCTGCGAGTGTCTCCTGATGGGACAGCATTCTGCTCGGGAT
3870370	-0.530029	-1.44396	10.7351	0.000923583	0.0382826		D8ERTD738E	D8Ertd738e	Mus musculus DNA segment, Chr 8, ERATO Doi 738, expressed (D8Ertd738e), mRNA.		NM_001007571.1	NM_001007571.1		101966	56090601	NM_001007571.1	ILMN_2820559	ILMN_244102	GAAATCAGAAGCCACCATCCCTGGCAAGACACCATCCTGAAGGCACTGGG
6350632	-0.529951	-1.44388	8.52813	0.00203898	0.0640601		RHOBTB3	Rhobtb3	Mus musculus Rho-related BTB domain containing 3 (Rhobtb3), mRNA.		NM_028493.1	NM_028493.1		73296	31745134	NM_028493.1	ILMN_1221243	ILMN_214514	GGCATGGTAGCTGAAGCCCACTCCTGTGCAAGCCATACTGGAACTTCATA
3140128	-0.529763	-1.44369	6.554	0.0093601	0.160665		DAB1	Dab1			scl013131.2_19	NM_010014.1			6753595	NM_010014.1	ILMN_2658980	ILMN_215396	GCCAAGCTGATTGGGATTGATGAAGTGTCCGCAGCTCGGGGAGACAAGTT
1940070	-0.52971	-1.44364	4.91363	0.00286394	0.0794622		A130028J20RIK	A130028J20Rik			scl54771.1.1285_39						ILMN_2516710	ILMN_195564	GCCAACCTGAGGTGAGTGAAAATATAACCCTTCCCGTTTTGTCCGCCTCT
610181	-0.529499	-1.44343	8.70602	0.000336683	0.0197735		CSNK2A2	Csnk2a2			ri|4632434B16|PX00013K12|AK019507|2993					AK019507	ILMN_1227008	ILMN_202708	GTAACATGTATGCCCGGCACAGCTTGCTCCAGCCTCCTGGAGATTTTCCC
7050603	-0.529213	-1.44314	7.25327	0.000852626	0.0363881		D2ERTD217E	D2Ertd217e			scl19549.5.1_109						ILMN_2507494	ILMN_194556	GAAGACTACTGCTGCACCAAATCCAGGACCTGCCAGCTCGGAACAAGGCT
4250220	-0.529064	-1.44299	8.95397	0.000983129	0.0397119		RTN3	Rtn3	Mus musculus reticulon 3 (Rtn3), transcript variant 3, mRNA.		NM_001003930.1	NM_001003930.1		20168	51511738	NM_001003930.1	ILMN_3081944	ILMN_252096	GGGGTCTCCTAACAAGGGACCTCGTTCTGCACTGGAAGCCTCCACAGTTT
770168	-0.529022	-1.44295	4.87754	0.00812935	0.147955		GNMT	Gnmt	Mus musculus glycine N-methyltransferase (Gnmt), mRNA.		NM_010321.1	NM_010321.1		14711	6754025	NM_010321.1	ILMN_1221105	ILMN_215974	GCGTGGACGCCAGCGACAAGATGCTGAAATATGCGCTTAAGGAGCGCTGG
7550347	-0.528913	-1.44284	4.22868	0.00249774	0.0724073		PCDH12	Pcdh12			scl51489.4_701				8393915	NM_017378	ILMN_1245119	ILMN_191296	GGAGCTCCATCTTACGTAGCCAGGTGCCTGGCACAGGTGACACTTGAAAC
870025	-0.528535	-1.44246	4.09112	0.00163194	0.0557284		E130112H22RIK	E130112H22Rik			scl077868.1_22	NM_175267.2			31341456	NM_175267.2	ILMN_2734382	ILMN_218476	CGGTGAACTTGAACCACTGTGTATCCCGATTTTGCATTGAGCCGGGCCCT
2970035	-0.528241	-1.44217	8.25514	0.0074673	0.141276		1700034H14RIK	1700034H14Rik	Mus musculus RIKEN cDNA 1700034H14 gene (1700034H14Rik), mRNA.		NM_025969.1	NM_025969.1		67105	21313127	NM_025969.1	ILMN_2732877	ILMN_217533	TTGTACAGCATGCGGAGAAGCTGCACGGGTCCTTGGGCAGGCAGTTGTTG
110554	-0.528199	-1.44213	4.34211	0.000920499	0.0382381		OSBPL5	Osbpl5			scl30448.26_191				15011888	NM_024289	ILMN_2771559	ILMN_213341	GAGGCACCTATGCGTACTCACATTTGGAGCCTTAATACTTAGTTGGTGCC
6220546	-0.528	-1.44193	6.30312	0.000284053	0.0174328		3110023B02RIK	3110023B02Rik	Mus musculus RIKEN cDNA 3110023B02 gene (3110023B02Rik), mRNA.		NM_152807.1	NM_152807.1		67291	22779892	NM_152807.1	ILMN_2836246	ILMN_210266	GTAAAGGTCTTCATGGTGTAAGGGGCAGGAGACATAAGGGCTTCCCCAGC
4900053	-0.527759	-1.44169	7.66362	0.00402971	0.0984544		IER5L	Ier5l	Mus musculus immediate early response 5-like (Ier5l), mRNA.		NM_030244.3	NM_030244.3		72500	119508419	NM_030244.3	ILMN_2961005	ILMN_225633	CTGGCCACTCGGGGCTGAGCTGGGGACGAGCAGAGGCTGATGTTTTATAA
60132	-0.527232	-1.44116	4.81816	0.0030673	0.0834175		LOC385644	LOC385644			XM_358834.1	XM_358834.1			38080800	XM_358834.1	ILMN_1220243	ILMN_199353	GTCTCAGATGGAAAGGACTAACAGACCCATCCCTTTAGTTGTGTGCACTC
4780092	-0.527003	-1.44093	5.00859	0.00115669	0.0437198		DCAMKL1	Dcamkl1			scl0013175.1_273	NM_019978.1			9910163	NM_019978.1	ILMN_1217517	ILMN_212692	CCCTGGAAATGTTCTGGCTGTCGTCTTCACCTGACTCACACGTGGTGTGT
940242	-0.526961	-1.44089	6.08849	0.00654865	0.13144		D430041B17	D430041B17	Mus musculus RIKEN cDNA D430041B17 gene (D430041B17Rik), mRNA.		NM_172737.1	NM_172737.1		232813	27370075	NM_172737.1	ILMN_2606540	ILMN_210529	TCCTTCTCAGAGGTGTTCCCCACTCTAGATGACCAACAGTAGTGACTGCA
6250605	-0.52663	-1.44056	11.2634	0.00173155	0.0577366		TUFM	Tufm	Mus musculus Tu translation elongation factor, mitochondrial (Tufm), mRNA.		NM_172745.1	NM_172745.1		233870	27370091	NM_172745.1	ILMN_2462448	ILMN_189570	GGCATAAGGCTGCCCTGGTCAGCGTTCCCACTGTGGACACAGGCTGTATC
3450349	-0.526308	-1.44024	6.5888	0.000676251	0.0312462		UBTD2	Ubtd2	Mus musculus ubiquitin domain containing 2 (Ubtd2), mRNA.		NM_173784.3	NM_173784.3		327900	40254262	NM_173784.3	ILMN_2669259	ILMN_216275	CTTCGGGCAGCCTCAACGAGAACTCGGACGGCACGGGAGTTGCTCTAGGT
3180386	-0.526147	-1.44008	6.63264	0.00169025	0.0569466		5730469M10RIK	5730469M10Rik	Mus musculus RIKEN cDNA 5730469M10 gene (5730469M10Rik), mRNA.		NM_027464.1	NM_027464.1		70564	21312603	NM_027464.1	ILMN_2796798	ILMN_254064	GGCTAAGAAACAGCTCAGTGGTGGAGCATTTACCTAACATGCACATGGCC
3840711	-0.526122	-1.44005	5.18266	0.00341814	0.0893114		MADCAM1	Madcam1	Mus musculus mucosal vascular addressin cell adhesion molecule 1 (Madcam1), mRNA.		NM_013591.1	NM_013591.1		17123	7305250	NM_013591.1	ILMN_2865448	ILMN_220787	AATTCCTCCTCCACCGTCGTCCTATGGATTGGCAGCTTGGTGCTGGGGCT
670594	-0.525965	-1.4399	7.09095	0.00221376	0.0669169		ZFP30	Zfp30	Mus musculus zinc finger protein 30 (Zfp30), mRNA.		NM_013705.1	NM_013705.1		22693	7305644	NM_013705.1	ILMN_2450096	ILMN_188138	CCGTGTCTTCCACTGCGACATTGTGATATTCCCACCTAACTCAACGCACC
3130707	-0.525633	-1.43956	6.38715	0.000986983	0.0397612		PDGFB	Pdgfb			scl46949.8_253	NM_011057.2			40538816	NM_011057.2	ILMN_2618714	ILMN_211703	CGCTGCACAGGTGTCCCTCTGATCTTTTGCGGTTCTACCCGATGGCTCCT
5290397	-0.525216	-1.43915	5.41491	0.00877509	0.155092		MYC	Myc			scl017869.3_236	NM_010849.2			27545182	NM_010849.2	ILMN_2623526	ILMN_210055	TCTTTCCCTACCCGCTCAACGACAGCAGCTCGCCCAAATCCTGTACCTCG
4120070	-0.525011	-1.43894	7.19223	0.000523284	0.0262548		LOC245522	LOC245522			XM_141965.5	XM_141965.5			38087200	XM_141965.5	ILMN_1220315	ILMN_198740	AGCTCCAGGACTCTATCCCTGCCAGGGGAGAAGAGGGAGCTATTTATCCT
4780523	-0.524935	-1.43887	11.6162	0.000578168	0.0281506		PRDX2	Prdx2	Mus musculus peroxiredoxin 2 (Prdx2), mRNA.		NM_011563.2	NM_011563.2		21672	31560538	NM_011563.2	ILMN_2773554	ILMN_213562	AAGGGTGTCCTTCGCCAGATCACAGTCAATGACCTACCTGTGGGACGCTC
5550195	-0.524836	-1.43877	6.46468	0.000602429	0.0289889		SEPM	Sepm			scl41904.3_0	NM_053267.1			23956245	NM_053267.1	ILMN_1226838	ILMN_219316	CGCCAGTCTCCAAAGCAACGGAAATGGGGTGTGTGGGGGGAATCTCAATC
3060286	-0.524685	-1.43862	4.74591	0.00640457	0.129351		1300010F03RIK	1300010F03Rik			scl00219189.1_160	XM_127785.5			38076286	XM_127785.5	ILMN_1249480	ILMN_217853	GACAAATTACCCAAAATCCAAAACACTGCGTTTGACTGGGTGTCGCCTGG
6660767	-0.523761	-1.4377	4.40231	0.00368564	0.0929228		RGMC	Rgmc	Mus musculus hemochromatosis type 2 (juvenile) (human homolog) (Hfe2), mRNA.		NM_027126.2	NM_027126.2		69585	31560103	NM_027126.2	ILMN_2688092	ILMN_217829	TTCACTAGGTAGGAGGCTCATCATCTGGGAAGAACCGGTGCCTGGGGGGA
3140064	-0.523756	-1.43769	5.10615	0.00488434	0.110198		PTPRD	Ptprd			scl00320681.1_0				51709270	XM_131462	ILMN_2501929	ILMN_188960	CAGCAGAGGTCAGAAGGCTACAGATCCATCCTATCCATCCGTTACATGGC
1240039	-0.523074	-1.43701	5.75317	0.00224338	0.0673882		PLCD3	Plcd3			scl39488.16.1_29	NM_152813.1			22779904	NM_152813.1	ILMN_2620145	ILMN_211855	TGTGCACACCTGGGTGCTAGGAGCTGTTTGGTTGCTCAGTGAGAGAGAGG
1570100	-0.522966	-1.43691	5.79588	0.00385457	0.0955852		TNFRSF10B	Tnfrsf10b	Mus musculus tumor necrosis factor receptor superfamily, member 10b (Tnfrsf10b), mRNA.		NM_020275.3	NM_020275.3		21933	40789303	NM_020275.3	ILMN_2455181	ILMN_188633	CTACGCAGTGAAATCCGGGAGGTTTACTTATCAGAACGCTGCAGCCCAAC
6040072	-0.52249	-1.43643	5.06971	0.000791567	0.0347316		E430021P16RIK	E430021P16Rik			ri|E430021P16|PX00099L17|AK088636|1392					AK088636	ILMN_2584685	ILMN_207053	CCTCCCAAGCTTACAGTTAGCAGGCAGCTTTTGCTCACTCATCCTTAGCC
730148	-0.522287	-1.43623	7.53749	0.00399773	0.098122		PLEKHM2	Plekhm2			scl23588.20_436	XM_204109.2			38078933	XM_204109.2	ILMN_1239535	ILMN_220508	CCATGAGCGTGGTGGCTTCTTTGACATCTGACGACCAACCCCTGCTTGGC
6400433	-0.522059	-1.436	9.27382	0.00290634	0.0803432		NANOG	Nanog			scl0071950.1_3	XM_132755.1			20831594	XM_132755.1	ILMN_1245732	ILMN_217769	GGAACGCCTCATCAATGCCTGCAGTTTTTCATCCCGAGAACTATTCTTGC
5690358	-0.522048	-1.43599	7.61066	0.00378916	0.0946891		MAPK11	Mapk11	Mus musculus mitogen-activated protein kinase 11 (Mapk11), mRNA.		NM_011161.4	NM_011161.4		19094	40789283	NM_011161.4	ILMN_2716622	ILMN_211337	GGCCCTGTTTGAAAACGCGTTGGGGGTGTAACGCCTCCCTGAAGAGACAA
5260181	-0.521853	-1.4358	7.98063	0.00151206	0.0527892		ERCC2	Ercc2	Mus musculus kinesin light chain 3 (Klc3), mRNA.		NM_146182.1	NM_146182.1		232943	22122724	NM_146182.1	ILMN_1233075	ILMN_220834	AGGCCCCTCGGACCCTGAGCATCAGCACACAAGATCTGAGCCCGCGCTAA
6550672	-0.52181	-1.43576	5.67819	0.00119947	0.0449732		PTPRD	Ptprd	Mus musculus protein tyrosine phosphatase, receptor type, D (Ptprd), transcript variant a, mRNA.		NM_001014288.2	NM_001014288.2		19266	90403604	NM_001014288.2	ILMN_3103904	ILMN_229755	GTGCCCTGATACTCCAGCAGAGGTCAGAAGGCTACAGATCCATCCTATCC
1740088	-0.521544	-1.43549	5.18015	0.00179283	0.0590837		E230011E21RIK	E230011E21Rik			ri|E230011E21|PX00209F04|AK087573|1326					AK087573	ILMN_1259364	ILMN_206366	GCCAGAGGAAACGGCAGCCAATCAGGAGTACAAAGTCTCTAGCTGCGAGC
2000414	-0.52081	-1.43476	4.19835	0.00196757	0.0626678		IL17F	Il17f			scl16953.2.1_157	NM_145856.1			22003915	NM_145856.1	ILMN_2741201	ILMN_221849	CAGGTTGGAGAAGATGCTCCTAAAAGTTGGCTGCACCTGTGTCAAGCCCA
7040132	-0.520795	-1.43475	9.22956	0.000986681	0.0397612		1190005F20RIK	1190005F20Rik			XM_355244.1	XM_355244.1			38073490	XM_355244.1	ILMN_2697918	ILMN_197012	GGGGGTTCTTCTCAGGGTTCTGTATGATGGCCCAAGTCTCTGTACCGCTG
1820551	-0.520711	-1.43466	8.277	0.000528185	0.0264274		HDAC5	Hdac5	Mus musculus histone deacetylase 5 (Hdac5), transcript variant 1, mRNA.		NM_001077696.1	NM_001077696.1		15184	118136294	NM_001077696.1	ILMN_3112922	ILMN_239334	CCAGCGTCAATGCGGTTGCCACACTAGAGAAAGTCATCGAGATCCAGAGC
3890040	-0.520695	-1.43465	8.78725	0.00399213	0.0980833		VPS53	Vps53	Mus musculus vacuolar protein sorting 53 (yeast) (Vps53), mRNA.		NM_026664.2	NM_026664.2		68299	31980872	NM_026664.2	ILMN_2655295	ILMN_213797	GCCCCAACACCGGAGCAGGAGTCATCCCGAATCCGCAAACTGGAGAAACT
2370524	-0.52018	-1.43413	8.42584	0.000389963	0.0216847		HIST1H2BP	Hist1h2bp			scl0319188.1_136				30061390	NM_178202	ILMN_1252995	ILMN_217041	CAAGCACGCGGTGTCGGAGGGCACCAAGGCTGTCACCAAGTACACCAGCT
4730458	-0.519738	-1.43369	5.52432	0.00242632	0.0709271		ADAMTS19	Adamts19			scl51906.23.1_111	NM_175506.2			31342045	NM_175506.2	ILMN_1227352	ILMN_222462	CCACCCAGATCTTTCCATCCCCTAGCAGTCTTATGAAAGAGGATCGTACT
1500189	-0.519267	-1.43323	7.69366	0.00056439	0.0277067		A630097D09RIK	A630097D09Rik			ri|A630097D09|PX00148I01|AK042500|2589					AK042500	ILMN_1222346	ILMN_204025	CCTGCCCTTGACCCAGACAAGGCTAGGGCTGCCAGTCCTTTGATTTTGAG
1980142	-0.519193	-1.43315	4.47551	0.001008	0.0402751		DEFCR-RS7	Defcr-rs7	Mus musculus defensin related cryptdin, related sequence 7 (Defcr-rs7), mRNA.		NM_007848.1	NM_007848.1		13226	6681170	NM_007848.1	ILMN_2524945	ILMN_196591	ACGGTGCCCACCATGCCCGAGATGCAGTTGGTGCCCAAGGTGCCCGACGT
6100161	-0.519003	-1.43296	5.24027	0.000637507	0.0301956		D130027M04RIK	D130027M04Rik			scl22859.6.1_13	XM_359251.1			38077323	XM_359251.1	ILMN_2632257	ILMN_212981	GGATGATGATATTCGCCACCAAATGGCTTTGGACTGGGTGAGCCGGGAGC
7100221	-0.518772	-1.43274	7.83961	0.000976036	0.0394606		B3GNT6	B3gnt6			scl52829.1_29	NM_175383.1			30039681	NM_175383.1	ILMN_1257876	ILMN_212261	GTGCCCTCCAGTAGGTTGGGCTGCTCATTTGCCTTCGGATGACATTATGT
1190364	-0.518479	-1.43244	4.47329	0.00608949	0.125621		DBCCR1	Dbccr1			scl24235.8_240				9910177	NM_019967	ILMN_2472606	ILMN_190711	GGAAGCTAACGTGTTCTAGCGACTGTATAAAACCGTGGGGCATGTCTCTT
20010	-0.518323	-1.43229	7.27287	0.000784984	0.0345431		KHK	Khk			scl27972.10.1_31	NM_008439.2			31982228	NM_008439.2	ILMN_2725617	ILMN_218651	CCTGCCAGATGTGTCTGCTAAGGACTTTGAGAAGGTCGATCTGACCCGGT
5420224	-0.518225	-1.43219	10.101	0.00253428	0.0730923		TFDP1	Tfdp1			scl021781.11_3	NM_009361.1			6678304	NM_009361.1	ILMN_2692110	ILMN_218135	GTTGCTGGGTTTGCCGAGGAAACTGTACTGCGCCCACACCAGTGACAATG
5050138	-0.518083	-1.43205	6.61557	0.00441716	0.104084		1190002J23RIK	1190002J23Rik			scl15936.4.1_73	XM_287054.2			38074101	XM_287054.2	ILMN_1217812	ILMN_214610	GGGAGGCACTCTGTGTTGTGGCAAACCTACAAAGCGATCTCATCAGAGCT
5220187	-0.516873	-1.43085	5.71232	0.00621005	0.127019		GALE	Gale			scl24826.5.1_34	NM_178389.2			31341608	NM_178389.2	ILMN_1237990	ILMN_211370	TCAAGGCTGTGGGCGAGTCAGTGCAGAAGCCTCTGGACTACTATAGAGTT
110424	-0.516812	-1.43079	4.66019	0.00380696	0.0949081		6230427J02RIK	6230427J02Rik	Mus musculus RIKEN cDNA 6230427J02 gene (6230427J02Rik), mRNA.		NM_026597.1	NM_026597.1		68176	58037106	NM_026597.1	ILMN_2888375	ILMN_234696	TGCTTGCCTGGAACATTGGCAGGGATTGGAAGCAGAGGACTGGACGGCAG
5860468	-0.516337	-1.43032	4.50017	0.00445181	0.104427		2900016J09RIK	2900016J09Rik			ri|2900016J09|ZX00068E14|AK013540|2555					AK013540	ILMN_1226108	ILMN_202127	GTGCTGCTGACAGACCTTACATTGCTCATGGTGTTGTGATCTGTGATCTG
1940370	-0.516191	-1.43017	10.4256	0.00210062	0.0649837		TMSB4X	Tmsb4x	Mus musculus thymosin, beta 4, X chromosome (Tmsb4x), mRNA.		NM_021278.2	NM_021278.2		19241	86476080	NM_021278.2	ILMN_2806159	ILMN_196070	GCTGCCCCTTTCACATCAAAGAATCAGAACTACTGAGCAGGAAGGCCTCC
5340017	-0.515688	-1.42968	6.43275	0.004445	0.104427		LOC278097	LOC278097			XM_204367.3	XM_204367.3			38087303	XM_204367.3	ILMN_1228827	ILMN_198762	CCCGCGGCCACTAGCTGGGGAAACTAACAGCAAGTCACAGCATCAGAGTG
160176	-0.515486	-1.42948	6.86124	0.00664519	0.13209		ING1L	Ing1l	Mus musculus inhibitor of growth family, member 2 (Ing2), mRNA.		NM_023503.2	NM_023503.2		69260	31542995	NM_023503.2	ILMN_2673064	ILMN_216601	TGGAGCTGTGACCATGTGTGGGAGCAGTTTTTGGTTATGGAGAGCAGCAG
6510717	-0.515413	-1.4294	5.19241	0.00215562	0.0658477		DGKH	Dgkh	Mus musculus diacylglycerol kinase, eta (Dgkh), mRNA.		NM_001081336.1	NM_001081336.1		380921	124486740	NM_001081336.1	ILMN_3101919	ILMN_249389	GTTAACGGAGATTCCCTGGCTTTATTACATCCTCCGCCCCAGTGAGGACG
3710470	-0.515383	-1.42937	8.49166	0.000845341	0.0363168		5133401N09RIK	5133401N09Rik	Mus musculus RIKEN cDNA 5133401N09 gene (5133401N09Rik), transcript variant 1, mRNA.		NM_198004.2	NM_198004.2		75731	114205441	NM_198004.2	ILMN_3122081	ILMN_261854	GGCAGTGTTTCTCTGTTGACCAGGGTGGTCTGGAATGCAGAGATCTGCCT
770554	-0.515353	-1.42934	4.31297	0.00346083	0.0898089		6330407I18RIK	6330407I18Rik			scl070710.1_171						ILMN_2489147	ILMN_192553	GAAGCAGTAGTCATTGTTACGTGCAGACCACAGAATGAGGTGAGTTTGTA
60392	-0.514427	-1.42843	4.45121	0.00592426	0.123073		ADRA1B	Adra1b			scl40319.5_436				6680659	NM_007416	ILMN_2606415	ILMN_190038	CTGCGACACCACAACTGACCTGGCCAACGGGCAGCCGGGCTTCAAGAGCA
5670082	-0.514396	-1.4284	7.33845	0.000415948	0.0224488		MMD	Mmd	Mus musculus monocyte to macrophage differentiation-associated (Mmd), mRNA.		NM_026178.2	NM_026178.2		67468	31982654	NM_026178.2	ILMN_2674575	ILMN_216730	CACCAGCCACACCGCTGTATATGCATGATTCTGAACAGTTAGCCGCCTGT
20307	-0.51394	-1.42794	7.52384	0.000754806	0.0336733		NEK1	Nek1			scl33792.34_294	XM_356077.1			38089262	XM_356077.1	ILMN_1248432	ILMN_208665	CGCATACATGTGCCTCCGTGGTCACCTGTGTTAAAAAGGAGAGAGGGCCC
7510475	-0.513909	-1.42791	6.21593	0.00519089	0.113825		AI604832	AI604832	Mus musculus transmembrane protein 16K (Tmem16k), mRNA.		NM_133979.1	NM_133979.1		102566	30794235	NM_133979.1	ILMN_1223335	ILMN_215448	TCTCACTCGGACCCTCCCAGGGCCGCACACACCCTCCAGCTGTTTCATCA
1580025	-0.513777	-1.42778	4.85853	0.00146442	0.0518456		D830007B15RIK	D830007B15Rik	Mus musculus RIKEN cDNA D830007B15 gene (D830007B15Rik), mRNA.		NM_001033415.1	NM_001033415.1		330096	85986584	NM_001033415.1	ILMN_3161253	ILMN_250287	CAGCAGGAGCCCCCATTACCTGGGAAGAGCTGTCCAGATTTCAGTTCCAG
3890487	-0.513314	-1.42733	3.98303	0.0022675	0.067786		SPI15	Spi15			scl0020711.1_71						ILMN_2513501	ILMN_195209	GCATTTGTGCCTTTGCAGGTTATGTCTTAATGATGCCATATAGCCTTTGC
3420528	-0.513132	-1.42714	8.3987	0.00196773	0.0626678		4933407N01RIK	4933407N01Rik			scl0001501.1_75	NM_025745.2			31981197	NM_025745.2	ILMN_1252437	ILMN_210297	AATCAGACTCTCCTCATGCTGTCACTGTGTATATGCTAGAGCCTCACTCG
4860544	-0.512909	-1.42692	4.6233	0.00173345	0.0577573		GRIP1	Grip1			scl38386.32_176				19263325	NM_028736	ILMN_2647580	ILMN_192779	ACACTAAATCTGCCAGCCAGACAAAGCCGCCCGATGGAGCATTGGCTGTG
5340091	-0.512809	-1.42683	4.45943	0.00428513	0.102445		2310058A03RIK	2310058A03Rik			ri|2310058A03|ZX00040B05|AK009971|906					AK009971	ILMN_1246307	ILMN_202491	CAGCCTCGGGATGGGTAACTGCGGCAGAAAAGTCCTTCGGGCTCTGAGTT
4860743	-0.512133	-1.42616	5.00295	0.00045525	0.0239144		MYH6	Myh6	Mus musculus myosin, heavy polypeptide 6, cardiac muscle, alpha (Myh6), mRNA.		NM_010856.2	NM_010856.2		17888	31981615	NM_010856.2	ILMN_2788836	ILMN_259107	AGACAAGAAGAACTTAATGCGGCTGCAGGACCTGGTGGACAAGCTACAGT
4760184	-0.511581	-1.42561	4.91913	0.00678536	0.133616		SNPH	Snph			scl18511.7_584	NM_198214.1			38016173	NM_198214.1	ILMN_1234340	ILMN_208769	GGCCACTGCGCACTCATATTAGGCTATCCTCTTGACAGGAACTTCAGGGG
1170113	-0.5112	-1.42523	4.40069	0.00571854	0.120382		NF1	Nf1			scl0018015.1_194	NM_010897.1			34878891	NM_010897.1	ILMN_1231104	ILMN_219905	TCCCTGCCTACAACCTTGTTGATAATGTAACCAGCAGGAGAACCTCTGCC
2940615	-0.511029	-1.42507	8.98891	0.00828248	0.149494		PDLIM4	Pdlim4	Mus musculus PDZ and LIM domain 4 (Pdlim4), mRNA.		NM_019417.1	NM_019417.1		30794	9507052	NM_019417.1	ILMN_2606162	ILMN_210491	GCCGGAGGGATATGATGTGGTGGCTGTATACCCCAATGCTAAGGTGGAAC
5290382	-0.510738	-1.42478	5.20207	0.00327252	0.0871664		ATP6V1G2	Atp6v1g2			scl0001655.1_23	NM_023179.2			31542162	NM_023179.2	ILMN_1228796	ILMN_213720	TCTATGACATTCACATGCATGCATTCCTTTGTGTGCCCTCAGCACCTTGC
520435	-0.510155	-1.4242	8.8697	0.00108146	0.0417056		5430437P03RIK	5430437P03Rik			scl33703.9.1_1				30794445	NM_026636	ILMN_2776804	ILMN_224218	TGCAAAGACCCTGCCAGACCCACGCGAGCTACAGCCTGCTGGAGGAGGAC
5360414	-0.510098	-1.42415	5.75786	0.00370706	0.0932036		ZDHHC3	Zdhhc3	Mus musculus zinc finger, DHHC domain containing 3 (Zdhhc3), mRNA.		NM_026917.4	NM_026917.4		69035	34328460	NM_026917.4	ILMN_2418725	ILMN_184449	TGGTATGGGCGGGCTTTGGTTTCTGTGTGTGTAACAGCTGCACAGGAGCT
1010685	-0.509851	-1.4239	5.5198	0.00220499	0.0667538		C330023J09RIK	C330023J09Rik			ri|C330023J09|PX00667M18|AK082805|1232					AK082805	ILMN_1215500	ILMN_207088	CACACTGGTTCCCTGGTCTGTGGTGTGAGGGCTATTATGGCTGGAAAGGC
7040647	-0.509835	-1.42389	6.2566	0.00344201	0.0897891		9130227C08RIK	9130227C08Rik			scl46260.8_52				30840985	NM_027143	ILMN_1225859	ILMN_187083	GAGGCCAGAGTCGGGTAGAGGTATAAAAAGGTAAGGCAGGTGCCACTGGG
4260152	-0.50964	-1.42369	4.83952	0.00560894	0.119183		RORC	Rorc	Mus musculus RAR-related orphan receptor gamma (Rorc), mRNA.		NM_011281.1	NM_011281.1		19885	6755343	NM_011281.1	ILMN_2760272	ILMN_223173	GACATGGATCTAGCTCAGAGACTGGTGGCAAGCCCCCAGAAGGACCTGTA
2340241	-0.509333	-1.42339	4.96036	0.00455231	0.105763		SIAT7D	Siat7d			scl0003059.1_1	NM_011373.1			6755511	NM_011373.1	ILMN_2660837	ILMN_211600	CCTGGAGCTGTGCGAGGAGATCGTGGTCTACGGGATGGTCAGCGATAGTT
2970181	-0.509284	-1.42334	6.74123	0.00170687	0.0572086		5430438H03RIK	5430438H03Rik	Mus musculus X Kell blood group precursor-related family, member 5 (Xkr5), mRNA.		NM_176951.2	NM_176951.2		319581	31342454	NM_176951.2	ILMN_1212997	ILMN_211193	ATTGCACACCAAAGCCCCACGGGGAAAGGAACTTGGCCAGCTTAATCAGC
6620377	-0.508979	-1.42304	5.7511	0.00429828	0.102546		CTDSP1	Ctdsp1	Mus musculus CTD (carboxy-terminal domain, RNA polymerase II, polypeptide A) small phosphatase 1 (Ctdsp1), mRNA.		NM_153088.1	NM_153088.1		227292	23346508	NM_153088.1	ILMN_3130055	ILMN_212383	TTCATAACCCTGCTGGACAGGAGGAAGTTAGCCAAGAGGGACTGCCTGGG
6840392	-0.508662	-1.42273	8.17413	0.00198806	0.0631154		ACOT7	Acot7	Mus musculus acyl-CoA thioesterase 7 (Acot7), mRNA.		NM_133348.1	NM_133348.1		70025	19923051	NM_133348.1	ILMN_2807084	ILMN_210493	CCTTCTTCACCTACGTGTCCCTGAACCAGGAGGGCAAGCCAATGCCTGTG
6450138	-0.508261	-1.42233	6.3548	0.00297679	0.0816427		G630049C14RIK	G630049C14Rik	Mus musculus neuritin 1-like (Nrn1l), mRNA.		NM_175024.2	NM_175024.2		234700	31560878	NM_175024.2	ILMN_2655905	ILMN_215133	AAACAGTCTGGTTGGCCAGCCAACAGTGCCCTTGCCTCCCATCACTGCAT
3780112	-0.507884	-1.42196	7.57965	0.00349006	0.0904082		UBTD2	Ubtd2	Mus musculus ubiquitin domain containing 2 (Ubtd2), mRNA.		NM_173784.3	NM_173784.3		327900	40254262	NM_173784.3	ILMN_2822552	ILMN_216275	AGGTCTTGTTTCTTGAGGGTTTGTCCTAAGAGATTTGTGGGGTCTTTTGG
3990438	-0.507224	-1.42131	4.04869	0.00365683	0.0926131		NAB1	Nab1	Mus musculus Ngfi-A binding protein 1 (Nab1), mRNA.		NM_008667.2	NM_008667.2		17936	31543306	NM_008667.2	ILMN_2721761	ILMN_210731	ACACCAGTAAACAGCTTTACTACAACTACAAGGCTTTTCCCTTCCTAGAT
3710088	-0.507033	-1.42112	5.94139	0.00109465	0.0419953		TTC8	Ttc8	Mus musculus tetratricopeptide repeat domain 8 (Ttc8), transcript variant 2, mRNA.		NM_198311.1	NM_198311.1		76260	38146002	NM_198311.1	ILMN_3141738	ILMN_192538	CACGCGCGCTCTTACAAACCGCATCGTCTTTGGCACCCCACATGTATGAG
2470592	-0.506924	-1.42102	7.3557	0.00188704	0.060784		LOC269529	LOC269529			XM_194139.2	XM_194139.2			38078281	XM_194139.2	ILMN_2529395	ILMN_197796	CTGGCCCTTCCCATGTGTAGCACTGTTCACTGCACTTGTTTGGTGGCCCC
6560431	-0.506898	-1.42099	5.06099	0.00623936	0.127321		B630009B09RIK	B630009B09Rik			ri|B630009B09|PX00072L05|AK046755|3368					AK046755	ILMN_1256128	ILMN_203353	TTCCCAGGAGTTCCAAGATGTGGTGCGGGCCTTTTATAGCACCCTGGATG
5860348	-0.506744	-1.42084	9.36323	0.00372508	0.0934488		FAH	Fah	Mus musculus fumarylacetoacetate hydrolase (Fah), mRNA.		NM_010176.1	NM_010176.1		14085	6753813	NM_010176.1	ILMN_2614494	ILMN_211307	CGGAAGTCACAAGACACACCCTTGCCTTATGAGGATCATGCTACCACTGC
10435	-0.50668	-1.42078	4.22695	0.00150388	0.0526133		RNF20	Rnf20	Mus musculus ring finger protein 20 (Rnf20), mRNA.		NM_182999.1	NM_182999.1		109331	33859828	NM_182999.1	ILMN_1252308	ILMN_221452	TTAAGAAGTAACAGGAATGCATTGATTGTGAAGAGATCTCGGTAGTCTGG
5960471	-0.506096	-1.4202	8.14861	0.00055161	0.0272978		X83328	X83328			scl013929.8_8	NM_025275.2			31981260	NM_025275.2	ILMN_2464898	ILMN_189845	CCGGCGTCCTCTGAATGTTTGCCCTATCTGCTTACGAAAGCTGCAGAGTG
3420154	-0.505915	-1.42002	7.2547	0.00178972	0.0590674		SMARCA2	Smarca2	Mus musculus SWI/SNF related, matrix associated, actin dependent regulator of chromatin, subfamily a, member 2 (Smarca2), transcript variant 1, mRNA.		NM_011416.2	NM_011416.2		67155	51593083	NM_011416.2	ILMN_3154810	ILMN_224365	CTAGAATACCCTGGATGGCTTCTCTTGTCCACCCGATCTCCCGTGTTACC
4150129	-0.505708	-1.41982	5.95592	0.00419544	0.100782		1190005N23RIK	1190005N23Rik			scl068937.1_113						ILMN_2483405	ILMN_191921	GCACTCGTGGGGATGTGTACTGTCAAAAGTTGGGCAAATGCTGAAACCTC
4480364	-0.505707	-1.41982	5.17023	0.00824263	0.149234		AEBP1	Aebp1	Mus musculus AE binding protein 1 (Aebp1), mRNA.		NM_009636.1	NM_009636.1		11568	6752997	NM_009636.1	ILMN_2873822	ILMN_216508	AAGCCCTGCCCAATTCAAACTAAGGCAGCACCTCCCAAGCCTGTGCCAGC
7160021	-0.505135	-1.41926	6.01968	0.00352504	0.0910592		D330037A14RIK	D330037A14Rik	Mus musculus pleckstrin homology-like domain, family B, member 1 (Phldb1), mRNA.		NM_153537.3	NM_153537.3		102693	38455421	NM_153537.3	ILMN_2724371	ILMN_211406	CTGTGGTAATCTCCCTTCAGTTTCCCAAAGGTGATGGGAAAGGAGAACGG
4810524	-0.504842	-1.41897	6.70548	0.00211736	0.0651333		2610027L16RIK	2610027L16Rik	Mus musculus RIKEN cDNA 2610027L16 gene (2610027L16Rik), mRNA.		NM_026403.2	NM_026403.2		67842	31980977	NM_026403.2	ILMN_2750842	ILMN_222521	AGGCTTGGGAACAACAGCAAAGTACTGTGGCCAAGCGGAGGCGGGCATTG
4540603	-0.504389	-1.41852	7.53081	0.00147202	0.0519758		9630055N22RIK	9630055N22Rik			ri|9630055N22|PX00117E08|AK036315|3668					AK036315	ILMN_1222512	ILMN_205643	CATCACCTGTGTCTGCCTTCATCAGATGGTTTCAGAAGCTGTTGCATCTG
6860739	-0.504293	-1.41843	4.39819	0.00662513	0.131958		HSPA1L	Hspa1l			scl50800.2_484	NM_013558.1			7305162	NM_013558.1	ILMN_2654682	ILMN_215026	TTCTTGAACTGACTGGACTCAAGCCTACGTCACCATCCTTTGGGATCCCG
1400520	-0.504136	-1.41827	5.73692	0.00101029	0.0403057		IKBKB	Ikbkb			scl35019.22_6				33469100	NM_010546	ILMN_2589556	ILMN_194654	TGTGCTGGTCGCTGTGGCAAACGACCTTTGACTATGCTGTAGTGATGGCG
2570327	-0.503771	-1.41792	6.72067	0.00214538	0.0656829		WDR22	Wdr22			scl42293.9_384				31542047	NM_177267	ILMN_1246452	ILMN_186513	AGGAGTCTCGTGTTGTCTGTCAAGGTGCCTTCCTCTGCTGAAGCCTTACC
1430139	-0.502095	-1.41627	6.5158	0.00289486	0.0801725		ASL	Asl			scl25992.16.1_1	NM_133768.1			19526985	NM_133768.1	ILMN_1254257	ILMN_215677	TATGGGGTGGCCGGTTTGTGGGTGCTGTCGACCCCATCATGGAGAAGTTC
5870372	-0.501906	-1.41608	7.16621	0.00144023	0.051109		NEK3	Nek3	Mus musculus NIMA (never in mitosis gene a)-related expressed kinase 3 (Nek3), mRNA.		NM_011848.1	NM_011848.1		23954	6754819	NM_011848.1	ILMN_2979307	ILMN_210752	AGCAGATGCTTCATGCCTTGTGTTCCGACAGAACGGAGATGCCATGCTCG
160026	-0.501596	-1.41578	9.18279	0.00158581	0.0545648		TMEM9	Tmem9	Mus musculus transmembrane protein 9 (Tmem9), mRNA.		NM_025439.2	NM_025439.2		66241	31981292	NM_025439.2	ILMN_1235494	ILMN_184385	CAAGAGCTCAGTGGGTGCGAGGAAAGTATGATCCAGCGCTCAGCCTTCGC
990180	-0.500946	-1.41514	4.7194	0.00256083	0.0736236		HOXB3	Hoxb3			scl13966.1.1_12				22094106	NM_010458	ILMN_1232276	ILMN_188206	AGACGGCGGACTTGGGGGATGGGCGCGGTTTAGAGTCCTGAAAGAGGTGT
4830519	-0.500808	-1.41501	6.46766	0.00129681	0.0476631		LOC381633	LOC381633			XM_358631.1	XM_358631.1			38079650	XM_358631.1	ILMN_1238310	ILMN_200004	CCTTCAGGACCTACGGAAAACCGCCTACAGCCTGGACGCACGGACGGAGA
7650154	-0.500791	-1.41499	6.09038	0.00179134	0.0590778		C130027E04RIK	C130027E04Rik			scl0102378.1_94						ILMN_2452219	ILMN_188383	GCCATCTACTGCTGTCATGTGTACGTGTCTATTGCTGGGTCTCTAGTCTC
6180504	-0.500787	-1.41499	8.43044	0.00180292	0.0592944		C030025P15RIK	C030025P15Rik			scl27347.1.1_178				31343251	NM_177287	ILMN_1234749	ILMN_187767	GACCACCGGGACGCCAGCAGGAAATAATCGTAACCCGAAATCGCAGTCAA
3140682	-0.500229	-1.41444	6.10066	0.00852597	0.152354		NOS3AS	Nos3as	Mus musculus ATG9 autophagy related 9 homolog B (S. cerevisiae) (Atg9b), mRNA.		NM_001002897.2	NM_001002897.2		213948	51890224	NM_001002897.2	ILMN_3160369	ILMN_249271	GCCCCACTCTTGGAAGCTGAGGACTGCACCTGTTCACTCAAGCGCAAAAC
4880132	-0.500142	-1.41435	6.04315	0.00473683	0.108		1300014I06RIK	1300014I06Rik			scl44104.6.1_30	NM_025831.2			31981169	NM_025831.2	ILMN_1219591	ILMN_213346	CTCACTGCCGACTTAGGGAACATTCCTCTTGGTCACATGGCCCTGACTCC
4150424	-0.500112	-1.41432	5.42165	0.00558509	0.118843		PACRG	Pacrg			scl50311.6.1_173	XM_128418.1			20897328	XM_128418.1	ILMN_2625279	ILMN_212336	CCTTGGTGTCACAGCCGTCTGTCCCTAAAGTCCTAGCATCTCATTACTTG
630286	-0.500085	-1.4143	7.06069	0.00467589	0.107043		ACSL6	Acsl6	Mus musculus acyl-CoA synthetase long-chain family member 6 (Acsl6), transcript variant 2, mRNA.		NM_001033597.1	NM_001033597.1		216739	75992912	NM_001033597.1	ILMN_3125814	ILMN_244158	CGTGTGAAGCTCCAGGAGGGCCCGTCTCAGTCCGATGAACTTTGCAGCAA
4390050	-0.499786	-1.414	6.13117	0.00171499	0.0573956		JUND1	Jund1	Mus musculus Jun proto-oncogene related gene d1 (Jund1), mRNA.		NM_010592.3	NM_010592.3		16478	41352710	NM_010592.3	ILMN_2682788	ILMN_217403	CCAGTCCTGCGCGTGGCTGCCCCTTTGTACCTCCGAGTAGGGGCTCTAAG
1070047	-0.499764	-1.41398	10.155	0.001338	0.0485464		TCEAL8	Tceal8	Mus musculus transcription elongation factor A (SII)-like 8 (Tceal8), mRNA.		NM_025703.2	NM_025703.2		66684	31981214	NM_025703.2	ILMN_2861493	ILMN_223469	GGAAGCAAAGACATTCCCGAAGCCGTCCTTACCCTGTGTGCTTCAGGCCT
6770411	-0.49927	-1.4135	7.63881	0.00143722	0.0510824		TRO	Tro	Mus musculus trophinin (Tro), transcript variant 1, mRNA.		NM_001002272.2	NM_001002272.2		56191	110618254	NM_001002272.2	ILMN_3129213	ILMN_227694	CCTCTAGCCATGGTGGCTGTGGCTTCCCTTACGGCTAGTGAAGATTCAGG
4280022	-0.49915	-1.41338	5.58701	0.00172708	0.05763		CCBL2	Ccbl2	Mus musculus cysteine conjugate-beta lyase 2 (Ccbl2), mRNA.		NM_173763.2	NM_173763.2		229905	31343396	NM_173763.2	ILMN_1256103	ILMN_212101	GCAAGTCATTGCTGACCTTTGCGTCAAGCACGACACTCTGTGCATCAGCG
4810561	-0.49879	-1.41303	6.88498	0.000790916	0.0347316		TMEM98	Tmem98	Mus musculus transmembrane protein 98 (Tmem98), mRNA.		NM_029537.1	NM_029537.1		103743	22095006	NM_029537.1	ILMN_2827646	ILMN_215383	CGCAGAAAGCTGCCGGGCTCGCTGCTACATTTAGTTCATTTAATGTTTCC
2850041	-0.498778	-1.41302	13.7235	0.00416444	0.100303		LOC381799	LOC381799			XM_355801.1	XM_355801.1			38084973	XM_355801.1	ILMN_2539557	ILMN_200662	ATGGTCAGTAGAACAGAGGGTGCCATCGATGACTCGCTCATCGGTGGAAA
6620037	-0.498231	-1.41248	6.05821	0.000848497	0.0363494		1190005F20RIK	1190005F20Rik			XM_355244.1	XM_355244.1			38073490	XM_355244.1	ILMN_1225861	ILMN_197012	GAATGTGCATCTGTCACTTAGCCTGCCGCCCGGTGAAGCCAACCATCGTT
2760070	-0.498165	-1.41242	5.31661	0.00180216	0.0592944		C030003J12RIK	C030003J12Rik			XM_131233.5	XM_131233.5			38077283	XM_131233.5	ILMN_1224858	ILMN_196644	GAGGAAAAGGTGTGGGGTCTGCGTGCCCTGCAAGAGGCTCATCAACTGTG
1780025	-0.497784	-1.41204	9.37252	0.000402021	0.022012		RAB34	Rab34	Mus musculus RAB34, member of RAS oncogene family (Rab34), mRNA.		NM_033475.2	NM_033475.2		19376	31560773	NM_033475.2	ILMN_3102467	ILMN_213112	CCCAGGCACCATGCCAAAGACTGGATGACCCTCTGTTCCTCTGGGGCTCT
5090112	-0.497406	-1.41167	4.84944	0.00195968	0.0626227		UNC13A	Unc13a			scl073695.2_9	XM_356087.1			38089313	XM_356087.1	ILMN_2421623	ILMN_184794	TGACCGGGACAGTGACTATAGGAGTGAGACCAGCAACAGCATCCCACCGC
3390601	-0.497342	-1.41161	4.05531	0.0014948	0.0525105		LNPEP	Lnpep	Mus musculus leucyl/cystinyl aminopeptidase (Lnpep), mRNA.		NM_172827.1	NM_172827.1		240028	27370239	NM_172827.1	ILMN_2682845	ILMN_209487	TACCTGCACAATCACAGCTATGCAGCTATCCAAAGTGATGATCTCTGGGA
4280681	-0.496735	-1.41102	9.6987	0.00494575	0.110646		5730469M10RIK	5730469M10Rik			scl45683.9_474				21312603	NM_027464	ILMN_1221501	ILMN_224053	CAAAGTGAAGGTTCTGTGGTCTTCCCTTATAGACGCAGAGATTTGCTTCC
1260673	-0.496699	-1.41098	7.51214	0.00268398	0.0761009		SCOTIN	Scotin	Mus musculus scotin gene (Scotin), transcript variant 1, mRNA.		NM_025858.1	NM_025858.1		66940	21703697	NM_025858.1	ILMN_2651076	ILMN_209352	GTACCACAGTCCAGTTTGTCCCAGTAGCAGGGACACCAAGGCCAATGGGT
2630240	-0.49637	-1.41066	4.96569	0.00785429	0.145095		9430022A14	9430022A14			scl22963.6.1_5	NM_172530.1			27369743	NM_172530.1	ILMN_2757019	ILMN_222939	GGCCCCCAGATGAAAGTGTTACCAGTGTAATCAAGAGGTGGCATCCTTTC
3520600	-0.496359	-1.41065	6.97933	0.00185823	0.0602308		LRFN3	Lrfn3	Mus musculus leucine rich repeat and fibronectin type III domain containing 3 (Lrfn3), mRNA.		NM_175478.2	NM_175478.2		233067	118130272	NM_175478.2	ILMN_2930680	ILMN_251778	GGACACCCCTCGGGACCTGGCCTCAGACTCACCAAATTGCTCACGGTTTT
510408	-0.496351	-1.41064	4.84237	0.00544135	0.117105		4930523M17RIK	4930523M17Rik			ri|4930523M17|PX00033O16|AK019693|2820					AK019693	ILMN_2552161	ILMN_202770	GCCCTGTCTTCCCAGGGTTCTAAGCCAGCCATTTGTAACTGAGTCCTGGA
1710451	-0.496326	-1.41062	6.1136	0.00404778	0.0985418		NAT2	Nat2	Mus musculus N-acetyltransferase 2 (arylamine N-acetyltransferase) (Nat2), mRNA.		NM_010874.2	NM_010874.2		17961	31981606	NM_010874.2	ILMN_2994380	ILMN_230537	TGGTGGTCATGTTGATGTGTGCTAGGAAATACCCAGCATTGGCTTACAGC
5860360	-0.4958	-1.4101	4.71158	0.00193602	0.0619711		4930449E01RIK	4930449E01Rik			scl45998.3.1_24	XM_127874.2			28480823	XM_127874.2	ILMN_2662970	ILMN_215733	GCTGGAAGGAAGCAGAACTTACCCATCAAAGCTCTTCCCATCACCGCCAT
5820669	-0.495339	-1.40965	4.46299	0.00751045	0.141582		5730409E04RIK	5730409E04Rik	Mus musculus RIKEN cDNA 5730409E04Rik gene (5730409E04Rik), mRNA.		NM_001013755.1	NM_001013755.1		230757	85701449	NM_001013755.1	ILMN_2836359	ILMN_226369	CCTACCACTGAGCTGCACACCTAGCCCCGGTTCAGAGATTTATTGGCTGC
240553	-0.495126	-1.40944	5.88499	0.00253704	0.0731253		C130092E12	C130092E12			scl51240.1.1_8						ILMN_2448997	ILMN_188001	GCTGCCAACTGGTCAATCTGGAAGGGTAGTTCTGCCCTGGATTGGTGTCT
6580445	-0.494932	-1.40925	4.18409	0.0027271	0.0769862		OLFR551	Olfr551	Mus musculus olfactory receptor 551 (Olfr551), mRNA.		NM_146755.1	NM_146755.1		258750	22129334	NM_146755.1	ILMN_2600568	ILMN_209933	AGGGCTCTTCTCATTCTATACCCAGCGCTTTGGTCAACATGTACCCAGGC
7560296	-0.494838	-1.40916	4.20372	0.00553737	0.118252		C330026N02RIK	C330026N02Rik			scl43813.10.1_83	NM_175290.2			31341536	NM_175290.2	ILMN_2601376	ILMN_210016	TAATGCTTTAGGATCTCTTAACAAGAGTTTTGCCTTTTGTTGGATTATTT
7510041	-0.4947	-1.40903	4.36092	0.00230878	0.0685983		SCL0003471.1_340	scl0003471.1_340			scl0003471.1_340	AK019079.1			12859098	AK019079.1	ILMN_2455361	ILMN_188747	CTCAAGTCCCAGAGGTCGAAGCTCCCCAGAAGATGACGGGGACGTCAGAA
6420541	-0.494682	-1.40901	5.35496	0.00256925	0.0737718		XPO4	Xpo4	Mus musculus exportin 4 (Xpo4), mRNA.		NM_020506.1	NM_020506.1		57258	10048437	NM_020506.1	ILMN_1231751	ILMN_185320	AGAGCAGTACCAAGACCTGCTTCTCATCATGGAGCTTCTCACTAACCTTC
520040	-0.494568	-1.4089	4.29676	0.00198412	0.0630476		AI451557	AI451557	Mus musculus expressed sequence AI451557 (AI451557), mRNA.		NM_001033207.1	NM_001033207.1		102084	75677505	NM_001033207.1	ILMN_3161790	ILMN_248876	ATCGTGTTCTTCCAAGGACTTCCAGCCCAGGCTTAGGAGTTAACCTGACC
6960674	-0.494265	-1.4086	8.6472	0.00181275	0.0593528		SCOTIN	Scotin	Mus musculus scotin gene (Scotin), transcript variant 1, mRNA.		NM_025858.1	NM_025858.1		66940	21703697	NM_025858.1	ILMN_2651077	ILMN_209352	CCAGTTTGTCCCAGTAGCAGGGACACCAAGGCCAATGGGTTATCTGGACC
3400278	-0.494104	-1.40845	4.55431	0.00479901	0.108815		HMX2	Hmx2	Mus musculus H6 homeo box 2 (Hmx2), mRNA.		NM_145998.2	NM_145998.2		15372	110625930	NM_145998.2	ILMN_3161049	ILMN_231208	TCTCACCCGGACTTTAAGGAAGAGAAGGAGAGGCTTTTGCCGGCGGGCTC
110240	-0.494077	-1.40842	7.62322	0.00649279	0.130609		QPRT	Qprt	Mus musculus quinolinate phosphoribosyltransferase (Qprt), mRNA.		NM_133686.1	NM_133686.1		67375	19526851	NM_133686.1	ILMN_2591754	ILMN_209014	GCCTCACGCTCGCCGGTTCTAAAGCCGAAGAAGATGCCACCAGAATGGAC
6380521	-0.49406	-1.4084	9.05304	0.00177666	0.0586789		CCDC56	Ccdc56	Mus musculus coiled-coil domain containing 56 (Ccdc56), mRNA.		NM_026618.1	NM_026618.1		52469	21311866	NM_026618.1	ILMN_2765287	ILMN_223531	ATGCATTTGGCCGCTGCCAAGGGGGGGATTGCTCACTTCACGTGCAGTTT
270392	-0.493217	-1.40758	6.67563	0.00106924	0.0415326		LPHN1	Lphn1			scl00330814.1_43	XM_134383.4			38089362	XM_134383.4	ILMN_1228782	ILMN_217443	GCAGGATCCACTCTATCTGCTGCTCACTCTTCTCCATCCACCAGAGGAAC
4730070	-0.493071	-1.40744	5.84986	0.0057144	0.120382		NMB	Nmb	Mus musculus neuromedin B (Nmb), mRNA.		NM_026523.1	NM_026523.1		68039	13386017	NM_026523.1	ILMN_2756334	ILMN_222895	GTGGGGACAGCACCCCCTAACACCCCGAGGGACCAGAGACTACAGCTGAG
2000228	-0.493051	-1.40742	4.96047	0.00346361	0.0898258		FUT10	Fut10	Mus musculus fucosyltransferase 10 (Fut10), transcript variant A, mRNA.		NM_001012517.2	NM_001012517.2		171167	83921582	NM_001012517.2	ILMN_3081776	ILMN_244602	CTCGTTTGAGTGTATGGTGTGCCGCAGGGTGTGGGCAAACAGTAGGCTGC
780039	-0.492768	-1.40714	3.93505	0.000645164	0.0304944		4930455F16RIK	4930455F16Rik			scl48814.4.1_65				51769420	XM_148381	ILMN_1232624	ILMN_210293	CGATGAATTCAGCTGTATACCTAACTTGAGGATTCGGGTCTTCAGATGGC
3520538	-0.492367	-1.40675	5.33398	0.00182814	0.0596258		SP6	Sp6	Mus musculus trans-acting transcription factor 6 (Sp6), mRNA.		NM_031183.1	NM_031183.1		83395	40538743	NM_031183.1	ILMN_2709337	ILMN_219475	GCGCTACCAAGACAACCTTTTTTCAGTGACCATGCTTAGGGGGAACTCCT
6900148	-0.491708	-1.40611	6.79777	0.00657882	0.131773		1110006E14RIK	1110006E14Rik			scl42783.1_729						ILMN_1258966	ILMN_188726	CCTGACACGCTATGTAAATGTCATTCAACCTCTCATCTGGAGGTCACCCC
4920543	-0.491305	-1.40572	8.76923	0.00377222	0.094318		1110030J09RIK	1110030J09Rik	Mus musculus mediator of RNA polymerase II transcription, subunit 11 homolog (S. cerevisiae) (Med11), mRNA.		NM_025397.2	NM_025397.2		66172	27754137	NM_025397.2	ILMN_1257061	ILMN_219938	GCGAGTAGACTACGCCCGCCTCAAGATTAGTGATGTGGCGAGAACCTGTG
5550538	-0.491143	-1.40556	9.17421	0.00494993	0.110649		BAG4	Bag4			scl0067384.1_276	NM_026121.1			17975503	NM_026121.1	ILMN_2607892	ILMN_210659	CAGTGTGTGGTGGGCTCCTAAAGTCATTCGTGTCCTTTCTGTACAGCATG
1010626	-0.491075	-1.40549	4.27834	0.0095001	0.162085		SPNB2	Spnb2			scl0001317.1_6	NM_009260.1			7106420	NM_009260.1	ILMN_2662396	ILMN_215683	CGTACCAAAACTACAAAAACTTTAATAGCAGACGGACAGCCAGTGACCAT
5050491	-0.490843	-1.40527	6.15352	0.00165617	0.0563435		AK129302	AK129302	Mus musculus cDNA sequence AK129302 (AK129302), mRNA.		NM_001003916.1	NM_001003916.1		245522	51491857	NM_001003916.1	ILMN_3157232	ILMN_240572	GCTACAGGAGAAGATGGCCCATGTGGAGGAACTCCGACTCATCCATGCTG
360240	-0.490789	-1.40521	5.94983	0.00405465	0.0986559		E430036I04RIK	E430036I04Rik			scl27493.5_419	NM_133897.1			19923057	NM_133897.1	ILMN_1248696	ILMN_223759	CCTACTTAGACATCAAAGGCAATCACTTTGAAGTCCTCCCTCCCGAGCTG
4900309	-0.490261	-1.4047	4.98607	0.00621327	0.127019		TNFRSF5	Tnfrsf5			scl0003382.1_29	NM_170701.1			24850124	NM_170701.1	ILMN_2503129	ILMN_193341	TTAAGGATGGAGGGAGAGCTCGGGCATCGGGGGTCCACAGTGATACCTAC
6220450	-0.490237	-1.40468	8.49578	0.00066344	0.0308682		TIMM44	Timm44	Mus musculus translocase of inner mitochondrial membrane 44 (Timm44), mRNA.		NM_011592.1	NM_011592.1		21856	19705562	NM_011592.1	ILMN_2968676	ILMN_208757	GCAGCTCGAGGCTAGACCATCATGGGACAGACACACAGAGACACTTTGCC
5860452	-0.489415	-1.40388	6.1946	0.00443286	0.104301		ACADL	Acadl	Mus musculus acyl-Coenzyme A dehydrogenase, long-chain (Acadl), mRNA.		NM_007381.2	NM_007381.2		11363	31982519	NM_007381.2	ILMN_2783519	ILMN_217932	GCTCCATATTCCCCCAGGACATTGGTTCCCACCATGTTACCCCCAACCCC
3120180	-0.489305	-1.40377	5.9287	0.00454925	0.105747		5730589L02RIK	5730589L02Rik			scl31831.6_332	NM_029934.2			31542013	NM_029934.2	ILMN_2625342	ILMN_212343	TCTTAGACAGACTCCCAGTGGGTCCCCAGTATGGGGGCAGGAACTTCAGG
4040592	-0.488747	-1.40323	5.46076	0.0040824	0.099065		POLR3D	Polr3d	Mus musculus polymerase (RNA) III (DNA directed) polypeptide D (Polr3d), mRNA.		NM_025945.2	NM_025945.2		67065	31981108	NM_025945.2	ILMN_1215692	ILMN_218084	TCTCCCAGAGTAGAATGGGGCAGGCTTCTTTTTGGGGAGCCGTGGGCTAC
870010	-0.488604	-1.40309	4.45618	0.00221966	0.0670503		1700039D13RIK	1700039D13Rik			scl073293.5_26	XM_126497.3			38091843	XM_126497.3	ILMN_1224090	ILMN_219293	GGGCTCCTACAGGAGCTGCTAGAACTGTATGGAGTCCATTGATAGGACTG
2690324	-0.488524	-1.40301	8.83145	0.00107294	0.0415641		0610010K14RIK	0610010K14Rik	Mus musculus RIKEN cDNA 0610010K14 gene (0610010K14Rik), mRNA.		NM_026757.1	NM_026757.1		104457	21389317	NM_026757.1	ILMN_2674228	ILMN_216704	ATGACGTCCGGTGTCCTCTCACCTCCAAACGCCCCTCCACCCAGCAGCTC
4070253	-0.48843	-1.40292	5.37681	0.000932134	0.0384604		CHRNB1	Chrnb1	Mus musculus cholinergic receptor, nicotinic, beta polypeptide 1 (muscle) (Chrnb1), mRNA.		NM_009601.3	NM_009601.3		11443	31981911	NM_009601.3	ILMN_2685921	ILMN_217651	TTGTTTCTGGGAAGACGTTCAAGTGAGACTTGGAGGCTGAGCATGGTGCC
7320053	-0.488143	-1.40264	7.62643	0.00183702	0.0597573		GPX3	Gpx3	Mus musculus glutathione peroxidase 3 (Gpx3), mRNA.		NM_008161.1	NM_008161.1		14778	6680076	NM_008161.1	ILMN_2715546	ILMN_219947	GTGGGCGGGCCTCCCCTGAGCCCGTCTGTGGTGCCAGCCCTTAGTGCATT
4490014	-0.487773	-1.40228	7.66304	0.00095676	0.0391355		KLHL17	Klhl17	Mus musculus kelch-like 17 (Drosophila) (Klhl17), mRNA.		NM_198305.1	NM_198305.1		231003	38142483	NM_198305.1	ILMN_2924601	ILMN_209660	GGGTCTTCTATGGAGCTGGGCACACAACATGCACTTAGATCCTACACAGC
4850612	-0.486909	-1.40144	4.84852	0.00617747	0.126743		DSCR1L1	Dscr1l1	Mus musculus regulator of calcineurin 2 (Rcan2), transcript variant 1, mRNA.		NM_207649.1	NM_207649.1		53901	46560586	NM_207649.1	ILMN_3106592	ILMN_220888	GGAAGCCACGGGACCTCCCAGCATCGAGAAAGTCACCTGGACACTTCCAT
5490121	-0.486612	-1.40115	4.96464	0.00809864	0.147631		CAPN6	Capn6	Mus musculus calpain 6 (Capn6), mRNA.		NM_007603.2	NM_007603.2		12338	34328102	NM_007603.2	ILMN_2695143	ILMN_218388	TCACATCTTATCCCAAGTCCCACCTCCAACAATATTTCAGTGCTTCTGCA
6860278	-0.486608	-1.40115	4.21868	0.00384272	0.0953959		SAMHD1	Samhd1	Mus musculus SAM domain and HD domain, 1 (Samhd1), mRNA.		NM_018851.2	NM_018851.2		56045	46909601	NM_018851.2	ILMN_1257505	ILMN_211012	CACCTCTGAAATGGAATAATAAGACTTCATCTTGCCTCCAAGAAGTATCC
1340400	-0.486401	-1.40095	8.22063	0.0027626	0.0776494		TIMM44	Timm44	Mus musculus translocase of inner mitochondrial membrane 44 (Timm44), mRNA.		NM_011592.1	NM_011592.1		21856	19705562	NM_011592.1	ILMN_2589211	ILMN_208757	CTATCCAGCAGGCCAAGGCTCTGGGCTTCCAGTTCCACTCCCGAATTCTG
6620026	-0.485626	-1.40019	5.50659	0.00521173	0.114227		NCAN	Ncan	Mus musculus neurocan (Ncan), mRNA.		NM_007789.2	NM_007789.2		13004	40789267	NM_007789.2	ILMN_2993652	ILMN_212084	CTGAGCTCCAAGCACTCTGTCAACTGAGCTCCAAGCACTCTTATCTGTGC
4490059	-0.485598	-1.40017	6.66711	0.00142313	0.0507806		4933402L21RIK	4933402L21Rik			scl40847.3_4				51766473	XM_203501	ILMN_1221953	ILMN_184972	CCCTGTCTCCACTGAGAACTGCTAAGACAAGGTCAGAGTTTCCCCTGCCA
770280	-0.48536	-1.39994	4.09945	0.00818548	0.148583		OLFR328	Olfr328	Mus musculus olfactory receptor 328 (Olfr328), mRNA.		NM_146502.1	NM_146502.1		258495	33238895	NM_146502.1	ILMN_2660934	ILMN_199415	ATAAGAATGTCACAGAGGCTATGAAGAAACTGTTGGGTGTGAGCATCCCA
7050091	-0.484766	-1.39936	4.34317	0.00607946	0.125577		SCL0001276.1_18	scl0001276.1_18			scl0001276.1_18	AK077302.1			26346173	AK077302.1	ILMN_2455771	ILMN_188794	ACTCTGGCGCTGGTCAAGTCACAGTACACCGAGGAAACCATCACATACAC
5090411	-0.484483	-1.39908	8.01437	0.000910813	0.0379416		CRELD1	Creld1	Mus musculus cysteine-rich with EGF-like domains 1 (Creld1), mRNA.		NM_133930.1	NM_133930.1		171508	19527147	NM_133930.1	ILMN_1232170	ILMN_218981	GTGTATTCACCGCCCACGCCCTAGCCATCGACTTATTTATTCATCTCAGG
1340762	-0.484213	-1.39882	4.28655	0.00703208	0.136251		TIAM2	Tiam2	Mus musculus T-cell lymphoma invasion and metastasis 2 (Tiam2), mRNA.		NM_011878.1	NM_011878.1		24001	6755267	NM_011878.1	ILMN_2836875	ILMN_219894	GGCCCCTACCCCCAGTCCTTTGGGCATTTTCTTTGAGCTGTTAGGTTTTG
7160040	-0.483484	-1.39812	4.69212	0.00513636	0.112957		1190004M23RIK	1190004M23Rik			scl783.1.1_90						ILMN_2481279	ILMN_191687	CCCTTGTCTGGCTCACAGCTAGCTTTTGGGTGGGACAGGAGGTATTCCTG
6380202	-0.48343	-1.39806	8.46059	0.001221	0.0454299		TRO	Tro			scl0056191.2_129	NM_019548.1			9507196	NM_019548.1	ILMN_2484147	ILMN_192006	GCTTTGGAGGACCAAGCACTGGAGGTGGCTTTGGAGGACCAAGCACTGGA
4670719	-0.482926	-1.39758	4.73281	0.00133194	0.0484043		B230374F23RIK	B230374F23Rik			scl41573.28.1_3	NM_177059.2			31342708	NM_177059.2	ILMN_2655058	ILMN_215059	GAAGGTAGTCAGTACAACGCCTATGCCACTCTCGACAAGGAGCCAGACCT
5860470	-0.48292	-1.39757	5.57572	0.00527058	0.114869		VGLL4	Vgll4	Mus musculus vestigial like 4 (Drosophila) (Vgll4), mRNA.		NM_177683.2	NM_177683.2		232334	31343305	NM_177683.2	ILMN_2491589	ILMN_192815	GCCCGCAACTGCAACCTCTCTCACTGTCCCATCGCACACAGTGGCTGTTC
2900139	-0.482409	-1.39707	8.97391	0.00199043	0.0631154		UBE2E2	Ube2e2	Mus musculus ubiquitin-conjugating enzyme E2E 2 (UBC4/5 homolog, yeast) (Ube2e2), mRNA.		NM_144839.1	NM_144839.1		218793	21450232	NM_144839.1	ILMN_2792485	ILMN_192935	TCACTGTGCATTACTGAGACCCTGTCACAAGCCTTCTGTCCCCCACACAG
6960202	-0.482082	-1.39676	4.54279	0.00213898	0.0655312		PDZRN3	Pdzrn3	Mus musculus PDZ domain containing RING finger 3 (Pdzrn3), mRNA.		NM_018884.1	NM_018884.1		55983	9256641	NM_018884.1	ILMN_3077027	ILMN_214528	ACGTCCTGCCCCTCAAGCGTCTCATCCTCAAGTTGGACATCAAGTGCGCG
3710184	-0.481832	-1.39652	4.9919	0.00218525	0.066365		1700020B09RIK	1700020B09Rik	Mus musculus transmembrane protein 162 (Tmem162), mRNA.		NM_175240.2	NM_175240.2		76415	31340707	NM_175240.2	ILMN_1233860	ILMN_219091	GGCAGCCCAGAATCCAGCCAGACAAGGCAGACTCCGTTCTTAGGAGATTG
990681	-0.481818	-1.3965	9.02181	0.00199806	0.0632432		SOX11	Sox11			scl0020666.1_225	NM_009234.3			46049032	NM_009234.3	ILMN_2616196	ILMN_211466	CGCTGTGATGTGTGGACGGGGCCCCAGACGGAAGGTTTGAAACTGGATTC
1340465	-0.481799	-1.39648	7.0964	0.00132264	0.0481822		D730049H07RIK	D730049H07Rik			scl27250.2_266				31341863	NM_175423	ILMN_1236368	ILMN_224284	TGCACCAGTGCCACCCGGATGCTTCCTGTCCTGCCCTCAAACTCCTTACT
5960180	-0.481747	-1.39643	4.35255	0.00445386	0.104427		SPAG8	Spag8	Mus musculus sperm associated antigen 8 (Spag8), mRNA.		NM_001007463.1	NM_001007463.1		433700	55925584	NM_001007463.1	ILMN_3160526	ILMN_247978	CTGGTACGAGCAGCGCCTCCTGCCTCAACAAAGCCTCATGATTACCGCCA
380253	-0.481651	-1.39634	5.9795	0.00461366	0.106437		GRIP1	Grip1	Mus musculus glutamate receptor interacting protein 1 (Grip1), transcript variant 2, mRNA.		NM_130891.1	NM_130891.1		74053	19263333	NM_130891.1	ILMN_3126646	ILMN_217599	GTGCGGACGAGAGACTTTGACTGCTGCCTGGTGGTGCCTCTCATAGCTGA
3870333	-0.48152	-1.39621	7.07997	0.00941437	0.161267		AMOTL1	Amotl1			scl6709.1.1_145				51764732	XM_134711	ILMN_1253634	ILMN_189468	CCCAGCGGACTCTGGTATCCATGTGTAACCTTTGGCACCTGTGTTACTGG
6580240	-0.481109	-1.39582	4.90262	0.00808343	0.147472		BMP1	Bmp1	Mus musculus bone morphogenetic protein 1 (Bmp1), mRNA.		NM_009755.2	NM_009755.2		12153	42734446	NM_009755.2	ILMN_1218116	ILMN_217705	GGCTTCCACCTGCGGTACACAAGCACCAAGTTCCAGGACACACTCCACAG
3990131	-0.480848	-1.39556	9.32243	0.000715716	0.0324083		RAB34	Rab34	Mus musculus RAB34, member of RAS oncogene family (Rab34), mRNA.		NM_033475.2	NM_033475.2		19376	31560773	NM_033475.2	ILMN_3029294	ILMN_213112	CACGGCTGGTCAGGAAAGGTTCAAGTGCATTGCTTCCACCTACTACCGTG
4780047	-0.479729	-1.39448	4.96794	0.00220798	0.0667868		BC025206	BC025206			scl32924.1_1	NM_146184.2			31981905	NM_146184.2	ILMN_2614889	ILMN_211346	CCTGGCCTGAGTCTCTCCTAAACCCTTCTTAGCCAAGGTGGCAGACTGTG
6180129	-0.479603	-1.39436	7.71218	0.00106225	0.041394		SCL0003187.1_40	scl0003187.1_40			scl0003187.1_40	D78265.1			3218529	D78265.1	ILMN_1241371	ILMN_194679	GCAGTCCCCCATGTAACCATGAGAGAGCCAGAGAGCTTTTTGCACCATGC
4590164	-0.479256	-1.39402	10.4286	0.00559857	0.119054		BSCL2	Bscl2	Mus musculus Bernardinelli-Seip congenital lipodystrophy 2 homolog (human) (Bscl2), mRNA.		NM_008144.3	NM_008144.3		14705	24475903	NM_008144.3	ILMN_1221719	ILMN_221506	CCAGTTCCTGAACAAAGGGTGAATTCCTCACATTCCAGCGCTTTCCCATC
7570577	-0.479156	-1.39393	9.27219	0.00280778	0.0785779		GLT25D1	Glt25d1			scl177.1.1_9				22122764	NM_146211	ILMN_1256563	ILMN_186234	GGGTGTTGCTGTCCCTTCAAAACCAAATTGACTGTCAACTGGACAGTGGG
1440451	-0.478968	-1.39375	5.58849	0.00134314	0.0486224		RAB19	Rab19	Mus musculus RAB19, member RAS oncogene family (Rab19), mRNA.		NM_011226.1	NM_011226.1		19331	33859607	NM_011226.1	ILMN_2942082	ILMN_210473	GCCCTGGAGGAAGAGGGCTAGGATGGATTCTCCTCATACTGATCTGTCTC
4210546	-0.478893	-1.39367	4.39402	0.0027198	0.0768281		LOC380741	LOC380741			XM_358416.1	XM_358416.1			38092584	XM_358416.1	ILMN_1220535	ILMN_199240	GCTCCCGGGCGAAATCGGAGACAATTTCAACTCTGAGAGGAGCAACCCAG
6280184	-0.478722	-1.39351	7.82236	0.00332399	0.0877273		GPX7	Gpx7			scl24011.4.1_9	NM_024198.1			13195625	NM_024198.1	ILMN_2724294	ILMN_220603	GACCCCACTGTGCCAGTGGCGGAGATCAAGCCCCGTATTACAGAGCAGGT
7040717	-0.478397	-1.39319	4.62485	0.00951888	0.162262		CCL6	Ccl6			scl39817.6_54	NM_009139.1			6677882	NM_009139.1	ILMN_2694179	ILMN_218308	CATAGAACTACGGGGCCAGTCTGAAACTGGGCTCTTGGGGTGAAATTATC
7570050	-0.478354	-1.39315	7.55413	0.000756641	0.0337219		HDAC5	Hdac5			scl39517.28_30	NM_010412.2			6996923	NM_010412.2	ILMN_2659160	ILMN_215410	ATGACTTGACCGCCATCTGTGATGCCTCTGAGGCCTGTGTCTCGGCTCTG
3400114	-0.478326	-1.39313	5.63206	0.00804797	0.147121		GMIP	Gmip	Mus musculus Gem-interacting protein (Gmip), mRNA.		NM_198101.1	NM_198101.1		78816	37674213	NM_198101.1	ILMN_2788574	ILMN_220865	GGGCTGACCGCAGTGGTGCTTGCTGTAAAGCCTCACATTTGTTGGACCTC
1850754	-0.478266	-1.39307	7.34893	0.00509919	0.112618		DORZ1	Dorz1			scl35395.12.1_98				22095336	NM_145919	ILMN_2773286	ILMN_224020	GGTCATGCCTGCTACCTCCACAAGCCAGAAGCCTTCCACCTCGCCCTTCT
2470754	-0.478253	-1.39306	5.5823	0.00317485	0.085332		BQ952480	BQ952480			scl30018.2.1_40						ILMN_2509327	ILMN_194757	CCAAAAATAGCAAGCGAGGAACGGTCTCAGGGATCTGGCCTAGCAGCTCA
4260187	-0.477684	-1.39251	4.35198	0.00614049	0.1265		V1RB7	V1rb7	Mus musculus vomeronasal 1 receptor, B7 (V1rb7), mRNA.		NM_053228.1	NM_053228.1		113855	16716538	NM_053228.1	ILMN_1254954	ILMN_190049	GGCTCAATATTGTACTGTGTCCAAATTATTTTGTGTCATAGCTATGCCAC
2570593	-0.477433	-1.39226	9.50771	0.00168581	0.0568391		2810428I15RIK	2810428I15Rik			scl34701.2.1_7	XM_147329.1			20864433	XM_147329.1	ILMN_2749143	ILMN_222405	GATGGGGACACCAGGAGTGTCAGAACAGGACCCTGAAAAGTTGCACCAGC
2030131	-0.477417	-1.39225	4.62022	0.00233279	0.0691757		GPC6	Gpc6			scl023888.1_39				7106324	NM_011821	ILMN_1220293	ILMN_188198	TTGTACGCATTCTGGAGACTTGCTATGTCATAGTTTGCTATAGCCCAGAC
4480494	-0.477292	-1.39213	6.8935	0.000632317	0.0301032		4930487N19RIK	4930487N19Rik			ri|4930487N19|PX00032N08|AK015640|1427					AK015640	ILMN_2549039	ILMN_202364	CAGGTGGATTTAGTGATTCCCATGCAGCTGTTATCTGTCAGTGTCCATTG
5820647	-0.477052	-1.3919	6.3228	0.00328218	0.0872697		FDXR	Fdxr	Mus musculus ferredoxin reductase (Fdxr), mRNA.		NM_007997.1	NM_007997.1		14149	6679766	NM_007997.1	ILMN_1219942	ILMN_216640	CTCGTTCATTATGTTATTGACGGCCCTGGCTTAGACGCCGAACCGTGCCC
5270296	-0.476956	-1.3918	4.40162	0.0022495	0.0675014		C530024C18RIK	C530024C18Rik			ri|C530024C18|PX00669K05|AK082961|2248					AK082961	ILMN_2587220	ILMN_207387	CTTGCTTTCAAGTTCAGAGTTGCTTTGGCTCGGCAGGTGAATACATTGCA
2490739	-0.476887	-1.39174	10.4091	0.00283874	0.079005		FLOT2	Flot2	Mus musculus flotillin 2 (Flot2), transcript variant 1, mRNA.		NM_001040403.1	NM_001040403.1		14252	94536790	NM_001040403.1	ILMN_3152380	ILMN_251149	GCTGCATGTCTGGTCCGGGATTTGGATGTTGCACTACCCCACTGCCTGTC
2140044	-0.47638	-1.39125	5.82692	0.00183091	0.0596441		2210015K02RIK	2210015K02Rik			ri|2210015K02|ZX00053H07|AK008733|1374					AK008733	ILMN_2548379	ILMN_202282	GTTGGTGTCTCATGCTGATTTGGTGGAGGCCTGGCTGTGTGGCGTTTGCT
2060475	-0.47625	-1.39112	6.04281	0.00371997	0.0934244		RIMS2	Rims2			scl47957.35_594				16716606	NM_053271	ILMN_2740869	ILMN_185887	ACGCACAGGTGGAAGCCCCTGGTAACACTGCATGCTTGATGTTGTGTCTA
5360246	-0.476181	-1.39106	5.56107	0.00195457	0.0625035		FBXW4	Fbxw4			scl000544.1_20	NM_013907.1			14780879	NM_013907.1	ILMN_1241696	ILMN_215314	TACAACCTCCACGTCTTAGACTTTCAGAACCCATGACAGAGCAGCCCTGC
510139	-0.476132	-1.39101	6.19312	0.00431721	0.102834		PHOX2A	Phox2a	Mus musculus paired-like homeobox 2a (Phox2a), mRNA.		NM_008887.1	NM_008887.1		11859	6679398	NM_008887.1	ILMN_1243025	ILMN_213044	CCTGTCCCTCACTCAGTGCCCAATCATAAAGGGTCCTAAGAAGCCGAGCC
4200204	-0.475783	-1.39067	6.93721	0.00382295	0.0952185		SH3BP2	Sh3bp2			scl27911.17_304				31981345	NM_011893	ILMN_1255766	ILMN_214104	CATTTGGAGGTCAGGGCAGCCAGAGACCTTGGCACTATCTGATTTCATTG
5310142	-0.475574	-1.39047	4.05222	0.00175282	0.0581889		4921516M08RIK	4921516M08Rik	Mus musculus TAF9 RNA polymerase II, TATA box binding protein (TBP)-associated factor (Taf9), transcript variant 2, mRNA.		NM_027592.1	NM_027592.1		108143	28076974	NM_027592.1	ILMN_2759702	ILMN_223130	CCGTGAGAAACCTTACACAATCTCAGATATGAATATAACTTATTAAAGAT
2060255	-0.475407	-1.39031	7.01373	0.00812949	0.147955		ATP5J	Atp5j	Mus musculus ATP synthase, H+ transporting, mitochondrial F0 complex, subunit F (Atp5j), mRNA.		NM_016755.2	NM_016755.2		11957	31980637	NM_016755.2	ILMN_2611261	ILMN_210981	ACTCACCAGCTCCGGAATTCGTCCCGTGGCCCTAGCCCGCGCTTCCACAG
610280	-0.475373	-1.39028	5.32914	0.00878677	0.15515		PXDN	Pxdn	Mus musculus peroxidasin homolog (Drosophila) (Pxdn), mRNA.		NM_181395.1	NM_181395.1		69675	75677554	NM_181395.1	ILMN_2828896	ILMN_239272	GTGTTTGTAGAAGGAAATTGAGCAGGCGGGAGTGGGTGCAGGCTCTGGCC
2570301	-0.475099	-1.39001	6.08112	0.00243564	0.0711078		TCIRG1	Tcirg1	Mus musculus T-cell, immune regulator 1, ATPase, H+ transporting, lysosomal V0 protein A3 (Tcirg1), mRNA.		NM_016921.2	NM_016921.2		27060	31980623	NM_016921.2	ILMN_2954881	ILMN_214067	AGCTGTCTGAGGTCCTGTGGGCCATGGTGATGCGCATAGGCCTGGGCATG
7000475	-0.475041	-1.38996	10.19	0.00357292	0.091715		GEMIN4	Gemin4	Mus musculus gem (nuclear organelle) associated protein 4 (Gemin4), mRNA.		NM_177367.2	NM_177367.2		276919	31340774	NM_177367.2	ILMN_2682362	ILMN_217366	GACCTGTTGAGGGCAGAACAAAACTATGCCTCCGTCCACCGTGGTGTTTC
2060379	-0.474668	-1.3896	8.1344	0.00174438	0.058003		1810038L18RIK	1810038L18Rik			scl37453.4_481				51765908	XM_483957	ILMN_1258587	ILMN_187589	GGGAAGTGTTGTAGTGGGTCTGAACCCTAGCGACCAGTTCTATGATACTG
4890431	-0.474436	-1.38937	7.7768	0.00466842	0.106979		9130001M19RIK	9130001M19Rik			scl47027.4_266				51829784	XM_147946	ILMN_2479432	ILMN_191479	CTGTGTACCCCAGAGTCAGTGCGGACACTGGGAGGTTCCTGATGGTGTTA
4250338	-0.474142	-1.38909	8.21468	0.000945171	0.0388207		RPAIN	Rpain	Mus musculus RPA interacting protein (Rpain), mRNA.		NM_027186.1	NM_027186.1		69723	58037172	NM_027186.1	ILMN_2968807	ILMN_225904	GTGTACACTGTCCCCACACCCCTGTGTTCTCAGTCACCGGTGGAACAGAA
5820398	-0.473784	-1.38875	7.15114	0.000966565	0.0392529		RPGRIP1	Rpgrip1			scl46349.29.1_112				13569851	NM_023879	ILMN_2768053	ILMN_189894	TGTGGGTGTGGCCTTCTTCCCGCTTCTCTTCTTGTCAAGATATTCTAGGC
4570154	-0.473749	-1.38871	4.63144	0.000625888	0.0298954		PPP3CC	Ppp3cc			ri|4921535M01|PX00015K09|AK015002|2494					AK015002	ILMN_1233999	ILMN_202250	CCCATTGGACCTGTTGCATTGAGGTCAAAGCACAAGCTTAGCTCCTGTCC
3830296	-0.47371	-1.38868	5.36996	0.00571726	0.120382		GAL3ST1	Gal3st1	Mus musculus galactose-3-O-sulfotransferase 1 (Gal3st1), mRNA.		NM_016922.2	NM_016922.2		53897	31980854	NM_016922.2	ILMN_1258028	ILMN_220739	GCTGTCTGGGACTAGTCTCTCTGCAGGAGAGAGCCTAACGGAGAGGTATT
1660170	-0.473676	-1.38864	5.05489	0.00339312	0.0888628		IL17RC	Il17rc	Mus musculus interleukin 17 receptor C (Il17rc), mRNA.		NM_134159.2	NM_134159.2		171095	30841017	NM_134159.2	ILMN_2695344	ILMN_215602	GCATGACGCCCTCGCCGCCTGGCTCAGCTGCGTGCTACCCGATTTCCTGC
7650470	-0.473546	-1.38852	6.31859	0.00352836	0.0910592		0610010F05RIK	0610010F05Rik			scl071675.1_1	XM_203572.3			38091312	XM_203572.3	ILMN_2670313	ILMN_216372	CTAGGCTTGAAGCACAAGTCAGAGCCTCAGTACCTGTCACTGCCCGGCAG
6200397	-0.472849	-1.38785	6.39695	0.00250135	0.0724655		LHFPL2	Lhfpl2	Mus musculus lipoma HMGIC fusion partner-like 2 (Lhfpl2), mRNA.		NM_172589.1	NM_172589.1		218454	27369843	NM_172589.1	ILMN_2721357	ILMN_220383	GCAGAAGGGTCTTTAGGTGCTGGGAAGGAACTTGGGCACCACTTGATGTC
6130291	-0.472822	-1.38782	4.87041	0.00103164	0.0408913		BC046404	BC046404	Mus musculus cDNA sequence BC046404 (BC046404), mRNA.		NM_198861.1	NM_198861.1		192976	38524603	NM_198861.1	ILMN_2618590	ILMN_211693	GAAGCTGTGCCGGCAGCTGACCTACCACCTTAGCCCTCATTCACAGTGGA
6180220	-0.472718	-1.38772	5.94661	0.000943955	0.0388207		1300011L04RIK	1300011L04Rik			scl071763.1_323						ILMN_2514368	ILMN_195303	GGAAGCTCAGCCCCGAACCTGATTCTGTCCTCTCCCAGCCTCTCTGTGAG
4280274	-0.472585	-1.38759	7.06219	0.0012112	0.0452137		2610020H15RIK	2610020H15Rik	Mus musculus glycerophosphodiester phosphodiesterase domain containing 1 (Gdpd1), mRNA.		NM_025638.1	NM_025638.1		66569	23956139	NM_025638.1	ILMN_2683528	ILMN_217468	CGTCTTTTGCCTAAATTATGTCTCTGCTGTGGGGCCTGCCACGCACAGCT
650431	-0.471911	-1.38695	4.30178	0.00252426	0.0728961		ZCWCC2	Zcwcc2	Mus musculus microrchidia 4 (Morc4), mRNA.		NM_029413.1	NM_029413.1		75746	30794185	NM_029413.1	ILMN_2496510	ILMN_193366	GGAAAGCTGCCAGCCACCGCACAAGTGTTCCATGGTGTTTTTATTGTCAT
2680746	-0.471813	-1.38685	8.34273	0.00222388	0.0670896		3110050K21RIK	3110050K21Rik			scl067302.8_2	NM_026083.1			21313007	NM_026083.1	ILMN_2680128	ILMN_217193	GAGACACTCGGGATCCGGCCAGGGATTCTTCCTTTGAGAGAAGGCATGGA
3710563	-0.471718	-1.38676	4.78732	0.00212649	0.0653254		SYTL2	Sytl2	Mus musculus synaptotagmin-like 2 (Sytl2), transcript variant 5, mRNA.		NM_001040088.1	NM_001040088.1		83671	91718894	NM_001040088.1	ILMN_3127335	ILMN_224541	TCCCACACACACCCGGACTCCTGTAACCTCACCTTCTCAGTCTCAAATGG
6180026	-0.471272	-1.38633	4.81228	0.0020487	0.0641542		MAPK11	Mapk11	Mus musculus mitogen-activated protein kinase 11 (Mapk11), mRNA.		NM_011161.4	NM_011161.4		19094	40789283	NM_011161.4	ILMN_2614777	ILMN_211337	TTGAGCAGTGAGGCATTGCCTGAAGTGGGAGACCTGAGCCTGTCCCCTCT
3360674	-0.471235	-1.3863	4.71245	0.00967003	0.163506		4930426D05RIK	4930426D05Rik			ri|4930426D05|PX00030N19|AK015205|1620					AK015205	ILMN_2548681	ILMN_202319	TAAGGGCCCTCCCATAGGACTCACACTGTTGACCCTGCTTAGCATTCAGA
4540615	-0.471097	-1.38616	5.48143	0.00527146	0.114869		CPNE2	Cpne2	Mus musculus copine II (Cpne2), mRNA.		NM_153507.2	NM_153507.2		234577	25141333	NM_153507.2	ILMN_2870487	ILMN_208959	CAGAGTCAATGGATGATGCTTCCAGGACAAATCGGCTTCCTCTCCCCACC
2360053	-0.47105	-1.38612	4.70041	0.00719877	0.138415		2810422M04RIK	2810422M04Rik			scl066573.1_18				51593103	NM_025640	ILMN_2492447	ILMN_192908	GTGCCGAGAACAAACTGTCAGCTGTCCACTGTGTAAAAACAACGTATCCT
3120309	-0.470934	-1.38601	7.45724	0.00729726	0.13948		DDIT4L	Ddit4l	Mus musculus DNA-damage-inducible transcript 4-like (Ddit4l), mRNA.		NM_030143.2	NM_030143.2		73284	31541838	NM_030143.2	ILMN_2695819	ILMN_218436	TGGTGAGGCTTCTCAGGCATGGACATAGATCTTTTACCCGTTAGCAGTTC
5420605	-0.470622	-1.38571	4.15151	0.00461615	0.106437		TNC	Tnc			scl0002731.1_70	NM_011607.1			7106434	NM_011607.1	ILMN_2485085	ILMN_185280	GAAATTGAACTCTATGGAATAAGCCGCGGAAGGCGATCCCAGCCAGTCAG
2600561	-0.470576	-1.38566	5.06333	0.00530132	0.115216		SEMA6B	Sema6b	Mus musculus sema domain, transmembrane domain (TM), and cytoplasmic domain, (semaphorin) 6B (Sema6b), mRNA.		NM_013662.1	NM_013662.1		20359	7305474	NM_013662.1	ILMN_3158135	ILMN_212203	CAGCTGAGTCCAGGACCCTCTCCAGCCCTATCCCCATCAATAAAACTCTG
7610193	-0.470541	-1.38563	4.30772	0.0096144	0.163113		P2RX7	P2rx7			scl0003992.1_21	NM_011027.1			6754963	NM_011027.1	ILMN_2620381	ILMN_211881	GAAGACCTGTGAAGTCTCTGCCTGGTGTCCTACTGAGGAGGAGAAAGAAG
1410253	-0.470353	-1.38545	6.1068	0.00242256	0.0708629		THBS3	Thbs3	Mus musculus thrombospondin 3 (Thbs3), mRNA.		NM_013691.1	NM_013691.1		21827	8567413	NM_013691.1	ILMN_2654651	ILMN_210110	TGAACTCTGTTCTGGAGACCCTGGGGTCTAACCTACAGCCCCTCAGCCTA
5670224	-0.470077	-1.38518	9.55321	0.00994252	0.16692		RDH11	Rdh11			scl42308.7_397				19482171	NM_021557	ILMN_1241278	ILMN_224172	CCAAGGGTGTCAGGAATCCCTCATGTTCCCATCACTGGTTTGGAGGATGC
2570292	-0.469868	-1.38498	6.42739	0.00332824	0.0877273		NARG1L	Narg1l	Mus musculus NMDA receptor regulated 1-like (Narg1l), mRNA.		NM_025832.2	NM_025832.2		66897	34328273	NM_025832.2	ILMN_2733933	ILMN_209924	CAGGCGATTGGGTAGGAATTGTGTTTTCGTGGTTGAGCTGCTTGGAGACT
5290739	-0.469785	-1.3849	6.54927	0.00167366	0.0566405		1300010F03RIK	1300010F03Rik			XM_127737.3	XM_127737.3			38076409	XM_127737.3	ILMN_1226962	ILMN_196437	GGATCCCCATTGGAGCAAAGCCTACCAACGTGCAGCTGGCAAAGGAGTAA
240435	-0.469451	-1.38458	5.9888	0.00542276	0.116872		RNF30	Rnf30	Mus musculus tripartite motif-containing 54 (Trim54), mRNA.		NM_021447.1	NM_021447.1		58522	10946823	NM_021447.1	ILMN_2756950	ILMN_222934	AGCCAAGGGATGCTGAGGATCTGCGCAGAGACCACCGCGCCACCAAGCTC
2710193	-0.469301	-1.38444	6.39891	0.00325	0.0866685		ADPN	Adpn			scl47673.9_482				16905118	NM_054088	ILMN_2777462	ILMN_224258	GCCCCTTAGCAAGGCTGGTTCATTTGTTTATTAAAAGCAGGTGTGGGTGA
4570414	-0.46911	-1.38426	7.56059	0.00462943	0.106571		MAPK12	Mapk12	Mus musculus mitogen-activated protein kinase 12 (Mapk12), mRNA.		NM_013871.2	NM_013871.2		29857	31980730	NM_013871.2	ILMN_2697615	ILMN_213396	GTCCGTTGGCTGCATCATGGCGGAGATGATTACTGGGAAGATCCTGTTCA
610315	-0.468776	-1.38393	7.43426	0.00200968	0.0635034		BC058638	BC058638			scl46885.1.976_201	NM_177630.2			31341318	NM_177630.2	ILMN_2596499	ILMN_209512	CGATCCTAGCTCACCGTGAGTCGTTTCACACCAAGTGACTGCATTTCCTC
6620041	-0.468683	-1.38385	6.95135	0.00320297	0.0858696		SCL000728.1_50	scl000728.1_50			scl000728.1_50	AK011496.1			12847656	AK011496.1	ILMN_1245121	ILMN_189744	CCGTGACCACCTCCTGGTTTAACTCACTGAAACCTTCGCAAGGTCATCTG
1470398	-0.468291	-1.38347	8.66905	0.00658872	0.131773		TRO	Tro			scl53734.13.1_1				50593517	NM_001002272	ILMN_2510474	ILMN_194880	CCCCCTGTTTACAGATAACGCTAACTGCAACAATACTTCCCATGGAGCCA
5260309	-0.46796	-1.38315	9.78984	0.00209307	0.0648265		CUL7	Cul7			scl50672.19.1_126	XM_358324.1			38082485	XM_358324.1	ILMN_2666690	ILMN_216047	TGCACTGATAACCACACCTTCTCCACTTTCCGGTAGCCCTGGATATGGGG
2320553	-0.46788	-1.38308	5.30624	0.00187842	0.0606627		MSCP	Mscp			scl000296.1_62	NM_030054.2			33465826	NM_030054.2	ILMN_2696610	ILMN_214648	CCCTCCAGTGTCACCCCCAAGGCTATATCTCCAACATACTGCTATGCCAT
1940477	-0.467409	-1.38262	6.38559	0.00188002	0.0606627		2610524A10RIK	2610524A10Rik			scl072507.17_285	NM_028258.1			30794383	NM_028258.1	ILMN_2761422	ILMN_223250	CCTGGAGAAAGCCCCAGAGTTGTGTTGTGTGGTGGAGCTTGGTCATGGGC
7400630	-0.46731	-1.38253	4.15961	0.00468045	0.107092		LOC269240	LOC269240			XM_196251.1	XM_196251.1			25047710	XM_196251.1	ILMN_1240609	ILMN_197174	ATCAGATGGACGCACGACTGGACGCACTTTGGGAGAGCGTTGGGGACCCT
6020398	-0.467275	-1.3825	5.90594	0.00507867	0.112298		ETS1	Ets1	Mus musculus E26 avian leukemia oncogene 1, 5' domain (Ets1), transcript variant 2, mRNA.		NM_001038642.1	NM_001038642.1		23871	84579949	NM_001038642.1	ILMN_3157483	ILMN_233668	CTCTCTCCTAGCCATGCTGTGCATGCGGCCTTCTCTGTTGGGGTCTATAT
7050364	-0.467185	-1.38241	10.219	0.00169193	0.0569608		FTO	Fto	Mus musculus fat mass and obesity associated (Fto), mRNA.		NM_011936.1	NM_011936.1		26383	6753915	NM_011936.1	ILMN_2763674	ILMN_223407	CCCATTGGTCTAAGTTCATGGTCTGCTTGTATTGCTGTGCTGTGTGCATT
2140064	-0.467012	-1.38224	9.82188	0.000834654	0.03596		2310065K24RIK	2310065K24Rik	Mus musculus RIKEN cDNA 2310065K24 gene (2310065K24Rik), mRNA.		NM_028221.2	NM_028221.2		102122	31560082	NM_028221.2	ILMN_1254027	ILMN_217885	CATCCAGCCTGAGGAGGTAGGAAGGAGCTGACCACGAGAACATGACCATC
5490551	-0.466462	-1.38172	6.79163	0.00206672	0.0645401		NOTCH3	Notch3			scl50069.32.1454_21	NM_008716.1			6679095	NM_008716.1	ILMN_2697380	ILMN_218567	TAGACTCACTGGGAAAGGGGTCTTGTCTGCTCAAAGCCTCAACTCCAGGC
4880161	-0.466453	-1.38171	7.69206	0.00249002	0.0722297		EXTL2	Extl2	Mus musculus exotoses (multiple)-like 2 (Extl2), mRNA.		NM_021388.2	NM_021388.2		58193	31981137	NM_021388.2	ILMN_1213855	ILMN_221333	AGGAGAATACTGACCACCCAAGTTCCACTGCAAGACCTTCCCGCCGTCAG
2470035	-0.466443	-1.3817	4.03712	0.00891273	0.156304		SLC25A21	Slc25a21	Mus musculus solute carrier family 25 (mitochondrial oxodicarboxylate carrier), member 21 (Slc25a21), mRNA.		NM_172577.1	NM_172577.1		217593	27369823	NM_172577.1	ILMN_2625003	ILMN_212311	TGAGTATTTTAAAATCATGCTATTTGAAAATTTTTATTAAAGGTAGAATA
5340372	-0.466369	-1.38163	5.89677	0.0027565	0.0775272		D030049N18RIK	D030049N18Rik			ri|D030049N18|PX00180F19|AK050983|1125					AK050983	ILMN_1249744	ILMN_205483	GTTAGCTGCAACAACACCCCAGTGGTGGAGGACACCAAGCAACAGGAGAG
1110129	-0.466146	-1.38141	4.56158	0.00417011	0.100333		2310076L09RIK	2310076L09Rik			scl49774.8.1_3	NM_025874.2			27754108	NM_025874.2	ILMN_2607215	ILMN_210594	GGGCAAGCCCTAGCCCTACTTTCCATCCCCCAAAGACTCAGGAGCTGTGG
110255	-0.466057	-1.38133	7.18056	0.00454343	0.10572		3000003F02RIK	3000003F02Rik	Mus musculus pseudouridylate synthase 7 homolog (S. cerevisiae)-like (Pus7l), mRNA.		NM_172437.1	NM_172437.1		78895	27369582	NM_172437.1	ILMN_1252373	ILMN_215595	TACTCCTGTCGGTACCCACGTTCTATTTCTAACACATACCAACGACATTG
1170431	-0.465924	-1.3812	5.91918	0.00165987	0.056427		1700027N10RIK	1700027N10Rik			scl49876.5.1_70				21312973	NM_029338	ILMN_2775220	ILMN_219562	CCTTCTACCACGCTCCTCGCACCAAGAACTATGGCTACATCTACGTAGGC
3120437	-0.465779	-1.38106	9.62475	0.00275654	0.0775272		2310065K24RIK	2310065K24Rik	Mus musculus RIKEN cDNA 2310065K24 gene (2310065K24Rik), mRNA.		NM_028221.2	NM_028221.2		102122	31560082	NM_028221.2	ILMN_2688834	ILMN_217885	ATCCAGCCTGAGGAGGTAGGAAGGAGCTGACCACGAGAACATGACCATCC
3180291	-0.46561	-1.3809	7.3781	0.00149366	0.0525105		2310045L10RIK	2310045L10Rik			ri|2310045L10|ZX00040M13|AK009826|1828					AK009826	ILMN_1212639	ILMN_201993	AGTAGCAGCAAACCAGAGGCTGCCACCCTTGCCAAGCAGTCATCCAGTGC
6350544	-0.46522	-1.38053	5.13037	0.004662	0.10694		EN1	En1	Mus musculus engrailed 1 (En1), mRNA.		NM_010133.1	NM_010133.1		13798	7106304	NM_010133.1	ILMN_3163581	ILMN_261544	GAATGTTTTTGCTTCTCTGGGTACCTCCTGCACCCCCAACGCTGGCCCTG
5670424	-0.465213	-1.38052	4.90977	0.00705877	0.136633		PER2	Per2	Mus musculus period homolog 2 (Drosophila) (Per2), mRNA.		NM_011066.1	NM_011066.1		18627	6755027	NM_011066.1	ILMN_2987862	ILMN_210764	GCTCTCAGAGTTTGTGCGATGATGATTCGTGAGCCTTGCCGGACAAGAGG
3400487	-0.46513	-1.38044	4.27782	0.00224049	0.0673882		THSD2	Thsd2			scl38092.5_307	NM_028351.1			30794143	NM_028351.1	ILMN_2736451	ILMN_221501	CTGGACATCTTTTCTTCACCAACTGTACTGCTCACATGGGCCACTTGGCT
7000397	-0.465088	-1.3804	5.55144	0.00382867	0.0952957		ZFP629	Zfp629			scl30640.6_131	NM_177226.4			46048385	NM_177226.4	ILMN_2509052	ILMN_194727	CAAAGGAGTGCAAACACAGGGGGGTGGAGCTGATCTGCACTTAAGGTGAG
6220474	-0.464604	-1.37994	5.43592	0.00793699	0.145622		OTTMUSG00000000421	OTTMUSG00000000421	Mus musculus predicted gene, OTTMUSG00000000421 (OTTMUSG00000000421), mRNA.		NM_001039115.1	NM_001039115.1		544922	84993749	NM_001039115.1	ILMN_2824954	ILMN_234919	GTCAGATTCCTGCGGTCTTAGCTACCCTATTGTGCCTTGTGCATGGGTGC
2480561	-0.464502	-1.37984	4.21815	0.00899541	0.156662		OLFR635	Olfr635			scl00259122.1_264				22128748	NM_147118	ILMN_2704500	ILMN_213553	GTATTGGACCCTCTGCTCATTGTACTCTCCTATGCACTTATCCTGAAGAG
3850360	-0.464303	-1.37965	4.571	0.00228932	0.0681823		LOC245020	LOC245020			XM_147067.2	XM_147067.2			38090024	XM_147067.2	ILMN_1232065	ILMN_198951	GCATGTGGACCGCACTGTTTACCTTCGGTTGGACTGGAACAATCTGGGGA
1190047	-0.46393	-1.37929	9.52902	0.001556	0.0538326		HIST1H3E	Hist1h3e	Mus musculus histone cluster 1, H3e (Hist1h3e), mRNA.		NM_178205.1	NM_178205.1		319151	30061340	NM_178205.1	ILMN_2951691	ILMN_240054	TACCTCGTGGGTCTGTTTGAGGACACCAACCTGTGCGCCATCCACGCCAA
5360753	-0.463876	-1.37924	4.58249	0.00534112	0.115553		PCSK2	Pcsk2	Mus musculus proprotein convertase subtilisin/kexin type 2 (Pcsk2), mRNA.		NM_008792.3	NM_008792.3		18549	37360981	NM_008792.3	ILMN_2721800	ILMN_213687	CACACAGAGCGCCCCATACATCGATCAGGTGGTGAGGGATTACCAGTCTA
5720075	-0.463196	-1.37859	6.7601	0.00747858	0.141276		EFNA4	Efna4			scl0002042.1_4	NM_007910.1			6681278	NM_007910.1	ILMN_2691352	ILMN_217975	TCTGTGAGCCAAGCACACCTTCCAAGTCACCCCAAGGAACCGCAGCCCTT
4570376	-0.463121	-1.37852	5.99829	0.00926393	0.159741		4832406C22	4832406C22			scl17648.8_20	NM_173395.1			27734177	NM_173395.1	ILMN_2672509	ILMN_216560	GTGGGCACAGACATGTCAGTGACGTTATCTTCTACCCTTGAGAAAGCCAC
7570692	-0.462564	-1.37799	4.8484	0.00661774	0.13195		5430431G03RIK	5430431G03Rik	Mus musculus La ribonucleoprotein domain family, member 6 (Larp6), mRNA.		NM_026235.2	NM_026235.2		67557	31981024	NM_026235.2	ILMN_1219564	ILMN_209330	CGCGCAAGGGCTCCTCTTAAGACCTCAAAGGAGATGTGCTTTATGGTAAA
1170605	-0.461886	-1.37734	4.32854	0.00205993	0.0643723		9930020N01RIK	9930020N01Rik	Mus musculus ankyrin repeat and kinase domain containing 1 (Ankk1), mRNA.		NM_172922.1	NM_172922.1		244859	27370419	NM_172922.1	ILMN_1221654	ILMN_218269	GCTGGAGAAGCTACTGACTGCCTGGGAAACTGATCCTAGCTCCTGTCCAG
3140066	-0.461518	-1.37699	9.31222	0.00128692	0.0473766		MYO9B	Myo9b			scl33707.42_67	NM_015742.1			7657352	NM_015742.1	ILMN_2612484	ILMN_211097	CAGGCTCTACCCAGTCCTGGAGACAAGGAAGCCCCACAGGAGGTGTGAAA
5550719	-0.460573	-1.37609	4.59637	0.00130225	0.0477667		1200011I18RIK	1200011I18Rik			scl45290.8_491	NM_026177.2			27754088	NM_026177.2	ILMN_1238691	ILMN_223101	CGCAACCACCCAGTGGGAGTATTATATGGTTTAGTGCTGTAAGCAATGCC
2850564	-0.460509	-1.37603	4.49545	0.00549639	0.117635		TACR3	Tacr3	Mus musculus tachykinin receptor 3 (Tacr3), mRNA.		NM_021382.2	NM_021382.2		21338	45597459	NM_021382.2	ILMN_2860586	ILMN_216524	TCAGGGCAGAGGCAATTGCCTGGTAGTAAATCATAGTGGATTATCACAGC
6580717	-0.4605	-1.37602	8.16024	0.00842201	0.151174		C330027I04RIK	C330027I04Rik	Mus musculus 5'-nucleotidase, cytosolic III-like (Nt5c3l), mRNA.		NM_026561.2	NM_026561.2		68106	31980890	NM_026561.2	ILMN_2708357	ILMN_215004	CACAGTCTCCTGTGCCAGCAGAGGATCCAGAAAGTCCAGATCGCTCAGGT
4490341	-0.460407	-1.37593	6.13827	0.00176838	0.0584918		DCUN1D2	Dcun1d2	Mus musculus DCN1, defective in cullin neddylation 1, domain containing 2 (S. cerevisiae) (Dcun1d2), transcript variant 3, mRNA.		NM_001042649.1	NM_001042649.1		102323	111162654	NM_001042649.1	ILMN_3109076	ILMN_256976	GGAAAGGAGCAGTGATATGATTGAGCAGGTGAAGGCATGTGCTGCCCAGC
2510041	-0.460283	-1.37581	6.7334	0.00729422	0.13948		NDST2	Ndst2			scl45842.16.1_36	NM_010811.1			7106356	NM_010811.1	ILMN_2751587	ILMN_222566	CAGTTTACCTGTCAATGCCTACCCCTGAGAGGCCCCTTCGCTATGGCCTC
4200280	-0.460187	-1.37572	6.46616	0.00601644	0.124682		MTRF1	Mtrf1	Mus musculus mitochondrial translational release factor 1 (Mtrf1), mRNA.		NM_145960.2	NM_145960.2		211253	31981856	NM_145960.2	ILMN_2646556	ILMN_199371	GAGTTGGTCCAGGGGCTGCTGTCATCAAGGCACAAGGAAGCTTTGGAAAC
1110162	-0.460101	-1.37564	10.0219	0.00402268	0.0984052		BEX2	Bex2	Mus musculus brain expressed X-linked 2 (Bex2), mRNA.		NM_009749.1	NM_009749.1		12069	6753183	NM_009749.1	ILMN_3143078	ILMN_254932	TCCGATTGTGGCCCTGCCTTTCGAAGCTGGAGACTACTACGTGCCTAGAG
4540379	-0.459708	-1.37526	6.5	0.00105436	0.0413105		DPYSL3	Dpysl3	Mus musculus dihydropyrimidinase-like 3 (Dpysl3), mRNA.		NM_009468.1	NM_009468.1		22240	6681218	NM_009468.1	ILMN_1250075	ILMN_218073	GGCCGCTTCATTCCCTGCAGCCCATTCTCTGACTATGTCTATAAGCGCAT
3130136	-0.459665	-1.37522	5.68498	0.00579431	0.121637		ACTA2	Acta2			scl52540.10_3				31982518	NM_007392	ILMN_2710353	ILMN_192391	TGGGGGATGAAGCCCAGAGCAAGAGAGGGATCCTGACGCTGAAGTATCCG
1820427	-0.459587	-1.37515	3.96763	0.00450765	0.105129		LOC384494	LOC384494			XM_357672.1	XM_357672.1			38085288	XM_357672.1	ILMN_1221171	ILMN_200700	CCCAACGATCCCTATGAAGAGCACGGCACAGAGGATATCAAGGGATCAGG
4390059	-0.459339	-1.37491	4.59547	0.0038669	0.0958386		OLFR822	Olfr822	Mus musculus olfactory receptor 822 (Olfr822), mRNA.		NM_146671.1	NM_146671.1		258666	33239335	NM_146671.1	ILMN_1246505	ILMN_213940	GCACTGACACACAGCTCATAGAGACAATTGCATTCATCTCAGCTTTGGTG
2320307	-0.459105	-1.37469	4.99916	0.00544663	0.117133		CYP4V3	Cyp4v3			scl0102294.1_224	NM_133969.1			19527189	NM_133969.1	ILMN_1251504	ILMN_222960	GATCGCACTTGGTTCAGCCCGAGACATCTAATTAACCCAGCCCCATGGAG
1230474	-0.45893	-1.37452	4.71152	0.00619945	0.126986		DOK5	Dok5	Mus musculus docking protein 5 (Dok5), mRNA.		NM_029761.2	NM_029761.2		76829	31981354	NM_029761.2	ILMN_2615071	ILMN_211361	CTTTCCCCACCTACCGGTCTGAGCACTGACAGCAACCGCCAAGAGCTGTT
6330300	-0.458734	-1.37434	5.11809	0.00303182	0.0827511		1110065P19RIK	1110065P19Rik			scl068919.2_149						ILMN_2479977	ILMN_191539	CGTGGAATCGGATCCAAGAAGTCAGTCGGCCTGGGGTCCAGTCGATTTGA
3420133	-0.458488	-1.3741	4.15582	0.00143877	0.051097		LOC218499	LOC218499			XM_138804.1	XM_138804.1			20909345	XM_138804.1	ILMN_2527682	ILMN_197312	TACACGGGTGCCAACAGAAGCAACGGCGTCATCAGGGAGAGGATACCTGG
160392	-0.458228	-1.37385	4.95325	0.00670511	0.132724		CXCR4	Cxcr4			scl16332.2_164	NM_009911.2			31560813	NM_009911.2	ILMN_2630459	ILMN_212800	TGTGTGGTAAATTGAATAAAGCTAGCCGTGATCCTCAGCTGTTGCTGCAT
3610082	-0.45813	-1.37376	4.71078	0.00139235	0.0498791		CXCL1	Cxcl1	Mus musculus chemokine (C-X-C motif) ligand 1 (Cxcl1), mRNA.		NM_008176.1	NM_008176.1		14825	6680108	NM_008176.1	ILMN_2763245	ILMN_223377	CTGTTTCTCCTGGTCTCGTCTCGCTCGGGACAGAGACGTTCAAAGGACTG
7400296	-0.458078	-1.37371	5.2635	0.0034503	0.0897891		MRG2	Mrg2			scl33055.5.1_62	NM_008627.1			6678935	NM_008627.1	ILMN_3126848	ILMN_216741	AGGAGAGGATGAGGACCTGGACCTGGAACGCAGACGGAACAAGAAGAGGG
1580360	-0.457487	-1.37315	3.73791	0.00504196	0.111859		C330049O21RIK	C330049O21Rik			scl0320493.2_296	NM_177174.2			31342982	NM_177174.2	ILMN_2595173	ILMN_209367	AGAACAATATACTAAAATTACACTATGTGTTATGGAGCATTCCTTTCTTT
520706	-0.457106	-1.37279	8.04406	0.00782704	0.145095		OVCA2	Ovca2	Mus musculus candidate tumor suppressor OVCA2 (Ovca2), mRNA.		NM_027136.2	NM_027136.2		246257	31543375	NM_027136.2	ILMN_2724815	ILMN_220648	TAACAGCTTGGGTGGGGGATTGGTCTCTGTGCCTTGTTCTTGCCTTACAG
4120377	-0.457086	-1.37277	4.83167	0.00224424	0.0673882		LOC217341	LOC217341			XM_126800.2	XM_126800.2			38091991	XM_126800.2	ILMN_2534497	ILMN_199228	AGTCTGCAGGGTAGCCAACAGGGGCTGAACATGCACATTGACGTGCCTCC
6860544	-0.45658	-1.37229	6.71167	0.00375275	0.0940911		9330140K16RIK	9330140K16Rik			scl18085.12.1_243	NM_183019.1			33942094	NM_183019.1	ILMN_2760548	ILMN_223192	GAGCCTACAGGACTCAGAAGCATGGAGTCACTCTTGCGCTGCATCTTCTC
6480725	-0.456273	-1.37199	5.36736	0.00241688	0.0707883		PIGS	Pigs	Mus musculus phosphatidylinositol glycan anchor biosynthesis, class S (Pigs), mRNA.		NM_201406.1	NM_201406.1		276846	41351528	NM_201406.1	ILMN_2645262	ILMN_214184	TGCTATCTACATTCCCCTCTTCCTGCCCATGGCTGTGCCCATCCTCCTGT
2570592	-0.456095	-1.37182	10.9107	0.00113	0.0429978		MIDN	Midn	Mus musculus midnolin (Midn), mRNA.		NM_021565.1	NM_021565.1		59090	10947007	NM_021565.1	ILMN_1228026	ILMN_209610	GAATCCGGCTGTGGGGTATCCACCTCGCCCAAGTCTCCTTTTACTGAAAT
3780270	-0.45608	-1.37181	5.19765	0.00842322	0.151174		BC043301	BC043301	Mus musculus cDNA sequence BC043301 (BC043301), mRNA.		NM_001008549.1	NM_001008549.1		210104	56711287	NM_001008549.1	ILMN_3114998	ILMN_250374	GAGCATCCCAACTGGATGTGCAGCACTGGGTCTAGAATGGAGAGAGACAC
6180195	-0.455403	-1.37117	5.62997	0.00641723	0.129434		GDAP1L1	Gdap1l1	Mus musculus ganglioside-induced differentiation-associated protein 1-like 1 (Gdap1l1), mRNA.		NM_144891.1	NM_144891.1		228858	21450260	NM_144891.1	ILMN_2607543	ILMN_210626	CAGACCTCATGAAACTGGACCACGAGGAGGAACCACAGCTCTCTGAGCCC
1090221	-0.455162	-1.37094	10.3782	0.00610794	0.125944		LSM6	Lsm6	Mus musculus LSM6 homolog, U6 small nuclear RNA associated (S. cerevisiae) (Lsm6), mRNA. XM_990335		NM_030145.1	NM_030145.1		78651	113865834	NM_030145.1	ILMN_3000108	ILMN_254071	TGCATCTGGACCAGCACATGTTGTCCCCTGTGCATACCTTCTTGTGATAG
2260431	-0.454974	-1.37076	4.06351	0.00775981	0.144717		BC003314	BC003314			ri|C630044A22|PX00085I24|AK049998|2226					AK049998	ILMN_1237789	ILMN_203434	AGAAGATATAGAGGAACCGCAAGGTTCACGGCCACAGGCCCAGCCCTGAC
580605	-0.454967	-1.37075	5.93384	0.00962876	0.163208		E330031I04RIK	E330031I04Rik			ri|E330031I04|PX00212A16|AK054486|1354					AK054486	ILMN_2572489	ILMN_205429	ACCGGCGTGCAGGTGCATAACAGCCTCACTGGCAGGAAGGAGCCGCTGAT
2760544	-0.454829	-1.37062	7.81094	0.00533415	0.115493		TSPO	Tspo	Mus musculus translocator protein (Tspo), mRNA.		NM_009775.2	NM_009775.2		12257	31981874	NM_009775.2	ILMN_2727920	ILMN_220866	TTCATGGGAGCCTACTTTGTACGTGGCGAGGGCCTCCGGTGGTATGCTAG
3870039	-0.454704	-1.3705	5.24381	0.00956307	0.162669		IL17RC	Il17rc	Mus musculus interleukin 17 receptor C (Il17rc), mRNA.		NM_134159.2	NM_134159.2		171095	30841017	NM_134159.2	ILMN_2785353	ILMN_215602	CACGCAGCTGCCGGCTTTCCTGGATGCACTGCAGGGAGGCTGCTCCACTT
780315	-0.454682	-1.37048	6.36338	0.00329011	0.0873781		H2-AB1	H2-Ab1			scl0014961.2_33	NM_010379.2			31981710	NM_010379.2	ILMN_2607675	ILMN_210638	CTGCTTCGAATTCCTGACTGCCAGTCTACCTGCCACTCCGACTCAGAGTC
1240324	-0.454493	-1.3703	7.75586	0.00747172	0.141276		RAB8A	Rab8a	Mus musculus RAB8A, member RAS oncogene family (Rab8a), mRNA.		NM_023126.2	NM_023126.2		17274	38372904	NM_023126.2	ILMN_2928051	ILMN_213191	GACAAGCATTCCATGGCACAGCGCTCCCCTGCTGTCTTTACCCAGTTGTG
5080634	-0.454194	-1.37002	5.25271	0.002299	0.0683527		PPP1R3B	Ppp1r3b			scl00244416.2_151	NM_177741.2			31343147	NM_177741.2	ILMN_2639972	ILMN_212409	CGGGATCGTCCAGAGTCACTCAAAGACATTTCTCTTGCTGAGGTTCTGTG
5420593	-0.453555	-1.36941	6.0527	0.0054405	0.117105		NTRK2	Ntrk2	Mus musculus neurotrophic tyrosine kinase, receptor, type 2 (Ntrk2), transcript variant 1, mRNA.		NM_001025074.1	NM_001025074.1		18212	68215969	NM_001025074.1	ILMN_3138904	ILMN_259664	GGTGGGATTCTGCCTGCTGGTGATGTTGCTCCTGCTCAAGTTGGCGAGAC
1850341	-0.453468	-1.36933	4.63863	0.00783372	0.145095		HSPG2	Hspg2			ri|C130012H18|PX00167M08|AK081381|1672					AK081381	ILMN_2578369	ILMN_206205	AAGAATTTGGCTGGTGTGTATATCTGTCTCTGTCCGTGCTTATCTTCATG
670661	-0.453447	-1.36931	4.88826	0.00792011	0.145461		NBL1	Nbl1			scl23625.5_278				6679017	NM_008675	ILMN_2777478	ILMN_222639	GGAAGTAGCTGCAGCCAGCCCTGCTGTCTTTGGGGCCGGTCTTTCTGAAA
1090026	-0.453096	-1.36897	5.15953	0.00553953	0.118252		4930415L06RIK	4930415L06Rik	Mus musculus RIKEN cDNA 4930415L06 gene (4930415L06Rik), mRNA.		NM_001033880.1	NM_001033880.1		245511	85702172	NM_001033880.1	ILMN_2879121	ILMN_232660	AAGACAAGGAGGGGGAGAAGAAGGAGCTATTCTACCAATGGGAAGTGACT
1990014	-0.452766	-1.36866	8.22201	0.00550666	0.117783		MAST3	Mast3			scl0234385.1_330	NM_199308.1			40556287	NM_199308.1	ILMN_2695539	ILMN_218414	GCATGAGTAGCCCTCTACCCATCTTGGAGCTGGCATCAAATAAAGTCCCA
4760730	-0.452376	-1.36829	6.36249	0.00205103	0.064183		ADAM15	Adam15			scl21941.24.1_72	NM_009614.1			6752961	NM_009614.1	ILMN_3139103	ILMN_220142	GCAGCATCTTCGCTCTACCTCTGACCTCTGGAGATTTGGCTGCCTCCTTC
2350646	-0.452144	-1.36807	7.29518	0.00460428	0.106371		AKAP11	Akap11			scl45275.6_226				38076403	XM_127854	ILMN_2450121	ILMN_188142	CTGCGGTTCTGCAGGCTCCTATTGCAGTCTGTTGTATGGTTTGGATACTA
1170255	-0.452042	-1.36797	5.76062	0.00755131	0.142175		A230098A12RIK	A230098A12Rik			scl36723.20_445				31342005	NM_175485	ILMN_2748795	ILMN_194062	CTGCAAAACCACCTTTCCCTTTGCTCCACAGCCGGCCAAGGGCTGCGCTG
2230477	-0.451122	-1.3671	7.08165	0.0051262	0.112889		MMP24	Mmp24			scl20046.9_689				6754711	NM_010808	ILMN_2486694	ILMN_191652	GATGGCAGGGGCAGATAATAAGACCTCCTTGTGCTTCATCTGAGGGTAAG
990195	-0.450521	-1.36653	8.74229	0.00827605	0.149494		1500031N17RIK	1500031N17Rik			ri|1500031N17|R000021I13|AK005329|474					AK005329	ILMN_1221336	ILMN_201666	TGGTTCTCTTACCATCTTAGTTGGCCTGTTTTCATGGTGGCTGGTGGGGG
7050450	-0.450146	-1.36618	7.63165	0.00181945	0.0595278		GMFG	Gmfg			scl32869.6.1_0	NM_022024.1			11993949	NM_022024.1	ILMN_1222471	ILMN_217353	GTCTACAGCTACAAGTACGTGCATGATGACGGCAGGGTGTCCTATCCTTT
4490156	-0.450026	-1.36607	3.95251	0.00267995	0.0760397		LOC224908	LOC224908			XM_148801.3	XM_148801.3			38082731	XM_148801.3	ILMN_1228144	ILMN_198194	ACCTGCTGTCCTTTGACTACAGTGTCCCCGAGATCCTAGATGCGGTGGCC
4050059	-0.450018	-1.36606	8.25017	0.00258559	0.0741471		ALS2CR4	Als2cr4	Mus musculus amyotrophic lateral sclerosis 2 (juvenile) chromosome region, candidate 4 (Als2cr4), transcript variant 2, mRNA. XM_909142 XM_921139 XM_921149 XM_921172 XM_921181		NM_001037812.1	NM_001037812.1		381259	83715981	NM_001037812.1	ILMN_3135801	ILMN_246204	CCGATTCTCGTGCCATGGATCATAGTGAATCTGGTGGTGGCTCTCCTGGT
1500528	-0.449405	-1.36548	6.4024	0.00180908	0.0593528		HEBP2	Hebp2			scl38162.4_162	NM_019487.2			31560419	NM_019487.2	ILMN_2710455	ILMN_219559	GATGGCGCTCACTCTGATGCAGGCTCCTGGGAAGATGGCTCTGACAGTGT
1990142	-0.449023	-1.36512	5.60232	0.0019077	0.0612424		TDRKH	Tdrkh			scl072634.6_30	XM_131021.5			38077872	XM_131021.5	ILMN_2734624	ILMN_219057	CTACCTCTCACCCACAGTTGCCGAGGTTATTGGAGATGGGTCCTCCAGCT
5860441	-0.448119	-1.36426	7.7333	0.00404764	0.0985418		ARHGDIG	Arhgdig	Mus musculus Rho GDP dissociation inhibitor (GDI) gamma (Arhgdig), mRNA.		NM_008113.3	NM_008113.3		14570	118130965	NM_008113.3	ILMN_1240164	ILMN_220986	AGTGGCACCTCCATGTCTGCCAGGACTGGAAGGACTGAACCCCACTTGGG
3170246	-0.447713	-1.36388	4.7742	0.0048584	0.109887		NEIL1	Neil1			scl35798.7.1_9	NM_028347.1			22094128	NM_028347.1	ILMN_2632630	ILMN_213013	TTTGCTGCCTTTCGAGCCTGGCTTCGGTGCTATGGTGTGCCAGGCATGAG
4390131	-0.447712	-1.36388	8.5019	0.00571688	0.120382		TMEM66	Tmem66	Mus musculus transmembrane protein 66 (Tmem66), mRNA.		NM_026432.2	NM_026432.2		67887	31982646	NM_026432.2	ILMN_1258965	ILMN_222214	GGCTTTGGACCATGAGTCATTCCCTCGTAGAAACAACGATCCTCTATTGG
3170477	-0.447625	-1.36379	9.77294	0.00334205	0.0879733		TAX1BP3	Tax1bp3			scl41294.3_17				21313139	NM_029564	ILMN_1217309	ILMN_189706	CTATGGAAATGGGGCAGTATGATGGTATCCCATGTTCAACACTTGTGTCC
2190537	-0.447239	-1.36343	7.41068	0.00764824	0.143642		HAGHL	Haghl	Mus musculus hydroxyacylglutathione hydrolase-like (Haghl), mRNA.		NM_026897.1	NM_026897.1		68977	21312166	NM_026897.1	ILMN_2859254	ILMN_224815	ACTGTGCCTTCGACGCTGGGCGAGGAGCTCATGTACAACCCTTTCCTGAG
50725	-0.446905	-1.36311	6.22667	0.00631453	0.128334		4121402D02RIK	4121402D02Rik	Mus musculus RIKEN cDNA 4121402D02 gene (4121402D02Rik), mRNA.		NM_028722.1	NM_028722.1		74026	21311987	NM_028722.1	ILMN_2746421	ILMN_210984	GTGTCGTTGGCACCAGCCTCCCCCATCACCGTTACCATTACGGGAATCCT
5360369	-0.446613	-1.36284	4.64741	0.00476092	0.108306		LOC208684	LOC208684			XM_156281.4	XM_156281.4			38079823	XM_156281.4	ILMN_2529953	ILMN_197953	ACAATCAGGCAGTGGTTTGAATACCTCACTGCATTTGTTCCAGATTTAGT
5390128	-0.446238	-1.36248	8.09701	0.00156632	0.0540583		DCI	Dci	Mus musculus dodecenoyl-Coenzyme A delta isomerase (3,2 trans-enoyl-Coenyme A isomerase) (Dci), mRNA.		NM_010023.2	NM_010023.2		13177	31981809	NM_010023.2	ILMN_2615207	ILMN_211377	GAGGATCAGGTACACAGCAAGGCTCGCTCAGTGATGACCAAGTGGTTAGC
6520440	-0.445927	-1.36219	7.81726	0.00201339	0.0635319		2600005N12RIK	2600005N12Rik			scl39237.2_0	NM_197995.1			37574081	NM_197995.1	ILMN_1231868	ILMN_210530	AGTACAGACTCTGCCTTTCTGAGTTCCTATATCCTGACCATGTTGCCCAG
1770386	-0.445612	-1.36189	4.9842	0.0012655	0.0467779		VMO1	Vmo1	Mus musculus vitelline membrane outer layer 1 homolog (chicken) (Vmo1), mRNA.		NM_001013607.1	NM_001013607.1		327956	61888887	NM_001013607.1	ILMN_2936105	ILMN_253414	ATTCTGCTGTGCCAGCTGATGCGGTCGCTCTGCCAGTACTGTCTTTTACC
5220228	-0.445552	-1.36183	5.11188	0.00712377	0.137499		ARMCX6	Armcx6	Mus musculus armadillo repeat containing, X-linked 6 (Armcx6), mRNA.		NM_001007578.1	NM_001007578.1		278097	56090482	NM_001007578.1	ILMN_3012253	ILMN_249108	GCCCTGCAGCCTTCTTCATGTGGTAAAGGGTAAGGGGCTCCCCGTGGCCA
5670048	-0.444441	-1.36079	4.36932	0.00742145	0.14102		SPIC	Spic	Mus musculus Spi-C transcription factor (Spi-1/PU.1 related) (Spic), mRNA.		NM_011461.2	NM_011461.2		20728	26324128	NM_011461.2	ILMN_2652608	ILMN_214846	CGTACAGAACATAGCTGAAAGCCAGCTGGTACAACCCCCCTTCTTCCAGC
130754	-0.444126	-1.36049	8.17046	0.00120112	0.044986		HIST1H2BK	Hist1h2bk	Mus musculus histone cluster 1, H2bk (Hist1h2bk), mRNA.		NM_175665.1	NM_175665.1		319184	30089703	NM_175665.1	ILMN_2655785	ILMN_215120	CTGGCCAAGCACGCCGTGTCGGAGGGCACCAAGGCTGTCACCAAGTATAC
7510196	-0.443534	-1.35993	4.33129	0.00564071	0.119673		CABP7	Cabp7			scl40579.4.1_15	NM_138948.2			31343598	NM_138948.2	ILMN_2599292	ILMN_209796	GCTGAAGCGGCTTCTCTATGACACCTTCTGCGAGCACTTGTCCATGAAGG
6110292	-0.443513	-1.35991	7.68265	0.00159486	0.0547414		C330027I04RIK	C330027I04Rik	Mus musculus 5'-nucleotidase, cytosolic III-like (Nt5c3l), mRNA.		NM_026561.2	NM_026561.2		68106	31980890	NM_026561.2	ILMN_1245842	ILMN_215004	CACCTACAACAAGAACAGCTCCGTGTGTGAGAACTCCAGCTACTTCCAGC
1050538	-0.4433	-1.35971	7.46909	0.00457264	0.105988		BC009118	BC009118	Mus musculus carbonyl reductase 4 (Cbr4), mRNA.		NM_145595.1	NM_145595.1		234309	21704189	NM_145595.1	ILMN_2727785	ILMN_220856	TCTTGGGAGGTTTGGAGAAACTCTTGAGGTAGCACATGCCGTTGTGTTTC
7550431	-0.442926	-1.35936	7.49072	0.0069186	0.135268		AU040950	AU040950	Mus musculus ependymin related protein 1 (zebrafish) (Epdr1), mRNA.		NM_134065.2	NM_134065.2		105298	31542611	NM_134065.2	ILMN_1225494	ILMN_214840	CCTCGCCTGAATTCATTGCATCTTACACCTTGGCATGCCTTGCTCACAAT
7050113	-0.442531	-1.35899	5.63691	0.00724799	0.138982		BC023296	BC023296	Mus musculus leucine rich repeat containing 45 (Lrrc45), mRNA.		NM_153545.1	NM_153545.1		217366	23956319	NM_153545.1	ILMN_1214991	ILMN_212112	AATGAAGGGAAGCGGGAGAACCGAAGCGCCCAGCGAGGGTAGAAATGCTG
7150521	-0.442275	-1.35874	5.11136	0.0070046	0.136127		AKT3	Akt3	Mus musculus thymoma viral proto-oncogene 3 (Akt3), mRNA.		NM_011785.2	NM_011785.2		23797	45433563	NM_011785.2	ILMN_1259290	ILMN_211010	TCTTAGACTTTGCCTGAGACTGATTCCTGGACATCTCTACCAGTCCTCGC
1170307	-0.442234	-1.35871	6.2774	0.00494531	0.110646		MYL9	Myl9			scl0003000.1_3	XM_283793.2			38075216	XM_283793.2	ILMN_2652458	ILMN_214832	GTATCTGGAGGGCATGATGAACGAGGCGCCAGGGCCCATCAACTTCACCA
2490612	-0.442216	-1.35869	6.93565	0.00108033	0.0417056		C85492	C85492			scl0215494.1_125	NM_153540.2			31981987	NM_153540.2	ILMN_2721748	ILMN_220417	TGAGTAGGCTTGCACTAAGCCTGCTTCCCGAGTGTGCTTTTTGCAGATTT
7510598	-0.442011	-1.3585	6.97167	0.00423722	0.101462		TXNRD2	Txnrd2			scl49360.23.1_15	NM_013711.1			7305602	NM_013711.1	ILMN_1231952	ILMN_185151	GAGAAGATGTGGATGGAACATCGTGTGTCCTGCAGGGATGACTATACCCC
1430497	-0.441963	-1.35845	7.01735	0.00301737	0.0824062		C85492	C85492			scl0215494.1_125	NM_153540.2			31981987	NM_153540.2	ILMN_3153225	ILMN_220417	TCCTGCTTTGGCCTTGGTGTAGGTCCTGGCCTCGAGAAACAGTGGTCACG
7210039	-0.441879	-1.35837	9.91102	0.00251468	0.0727585		GPC1	Gpc1			scl17638.10_433				7710027	NM_016696	ILMN_2635784	ILMN_184825	GGTACTGGGTCCTTTCTCTGTCACTCGGTGTCAGTGGATAATGTGTGTTC
6380187	-0.441754	-1.35825	4.73217	0.00446029	0.104455		LOC268288	LOC268288			XM_193552.2	XM_193552.2			38090404	XM_193552.2	ILMN_1232090	ILMN_198996	GCTCTGGCTGCTTTGGTGTCTGCTTTCCGTGTGTTTGGGATCGAGTGTCC
1110619	-0.441649	-1.35816	4.12696	0.00273656	0.0771091		KRTAP13	Krtap13	Mus musculus keratin associated protein 13 (Krtap13), mRNA.		NM_010671.1	NM_010671.1		16699	6754491	NM_010671.1	ILMN_1240657	ILMN_212587	CCCTTCTAGGGATTTCTATTCTTGTTATCAGCCACTCTACACATCTCGCT
1170170	-0.441365	-1.35789	4.79388	0.00313441	0.0845321		NFE2	Nfe2	Mus musculus nuclear factor, erythroid derived 2 (Nfe2), mRNA.		NM_008685.2	NM_008685.2		18022	40254625	NM_008685.2	ILMN_2881620	ILMN_220449	GAGAGTGGACACTGGTGCTAGAGACTCCCTCATTCCCTTCTGATGAAGGC
2650743	-0.441356	-1.35788	5.83889	0.00505022	0.111914		GNG13	Gng13	Mus musculus guanine nucleotide binding protein 13, gamma (Gng13), mRNA.		NM_022422.3	NM_022422.3		64337	24475737	NM_022422.3	ILMN_2615412	ILMN_211395	GTGCACCATCCTATGAGCCTGACCCACACTCTCTGTAAGGTGTGACTTTA
4050112	-0.441167	-1.3577	10.0508	0.0084337	0.151242		GLRX	Glrx	Mus musculus glutaredoxin (Glrx), mRNA.		NM_053108.2	NM_053108.2		93692	31981457	NM_053108.2	ILMN_2945348	ILMN_238781	TGTCCAGAAAATCCCAAGCAGCTGTGTGTTGATCCGAGTTAGAGGGCCAG
6960189	-0.441079	-1.35762	8.67881	0.00315218	0.0848597		FURIN	Furin			scl018550.2_67	NM_011046.1			6754995	NM_011046.1	ILMN_3148489	ILMN_220703	CACCCCTCACGGCCATCCAGGCTGGTTTTGTAAGATGCTGGGTTGGTGCA
1990482	-0.440964	-1.35751	11.0355	0.00281739	0.0787011		AA589584	AA589584			XM_146606.3	XM_146606.3			38089372	XM_146606.3	ILMN_1234172	ILMN_196528	ATCAGAAGCCACCATCCCTGGCAAGACACCATCCTGAAGGCACTGGGACT
2470315	-0.440747	-1.35731	7.85229	0.00844865	0.15133		ACOT7	Acot7	Mus musculus acyl-CoA thioesterase 7 (Acot7), mRNA.		NM_133348.1	NM_133348.1		70025	19923051	NM_133348.1	ILMN_2606180	ILMN_210493	TGTCATCACCATCTCCGGACGCATGACCTTCACAAGCAATAAGTCCATGG
540561	-0.440545	-1.35712	4.10953	0.00757941	0.142645		MARK3	Mark3			scl42746.1.1_82				12313870	NM_021516	ILMN_1237478	ILMN_185472	GAAAAGCAGACTACCTCTACACACAACTTGGATATATGTCAAGGGACTGG
4590215	-0.44035	-1.35693	6.848	0.00332845	0.0877273		OLFM1	Olfm1			scl0003387.1_1121	NM_019498.1			9506928	NM_019498.1	ILMN_1240615	ILMN_212106	CTTGACCGTGTTGTTGTCTCTTAGATTAACTGTGCTGAGACTCCCGGTAG
3890343	-0.440123	-1.35672	5.13473	0.00619187	0.126981		MXD4	Mxd4	Mus musculus Max dimerization protein 4 (Mxd4), mRNA.		NM_010753.2	NM_010753.2		17122	31560565	NM_010753.2	ILMN_2760417	ILMN_223182	GAAGCCAGCCTCGTCATGGGCCTACTGCTGTGCCATTCTCGAAGCTACAG
7200050	-0.43967	-1.35629	7.54839	0.00531136	0.115294		HES6	Hes6	Mus musculus hairy and enhancer of split 6 (Drosophila) (Hes6), mRNA.		NM_019479.2	NM_019479.2		55927	31980933	NM_019479.2	ILMN_2608043	ILMN_210674	TGGTGGAGAAGAAGCGACGCGCACGGATCAACGAGAGTCTTCAGGAGCTG
6550653	-0.439614	-1.35624	5.59498	0.00881928	0.155327		ARHGEF5	Arhgef5			scl054324.3_167	XM_133067.3			38083967	XM_133067.3	ILMN_1222060	ILMN_220649	GGACAGACCTATGTTACCAGATAGACCTCAGCCCACTCAATGGAGGGAGG
3460523	-0.438788	-1.35546	4.01596	0.00666397	0.132305		ZFP568	Zfp568	Mus musculus zinc finger protein 568 (Zfp568), mRNA. XM_899378 XM_899382 XM_899389 XM_899395		NM_001033355.1	NM_001033355.1		243905	85701843	NM_001033355.1	ILMN_2795095	ILMN_260246	GAGTTCGAAGCCAGCTAGGGCTATATAGAGAAACCCTGTCTTGAAAAACC
6380768	-0.438661	-1.35535	4.09915	0.0088777	0.155863		OLFR1234	Olfr1234	Mus musculus olfactory receptor 1234 (Olfr1234), mRNA.		NM_146973.1	NM_146973.1		258975	22128980	NM_146973.1	ILMN_1229384	ILMN_214550	CCTAGTTTCTTATGGAGTCATTTTACACTCCCTTAAGGCACATAGTCTGG
7400537	-0.438032	-1.35476	6.5768	0.00359939	0.0920522		RBP7	Rbp7	Mus musculus retinol binding protein 7, cellular (Rbp7), mRNA.		NM_022020.1	NM_022020.1		63954	11968155	NM_022020.1	ILMN_2733708	ILMN_215204	CCCGCTTGAGGCAACTACTCAATGCCAAGTTATCTCGTAGAAGGAACGGG
7210564	-0.437958	-1.35469	11.1964	0.00175209	0.0581889		FNTA	Fnta	Mus musculus farnesyltransferase, CAAX box, alpha (Fnta), mRNA.		NM_008033.2	NM_008033.2		14272	31982361	NM_008033.2	ILMN_2648991	ILMN_214535	GCTGTGCGCTGGGAGTGACGATTGATTTGCAGTAACCTGAATCTCGGTGC
4890246	-0.437644	-1.35439	7.46526	0.00621957	0.127089		CASK	Cask	Mus musculus calcium/calmodulin-dependent serine protein kinase (MAGUK family) (Cask), transcript variant 1, mRNA.		NM_009806.1	NM_009806.1		12361	6753275	NM_009806.1	ILMN_1212894	ILMN_220980	CATGTGGACAGTCGCGAGCGTTTATGCTGTCGGTGTGTCTGTGTTGGACA
4260040	-0.437408	-1.35417	7.22495	0.00215567	0.0658477		STARD3	Stard3			scl40940.15.1_40				10946983	NM_021547	ILMN_2769734	ILMN_223811	AGCAGAGGTGGCACCTCATTCCCTGGCTGTCGTAGTCCACTAAGCCATAC
4670397	-0.437359	-1.35412	5.04844	0.00335423	0.088099		1300010F03RIK	1300010F03Rik			scl00219189.1_160	XM_127785.5			38076286	XM_127785.5	ILMN_2688415	ILMN_217853	TGCTGAGGCCCCATTATGTGCGTGTTTACCTAGTGTAAGCTGGAAAACTC
6060086	-0.437295	-1.35406	5.81402	0.00509359	0.112564		RPEL1	Rpel1			scl44848.19_46	NM_198419.2			40254416	NM_198419.2	ILMN_2596560	ILMN_209518	CCGCGCCCTCCCGGGTTCTAACTTAACAGATGACGGCCGTATGAAGAAGA
620598	-0.437112	-1.35389	5.02872	0.0087592	0.154932		PDE10A	Pde10a			scl51145.31.1_12	NM_011866.1			6755005	NM_011866.1	ILMN_2733915	ILMN_221319	GGTGCACTACAGGTATGCTCTTTCAGTCTATCTGGGGGCACATAGGTGAG
3870079	-0.436666	-1.35347	7.81945	0.00309004	0.0836842		MAPK12	Mapk12	Mus musculus mitogen-activated protein kinase 12 (Mapk12), mRNA.		NM_013871.2	NM_013871.2		29857	31980730	NM_013871.2	ILMN_2724570	ILMN_213396	CTGTCCAAGACCCCTACCCAACATGGGACTAGCCTTTGAATTCTGGAGTT
1070731	-0.436275	-1.35311	4.11343	0.00956797	0.162691		AXCAM	Axcam			ri|E330014A13|PX00212K15|AK087738|1270					AK087738	ILMN_2578199	ILMN_206183	GATGCTAACCAAAACTCAGCTTGCCTGCTTCAGGAACAATAAAGTGCCAG
7320333	-0.435976	-1.35283	4.6117	0.0051082	0.112622		A930006B21RIK	A930006B21Rik			ri|A930006B21|PX00065M16|AK080706|1312					AK080706	ILMN_1255162	ILMN_206380	TCTGTAGAGGATTCAGTGGGTTATAGGGGAGTCTGTGCAAGCCCCTGCTC
10411	-0.435864	-1.35272	5.40567	0.00409706	0.099208		SYTL1	Sytl1	Mus musculus synaptotagmin-like 1 (Sytl1), mRNA.		NM_031393.1	NM_031393.1		269589	13878228	NM_031393.1	ILMN_2651054	ILMN_214714	CAGACACTCCTGGAGCGGCCCTGTGAGTGGGTGGATGGCCTTCTGCCCCT
6480327	-0.435847	-1.3527	4.06552	0.00203247	0.0640002		LOC241572	LOC241572			XM_141269.3	XM_141269.3			38075008	XM_141269.3	ILMN_1236064	ILMN_197291	GCAACATTACCAGCGACCCCACAGAAGCTGCCACTGTGGACTGCTTGCCA
1400189	-0.435791	-1.35265	7.46096	0.00512826	0.112889		1110031I02RIK	1110031I02Rik	Mus musculus RIKEN cDNA 1110031I02 gene (1110031I02Rik), mRNA.		NM_025402.1	NM_025402.1		66179	13384785	NM_025402.1	ILMN_2960474	ILMN_222011	TACCATGTCCTGTCAGAGAAGGCACTCCTAGGCCGGGTGGAGGGTGTGTT
610451	-0.435615	-1.35249	6.16366	0.00626988	0.127741		4932443D16RIK	4932443D16Rik			scl53241.1.45_0						ILMN_2427467	ILMN_185491	CCCAAGTCTGCTAATTAAGGGCCCACTTCTACTTTCTAGTCGCACTTCTG
3990097	-0.435495	-1.35237	4.36979	0.00458289	0.106043		TAPBPL	Tapbpl	Mus musculus TAP binding protein-like (Tapbpl), mRNA.		NM_145391.1	NM_145391.1		213233	21703781	NM_145391.1	ILMN_2606502	ILMN_196775	CACGGACATCATCTTAGACTGCTTCTTGGTGACAGAAGACAGGCACCGCG
4490113	-0.435239	-1.35213	4.43129	0.00701895	0.136141		E130009J12RIK	E130009J12Rik	Mus musculus RIKEN cDNA E130009J12 gene (E130009J12Rik), mRNA.		NM_001008973.2	NM_001008973.2		381107	113374161	NM_001008973.2	ILMN_2985193	ILMN_250485	GGAGGCCCGAAAGCGAGAAGAGGAAGCATATAAGGCCCAAAATCAGAAGG
1990669	-0.435152	-1.35205	4.73859	0.00261864	0.0746223		DLGH4	Dlgh4			scl41346.23_152				6681194	NM_007864	ILMN_2710764	ILMN_193460	GTGCTTCTCAGCCATCGTAGAGGGCGACAGCTTTGAAGAGATCTATCACA
6660180	-0.434707	-1.35164	10.172	0.00445305	0.104427		LOC382016	LOC382016			XM_356085.1	XM_356085.1			38089309	XM_356085.1	ILMN_1242559	ILMN_201128	TCCAGCCACGGATCTGGCAAGGCCCCTTCACTGCTCTGACCTCGAGCACT
4200196	-0.434363	-1.35131	4.74311	0.00180696	0.0593334		B3GAT1	B3gat1	Mus musculus beta-1,3-glucuronyltransferase 1 (glucuronosyltransferase P) (B3gat1), mRNA.		NM_029792.1	NM_029792.1		76898	30794189	NM_029792.1	ILMN_2724433	ILMN_219423	TGGGGTGAGGGAGGTCAGAAAACCCTACTGTGGAGTGCAGCATGGCTCTC
6020181	-0.434307	-1.35126	5.32684	0.00476219	0.108306		ABAT	Abat	Mus musculus 4-aminobutyrate aminotransferase (Abat), mRNA.		NM_172961.2	NM_172961.2		268860	37202120	NM_172961.2	ILMN_1248367	ILMN_221025	CAGTGCCAATAAGGGGTGAGGACACTAACAGTGTAACTGGTGACCACGTG
6400463	-0.43424	-1.3512	7.80777	0.00365699	0.0926131		GALNT10	Galnt10	Mus musculus UDP-N-acetyl-alpha-D-galactosamine:polypeptide N-acetylgalactosaminyltransferase 10 (Galnt10), mRNA.		NM_134189.2	NM_134189.2		171212	46877106	NM_134189.2	ILMN_2750011	ILMN_212503	TGCGTGTTGCAGCCAAGGGGAGTTGAGTCCTCAGAGAGCAATGCGGCCTT
3190437	-0.434231	-1.35119	6.49749	0.00837253	0.150682		ROHN	Rohn	Mus musculus Rho family GTPase 2 (Rnd2), mRNA.		NM_009708.1	NM_009708.1		11858	6753115	NM_009708.1	ILMN_2735865	ILMN_221456	GCCTACCCGGATTCTGATGCTGTGCTTATCTGCTTTGACATTAGCCGGCC
130551	-0.43402	-1.35099	7.21654	0.00661455	0.131944		HIST1H2BL	Hist1h2bl			scl0319185.1_5				30061388	NM_178199	ILMN_2636781	ILMN_213408	CCCGCCCCGAAGAAGGGCTCCAAGAAGGCCGTCACCAAGGCCCAGAAGAA
6380242	-0.433909	-1.35089	5.47752	0.00408885	0.0991151		1110013L07RIK	1110013L07Rik			scl068521.2_79	XM_130939.2			28491938	XM_130939.2	ILMN_1217406	ILMN_220539	AATGCCCCCTGCTTACAGCATTGACAGAGGAAAATTAGTAACCTCCCCCC
3710673	-0.433708	-1.3507	4.56063	0.00304732	0.082974		KLRA16	Klra16	Mus musculus killer cell lectin-like receptor, subfamily A, member 16 (Klra16), mRNA.		NM_013794.3	NM_013794.3		27424	9256548	NM_013794.3	ILMN_3005175	ILMN_196756	CATGACAGAGCAGAGGGCATCTTCCTTCCCTGTTGAGACTGGACAGATCT
2140307	-0.433592	-1.35059	5.92009	0.00218469	0.066365		ORF28	ORF28			scl48205.2_588	XM_128363.1			20896194	XM_128363.1	ILMN_1219898	ILMN_210224	CTCTGGCTCCCGATCACTGTAAGAGCCTGGTATTCTGTGATGCTTGCTTT
20154	-0.433501	-1.35051	10.1384	0.00247994	0.0719835		MIDN	Midn	Mus musculus midnolin (Midn), mRNA.		NM_021565.1	NM_021565.1		59090	10947007	NM_021565.1	ILMN_2658566	ILMN_209610	GGAAGAATCCGGCTGTGGGGTATCCACCTCGCCCAAGTCTCCTTTTACTG
6380484	-0.433166	-1.35019	10.3652	0.00166814	0.0565384		PPP2CB	Ppp2cb			scl33924.6.9_11	NM_017374.2			40254559	NM_017374.2	ILMN_2678773	ILMN_217069	GTGCGCCCAATTACTGCTACCGTTGTGGGAACCAGGCTGCTATCATGGAA
5690717	-0.432834	-1.34988	9.59388	0.00222392	0.0670896		OGFR	Ogfr	Mus musculus opioid growth factor receptor (Ogfr), mRNA.		NM_031373.2	NM_031373.2		72075	31982603	NM_031373.2	ILMN_1250450	ILMN_216618	AAGGGTCTAAGGGGATGGGCCTCTTTTCTTCGTCTGGTGCCAAGTGAGGC
2450064	-0.43249	-1.34956	6.96568	0.00747502	0.141276		PSMB9	Psmb9			scl50027.4.1_35	NM_013585.1			8567393	NM_013585.1	ILMN_1242466	ILMN_218167	AACTTTCTGGAACCAGAAGGCCGGTGCGATGGGCAAAGGTGAAATATGTG
1070286	-0.43246	-1.34953	4.16878	0.00541486	0.116813		1700020H15	1700020H15	Mus musculus cDNA sequence BC048599 (BC048599), mRNA.		NM_175020.1	NM_175020.1		232717	33239436	NM_175020.1	ILMN_2598300	ILMN_209694	CCCTGGATTGAAGATACCATGAAAAATAACTGAGCTCCCACAACAGGAGG
3420095	-0.432116	-1.34921	7.62642	0.00663737	0.131992		WHSC1	Whsc1			scl0107823.12_1				51710932	XM_132006	ILMN_1234959	ILMN_187059	GTCCATGTGTATCATGGTGTCACTGTATCCTGTTGAGATGTGAAATGCCC
1190139	-0.431755	-1.34887	6.36823	0.00541884	0.116843		RGS17	Rgs17			scl38240.6_287				9910531	NM_019958	ILMN_1219289	ILMN_187084	CACCGAAAGAGGTCAGCCTGGATTCTCGAGTTAGAGAGGTGATCAACAGG
7160477	-0.430882	-1.34806	10.3095	0.00749757	0.14151		CSNK2A2	Csnk2a2	Mus musculus casein kinase 2, alpha prime polypeptide (Csnk2a2), mRNA.		NM_009974.2	NM_009974.2		13000	31982441	NM_009974.2	ILMN_2739039	ILMN_212996	ACAGACTCCACAGACGGGATGGGAGCAGTGTATGGCATGATGGGCAGTTA
6250414	-0.430458	-1.34766	8.00217	0.00304615	0.082974		PNPLA6	Pnpla6	Mus musculus patatin-like phospholipase domain containing 6 (Pnpla6), mRNA.		NM_015801.1	NM_015801.1		50767	7657400	NM_015801.1	ILMN_2855515	ILMN_225026	TTGGCTCCAAGGACCACACACTGGACTGACTTGCCCTGTCCCTAAGGGGA
2850215	-0.430446	-1.34765	4.7915	0.00471568	0.107735		6720456H20RIK	6720456H20Rik	Mus musculus RIKEN cDNA 6720456H20 gene (6720456H20Rik), mRNA.		NM_172600.2	NM_172600.2		218989	40254232	NM_172600.2	ILMN_2668886	ILMN_216241	GGGCATTGTGGCTGCCATCATCACTAGCAAAGCACTGAGCACGTCCCACT
3360138	-0.430036	-1.34727	9.58564	0.00828928	0.149494		IRF1	Irf1	Mus musculus interferon regulatory factor 1 (Irf1), mRNA.		NM_008390.1	NM_008390.1		16362	6680466	NM_008390.1	ILMN_2599782	ILMN_209850	AAGGTTGGCTCCCTTAGCCTCAGAGGGAATCTGCCTCACTACCTGCTCCA
3420347	-0.429595	-1.34686	7.34687	0.00147269	0.0519758		1110020A09RIK	1110020A09Rik			scl070397.4_136	NM_027415.1			21312581	NM_027415.1	ILMN_3153614	ILMN_217035	GTATGGCGGTACATCAGAACCGGAGCGGTGGCTCAGTGGTTAAGAGCACT
1990477	-0.429576	-1.34684	4.81788	0.00739272	0.140651		SEMA6A	Sema6a			scl51424.2_347				9055333	NM_018744	ILMN_2705946	ILMN_189548	GGCTACCAGCACGAGTACGTAGATCAGCCCAAAATGAGCGAGGTGGTGGC
7510687	-0.429463	-1.34673	6.09551	0.00524606	0.114661		DAB1	Dab1			scl013131.2_19	NM_010014.1			6753595	NM_010014.1	ILMN_1248822	ILMN_215396	CCCGTGTACCAGGTAATTTCTGAACCACGTCAGGGTTTTGCATGCAGCTG
3360170	-0.42919	-1.34648	4.65187	0.00627125	0.127741		LOC214238	LOC214238			XM_134787.2	XM_134787.2			38089809	XM_134787.2	ILMN_1244207	ILMN_198927	AAACTGTGGGAGTAGCAGTGTGTGTGGTGGCGGGGTTCTGTGCTGACCAG
610615	-0.429178	-1.34647	4.23836	0.00220074	0.0667013		D11ERTD9E	D11Ertd9e			scl0052096.1_242						ILMN_1238963	ILMN_194384	TGTCAGGTCCACCAGCGATCGATCCGCAAAACCTGGCTGGCGGCACAGCA
1570653	-0.428872	-1.34618	4.17144	0.00359696	0.0920522		SRISNF2L	Srisnf2l			scl00319451.1_9				13507687	NM_030730	ILMN_2436293	ILMN_186528	TGTCAAGTGAGAAGTGAAATAAGTAGTTCTTTGTGTGCCTGTACTGATAG
3930050	-0.428748	-1.34606	7.38671	0.00827779	0.149494		2310016C16RIK	2310016C16Rik	Mus musculus RIKEN cDNA 2310016C16 gene (2310016C16Rik), mRNA.		NM_027127.1	NM_027127.1		69590	21312335	NM_027127.1	ILMN_2625854	ILMN_212388	ACACAAGGAGTTCGGGCCCTATCACTTCAACGTCCTGGCTTTTCCGTGCA
670463	-0.428519	-1.34585	9.63834	0.00416922	0.100333		BC002236	BC002236			scl079560.1_5	NM_024475.2			46575894	NM_024475.2	ILMN_2852904	ILMN_216805	AAAGGCACCATCACCAACTCGACTCTCAGAAGCGTGGATAGCATCTCTGC
4390564	-0.428441	-1.34578	8.50724	0.00258001	0.0740338		ORMDL3	Ormdl3	Mus musculus ORM1-like 3 (S. cerevisiae) (Ormdl3), mRNA.		NM_025661.1	NM_025661.1		66612	13385127	NM_025661.1	ILMN_2712280	ILMN_219693	TGTCTCTCCACTCGCTGGGTCGACTGGGGCATGTTCCTTTGGAAACGCGT
2710189	-0.428264	-1.34561	6.21681	0.00313926	0.0846123		RAP2B	Rap2b			scl22112.1.2604_19				31543576	NM_028712	ILMN_1254179	ILMN_188145	AATACAAAGACTTCGTAAATGTGATTCAGGGCGCCCAGCACCCCTGTGTC
630095	-0.427884	-1.34526	4.15347	0.00679923	0.133801		4122402O22RIK	4122402O22Rik			scl0001884.1_59	XM_148118.1			20891922	XM_148118.1	ILMN_2726039	ILMN_217142	GTTTATAAACTTCAAGCTGAAGACTATAACTTTGATTTTCCTGTCTCCTG
4610075	-0.427841	-1.34522	9.82696	0.00400454	0.098122		GEMIN4	Gemin4	Mus musculus gem (nuclear organelle) associated protein 4 (Gemin4), mRNA.		NM_177367.2	NM_177367.2		276919	31340774	NM_177367.2	ILMN_2963974	ILMN_217366	TGAGGGCAGAACAAAACTATGCCTCCGTCCACCGTGGTGTTTCTGCAGGG
2470575	-0.427782	-1.34516	8.05235	0.00701343	0.136141		ING1	Ing1			scl0026356.2_298	NM_011919.3			34328407	NM_011919.3	ILMN_1219113	ILMN_216609	GTGTTTATGGTATCGCTGCCTTCGTGGAAGTCCGAGGGCAGTCAGATGAG
4060037	-0.427605	-1.345	8.48192	0.0020729	0.064644		4933411K20RIK	4933411K20Rik	Mus musculus RIKEN cDNA 4933411K20 gene (4933411K20Rik), mRNA.		NM_025747.2	NM_025747.2		66756	40254511	NM_025747.2	ILMN_2605417	ILMN_210417	AATGTCTGTACACCGTCACAGCGAATGAGCTCACTGCTAATGGCCGAGTT
2070037	-0.427379	-1.34479	4.77775	0.00737152	0.140425		TM4SF13	Tm4sf13			scl42532.6_0	NM_025359.2			31981280	NM_025359.2	ILMN_1231147	ILMN_185859	GTGTAACATCTTCAGCTCTCAAAATGGGATGAATTTGAGGAAGATAGAGC
1690382	-0.427283	-1.3447	5.04566	0.00636893	0.128919		TRPV2	Trpv2	Mus musculus transient receptor potential cation channel, subfamily V, member 2 (Trpv2), mRNA.		NM_011706.1	NM_011706.1		22368	7106444	NM_011706.1	ILMN_2837779	ILMN_194409	GCGCTGGTGCTTCAGGGTGGAGGAAGTAAACTGGGCTGCATGGGAGAAGA
6270603	-0.427272	-1.34469	8.56976	0.00461895	0.106437		1700034H14RIK	1700034H14Rik	Mus musculus RIKEN cDNA 1700034H14 gene (1700034H14Rik), mRNA.		NM_025969.1	NM_025969.1		67105	21313127	NM_025969.1	ILMN_2897476	ILMN_217533	GCAAGGAACGGTACATGCAGAAGTGGAAGAGAACCCAGGGAGTGGCCAGT
2510392	-0.427145	-1.34457	4.92741	0.00897214	0.156619		JAK3	Jak3	Mus musculus Janus kinase 3 (Jak3), mRNA.		NM_010589.3	NM_010589.3		16453	46849770	NM_010589.3	ILMN_3006451	ILMN_238311	AGCTGGACGCGCTGTGGCGTGGAAGACCCGGATAGCAGCCAGGGGCGAGA
3990433	-0.426735	-1.34419	4.62395	0.0067866	0.133616		WDR13	Wdr13			scl0073447.1_127	NM_026137.1			29336023	NM_026137.1	ILMN_2507883	ILMN_186433	GCTTGACGTCAGCTTCAACTGTGACGAGAGTCTGCTGGCCTCCAGTGATG
5690561	-0.426633	-1.34409	7.06453	0.00199869	0.0632432		HIST1H3I	Hist1h3i			scl0319153.1_241				30061344	NM_178207	ILMN_2698519	ILMN_218646	ATGGCTCTGCAGGAGGCCTGTGAGGCCTACCTCGTGGGTCTGTTTGAGGA
5360592	-0.426232	-1.34372	4.48222	0.00695507	0.13563		ARTS1-PENDING	Arts1-pending			ri|B930097N13|PX00166N18|AK081181|2434					AK081181	ILMN_1213653	ILMN_206146	GTTGGCCTGAAGCCAGCTCTGATCTAAGTAGGCAGTTGCTGTGAAGTCAC
1940767	-0.426079	-1.34358	5.57708	0.00190819	0.0612424		RSN	Rsn			scl26054.30_361				23821024	NM_019765	ILMN_1238497	ILMN_190828	AGCGGCCATACTGTGAGATCTGTGAGATGTTTGGGCACTGGGCAACCAAC
3130458	-0.426057	-1.34356	4.94798	0.00284448	0.0790676		TUBB3	Tubb3	Mus musculus tubulin, beta 3 (Tubb3), mRNA.		NM_023279.2	NM_023279.2		22152	31982671	NM_023279.2	ILMN_1252657	ILMN_190058	GAGGAGGGGGAGATGTATGAAGATGATGACGAGGAATCGGAAGCCCAGGG
3400170	-0.426032	-1.34353	7.78866	0.00510489	0.112622		NUP37	Nup37	Mus musculus nucleoporin 37 (Nup37), mRNA.		NM_028334.1	NM_028334.1		69736	21312211	NM_028334.1	ILMN_1220943	ILMN_212891	TGCTTCCCCAGGGGCGCTTCCCTGTTCTCCAGAGCTCTTCCTTGTGACCT
4120014	-0.425949	-1.34346	5.09958	0.00252987	0.0730116		IFI35	Ifi35			scl40880.4.1_8	NM_027320.1			21312543	NM_027320.1	ILMN_2625290	ILMN_212338	AGGAACACAGAGTTAACTTAGAGGACTGCCGGCTGCGGGTGCAGGTCCAG
1940739	-0.425545	-1.34308	5.025	0.00790502	0.145374		GMIP	Gmip	Mus musculus Gem-interacting protein (Gmip), mRNA.		NM_198101.1	NM_198101.1		78816	37674213	NM_198101.1	ILMN_2727911	ILMN_220865	CATAATGGCTCCTGGCCCTACTACACTTGCAGCAGTAACAGACTCCCAAG
5960133	-0.42537	-1.34292	11.8345	0.00282478	0.0788102		FNTA	Fnta	Mus musculus farnesyltransferase, CAAX box, alpha (Fnta), mRNA.		NM_008033.2	NM_008033.2		14272	31982361	NM_008033.2	ILMN_3136196	ILMN_214535	GCGCCTGTTGGTTAGAGCTGCTGTGCGCACTCACAGGATCTTGCTATCAC
7050609	-0.424938	-1.34252	9.36941	0.00138955	0.0498179		1500011H22RIK	1500011H22Rik	Mus musculus RIKEN cDNA 1500011H22 gene (1500011H22Rik), mRNA.		NM_026883.1	NM_026883.1		68948	21312148	NM_026883.1	ILMN_2973024	ILMN_259827	CCACACCAAGCTCAGCCATCAGCTAACATCCACATGCTGAGTGCACAGGG
3780021	-0.424627	-1.34223	5.27239	0.0078122	0.145095		CIDEA	Cidea	Mus musculus cell death-inducing DNA fragmentation factor, alpha subunit-like effector A (Cidea), mRNA.		NM_007702.1	NM_007702.1		12683	6680943	NM_007702.1	ILMN_1215446	ILMN_221565	GACGGGACAGTTCCTGGTCTATGCGGGCACATACATGCTCCGAGTACTGG
6330605	-0.42446	-1.34207	5.63754	0.00278114	0.0779769		HR	Hr	Mus musculus hairless (Hr), mRNA.		NM_021877.2	NM_021877.2		15460	31544071	NM_021877.2	ILMN_2800687	ILMN_218559	CACGTGCGCCAGCTCTTGTTATACTTAACAGTTCCTGCTGTGGTTTGGGG
1820274	-0.424321	-1.34194	9.76379	0.00334361	0.0879733		CDCA2	Cdca2	Mus musculus cell division cycle associated 2 (Cdca2), mRNA.		NM_175384.3	NM_175384.3		108912	32129251	NM_175384.3	ILMN_2632153	ILMN_212971	GCTCTTAGGGAAGAGGACCCAGCTTCCTGTAGGCCGCTTCAGTGCATTGC
2190408	-0.424102	-1.34174	4.28062	0.00822301	0.148998		LOC214403	LOC214403	Mus musculus predicted gene, EG214403 (EG214403), mRNA.		NM_001029977.2	NM_001029977.2		214403	114145727	NM_001029977.2	ILMN_3162960	ILMN_242838	CCGGTGGATTGGAAAGCCAGTATGCAAAGACTCAAGAGGGAAATGTGGGC
5290437	-0.423988	-1.34163	7.49012	0.00376164	0.0942617		BTBD14B	Btbd14b	Mus musculus BTB (POZ) domain containing 14B (Btbd14b), mRNA.		NM_025788.2	NM_025788.2		66830	31543308	NM_025788.2	ILMN_2842767	ILMN_209326	GCCTCTCATGGGGACAGGCCATCACCCACTGGCCCATGTGAAGTGCCAAT
5960414	-0.423489	-1.34117	6.57163	0.00340347	0.0890823		PROSC	Prosc			scl0114863.5_23	NM_054057.1			16930822	NM_054057.1	ILMN_2696199	ILMN_218466	CTCCTGGCAGAAGAAAGGTCCTACAGAACCACTGAAGGTGATGGTCCAGA
7210521	-0.422785	-1.34051	8.64144	0.00291401	0.0805061		PJA1	Pja1	Mus musculus praja1, RING-H2 motif containing (Pja1), mRNA.		NM_008853.2	NM_008853.2		18744	50284538	NM_008853.2	ILMN_2842877	ILMN_211345	GTCAGCCTGGTTACATTCCCTGTCCGAAACCCACAATACTACAGGAGCCC
4570239	-0.422615	-1.34036	7.86279	0.00628358	0.127935		ARHGDIG	Arhgdig	Mus musculus Rho GDP dissociation inhibitor (GDI) gamma (Arhgdig), mRNA.		NM_008113.3	NM_008113.3		14570	118130965	NM_008113.3	ILMN_2950622	ILMN_220986	TTGTCAGTGGCCTCAAATGTCTGCATCACACCTATCGTCGGGGACTGCGT
3120368	-0.422579	-1.34032	5.22492	0.00395442	0.0974212		OLFR1443	Olfr1443	Mus musculus olfactory receptor 1443 (Olfr1443), mRNA.		NM_146698.2	NM_146698.2		258693	41056105	NM_146698.2	ILMN_2891065	ILMN_209634	ATGGAGAAGGAGTGGGGAAAGATTGTGGGAGGTGTGACGAGGAGAGGGGC
7550445	-0.422021	-1.3398	7.24129	0.0036293	0.0923322		ACBD4	Acbd4			scl40849.10_252	NM_025988.1			30794459	NM_025988.1	ILMN_3150296	ILMN_217938	GGGACTTGGACCTGGCCTGAAGACTGATTGGCTGGAAGGTTGGTTGCAGG
2340537	-0.421483	-1.3393	9.50463	0.00539224	0.116436		PEX6	Pex6	Mus musculus peroxisomal biogenesis factor 6 (Pex6), mRNA.		NM_145488.1	NM_145488.1		224824	21703961	NM_145488.1	ILMN_2716085	ILMN_209328	GGGCTTGGCAGCCTGTGACCTGTGCGGAGACACTAGTTCTGGAGTAGAAA
290044	-0.421466	-1.33929	6.1603	0.00330784	0.0875224		GAMT	Gamt	Mus musculus guanidinoacetate methyltransferase (Gamt), mRNA.		NM_010255.1	NM_010255.1		14431	6753943	NM_010255.1	ILMN_2815506	ILMN_222965	CAAGGAGCCTGTGTCCTCCTCAGTACCTTTGTGGCTGGATTGTGGGCTCC
5910519	-0.421332	-1.33916	9.51767	0.00266604	0.0757346		AW538196	AW538196	Mus musculus unc-45 homolog A (C. elegans) (Unc45a), mRNA.		NM_133952.1	NM_133952.1		101869	19527171	NM_133952.1	ILMN_1253134	ILMN_208865	AAGGACACAACAGCATCCTCACATGCTGGGAGCATCATCAGAGCCTGCCA
2650209	-0.421035	-1.33889	7.68982	0.00321499	0.0859621		HOMER2	Homer2			scl026557.1_7	XM_133550.4			38086934	XM_133550.4	ILMN_2588474	ILMN_208676	CAGGCCCTCGGGTGCCTTCTGCTGCGTGGCATTCAGTGTATGTGACTCTC
5420538	-0.420935	-1.33879	4.82802	0.00667647	0.132305		LHFP	Lhfp	Mus musculus lipoma HMGIC fusion partner (Lhfp), mRNA.		NM_175386.3	NM_175386.3		108927	34328412	NM_175386.3	ILMN_1220198	ILMN_212576	GGTGAGAATTCAGTTGCAGATTTGAGAGTGAGGAGAGCTTTCTCCAGTTG
20343	-0.420283	-1.33819	6.86248	0.00941091	0.161267		LOC380980	LOC380980			XM_354891.1	XM_354891.1			38077369	XM_354891.1	ILMN_1225073	ILMN_197684	GAATGTGTCTACAAGGACCAGCAGGAGTTCCCGGTCGTGATGGGAGCCCT
1230259	-0.420128	-1.33805	8.72566	0.00635876	0.128828		LOC234374	LOC234374			XM_134242.3	XM_134242.3			38090903	XM_134242.3	ILMN_2534045	ILMN_199099	GAAACAGATGATCCTGGAGGGGAAGGACCCAGACCTGGAGGCCAAACGCA
6420612	-0.419956	-1.33789	4.37431	0.00780894	0.145095		BCL2	Bcl2	Mus musculus B-cell leukemia/lymphoma 2 (Bcl2), transcript variant 1, mRNA.		NM_009741.2	NM_009741.2		12043	46048135	NM_009741.2	ILMN_1249021	ILMN_209590	GGGCAGCTTTTAAGGTTGATACTTTTAGGCGTGGCTGATGCCTATAGCAC
4260593	-0.419882	-1.33782	8.3557	0.00240652	0.0705306		2210018M03RIK	2210018M03Rik			scl067109.1_231				51762832	XM_355849	ILMN_1216854	ILMN_192754	GGATTTGCAGTAGCAGAGGCGTGAAGTAGCCTCCTGTTCCCAGCACGGTC
5080255	-0.419653	-1.33761	8.42234	0.00780354	0.145095		CBR1	Cbr1			scl48855.3.1_17	NM_007620.1			6671689	NM_007620.1	ILMN_1236522	ILMN_219912	AGAAAGGAGTCCATGCGGAAGAAGGTTGGCCTAATAGTGCATATGGGGTC
7570142	-0.419517	-1.33748	5.39329	0.00510105	0.112618		B930045J24RIK	B930045J24Rik			ri|B930045J24|PX00164F01|AK047284|2874					AK047284	ILMN_2567349	ILMN_204751	CAGCCAAGAGCTGATGAGACTGAGAAAGAGTGCTGAGCTGCCAACTCCCC
4570309	-0.419327	-1.3373	8.46081	0.00975234	0.16459		MYO9B	Myo9b			scl33707.42_67	NM_015742.1			7657352	NM_015742.1	ILMN_2617835	ILMN_211097	CCAGTCCTGGAGACAAGGAAGCCCCACAGGAGGTGTGAAATAAAAGTACT
1570070	-0.419182	-1.33717	7.85368	0.00311617	0.084291		LSM6	Lsm6			scl34613.5_103				51763991	XM_134104	ILMN_1251056	ILMN_188894	CCAGCCTGCAGGTCTTTATTTCCCTCTTGCCATTTCTAGCTTAATAGCGC
4150670	-0.419053	-1.33705	6.55591	0.00393315	0.0970852		SIAT10	Siat10			scl48366.16_155				9055351	NM_018784	ILMN_2695199	ILMN_187032	GCCCCAACAGTCCTTTACACTACTACGGGAATGCCACCATGTCTTTGATG
3870537	-0.419019	-1.33702	6.43019	0.00775193	0.144692		IL17RD	Il17rd			scl46534.17_589	NM_134437.1			24025661	NM_134437.1	ILMN_1218196	ILMN_214583	AGTGTACGGGAGACGGTGGCCAGTTAATCTGCTGGTTTTGACAAGTGACA
5860136	-0.418959	-1.33696	4.27487	0.00564831	0.119673		LOC235033	LOC235033			XM_134689.4	XM_134689.4			38089732	XM_134689.4	ILMN_2533387	ILMN_198917	AAGTTCAGCCGATGCTGGAGACAGGCCCACACTTGGTTCTGCATTGCTGC
70037	-0.418955	-1.33696	5.98635	0.00565695	0.119673		SLCO3A1	Slco3a1			scl31180.1.1_58				12963862	NM_023908	ILMN_2663230	ILMN_191087	GGGGAGGGACCCTGTGCCCGCACACCAGACACATAGGACAAAATTTATCT
5420451	-0.418943	-1.33695	8.11753	0.00260699	0.0745245		HIST1H2BH	Hist1h2bh	Mus musculus histone cluster 1, H2bh (Hist1h2bh), mRNA.		NM_178197.1	NM_178197.1		319182	30061386	NM_178197.1	ILMN_2716195	ILMN_219993	AAGTCCGCTCCTGCCCCGAAGAAGGGCTCCAAGAAGGCCCTGACCAAGGC
4150482	-0.418868	-1.33688	7.56642	0.00582085	0.121856		1700065O13RIK	1700065O13Rik	Mus musculus RIKEN cDNA 1700065O13 gene (1700065O13Rik), mRNA.		NM_028543.1	NM_028543.1		73451	58037330	NM_028543.1	ILMN_2845839	ILMN_258406	TGCTTGGCTGGCCTAGAGCTTACATAGTTCCTGCCTTTGCCTCCAAAGAG
1780440	-0.417906	-1.33599	9.08666	0.00225777	0.0676598		TIMM44	Timm44	Mus musculus translocase of inner mitochondrial membrane 44 (Timm44), mRNA.		NM_011592.1	NM_011592.1		21856	19705562	NM_011592.1	ILMN_2750428	ILMN_208757	TGAGGGCAGCAATGGAGTCTAGGCAGCTCGAGGCTAGACCATCATGGGAC
830360	-0.417753	-1.33585	6.99526	0.00605906	0.125393		SH3YL1	Sh3yl1			scl43315.9.1_17	NM_013709.2			31982736	NM_013709.2	ILMN_1237964	ILMN_220343	CAGACAGGATTCACTGTTTACTGCAAACGTCAAGCACACCCTTGCTCTGC
2940500	-0.41766	-1.33576	7.76819	0.00439049	0.103869		RAI1	Rai1			scl0019377.2_133	NM_009021.1			6677662	NM_009021.1	ILMN_2748081	ILMN_222328	ACATGGTCCACATATCCTCTTCCTGCCTATCACTGGTTCCTTGGTAACTA
3290736	-0.417631	-1.33573	6.91572	0.00349918	0.0905925		RAD51L3	Rad51l3			scl0019364.1_120	NM_011235.2			31543573	NM_011235.2	ILMN_2755140	ILMN_208658	GGCTGGGACACTCGGTAGCAGCCAACGCACAGTATGTCTGACCAAGTCTC
150435	-0.417081	-1.33522	6.4229	0.00300428	0.0821478		ILK	Ilk	Mus musculus integrin linked kinase (Ilk), mRNA.		NM_010562.1	NM_010562.1		16202	6754341	NM_010562.1	ILMN_2736999	ILMN_215687	CCCCCCACCCAACCCTCATCACACACTGGATGCCATATGGATCTCTCTAC
1850544	-0.416847	-1.33501	7.72128	0.00788499	0.145316		5133400G04RIK	5133400G04Rik	Mus musculus RIKEN cDNA 5133400G04 gene (5133400G04Rik), transcript variant 2, mRNA.		NM_029485.1	NM_029485.1		71242	56961613	NM_029485.1	ILMN_3030392	ILMN_259993	ATGGCCCAGGTGCTGGATCAGAAGCGTAAGAAAGCCACAGGAATGCGTCG
2340239	-0.416565	-1.33475	10.2001	0.0061265	0.12627		MRPL34	Mrpl34			scl33701.2.1_102	NM_053162.1			16716448	NM_053162.1	ILMN_2744204	ILMN_222071	ATGCTGAAGGGCCGCAAGTCCCTGAGCCACTGAGGAGCGCAACGTCGCAG
3400554	-0.41631	-1.33451	5.4805	0.00515626	0.11334		SLC4A4	Slc4a4	Mus musculus solute carrier family 4 (anion exchanger), member 4 (Slc4a4), mRNA.		NM_018760.1	NM_018760.1		54403	9055345	NM_018760.1	ILMN_2993221	ILMN_219084	AGGCATGGACTACCTCTTCTCCCAGCATGACCTCAGCTTCCTTGATGATG
1440019	-0.416308	-1.33451	7.21591	0.0096484	0.163262		CD59A	Cd59a	Mus musculus CD59a antigen (Cd59a), mRNA.		NM_007652.2	NM_007652.2		12509	31982468	NM_007652.2	ILMN_1228942	ILMN_214646	GCGGCCACAACTTGGATGTCCCACATCTCTGAATATTGCCTGGGCTCTGC
1030577	-0.416162	-1.33437	9.54942	0.00913844	0.1581		SNN	Snn	Mus musculus stannin (Snn), mRNA.		NM_009223.2	NM_009223.2		20621	50233915	NM_009223.2	ILMN_2790373	ILMN_201536	GGGTCAGGGTCAGGTCTTCTGATGGTTACGAAGCTAGCCTTTCATCCTGG
3890373	-0.416154	-1.33437	8.69457	0.00500746	0.111312		CHERP	Cherp			scl027967.3_2	NM_138585.2			31324572	NM_138585.2	ILMN_2746924	ILMN_222253	GAGCTCCTCCATCTAGTGCAGCATCTTAGCTTGGGGCTTCTATCTGGAGA
7150025	-0.415933	-1.33416	4.93131	0.00359149	0.0919831		PLSCR3	Plscr3	Mus musculus phospholipid scramblase 3 (Plscr3), mRNA.		NM_023564.2	NM_023564.2		70310	31543495	NM_023564.2	ILMN_2700524	ILMN_218814	CGTTACCTTGAGGTTCCGGATAGCAGAAGCCACATCTCCCCCAGTGGTTC
580379	-0.415792	-1.33403	9.97689	0.00554155	0.118252		TTC3	Ttc3	Mus musculus tetratricopeptide repeat domain 3 (Ttc3), mRNA.		NM_009441.1	NM_009441.1		22129	6678452	NM_009441.1	ILMN_2498479	ILMN_187235	CCCTGAAACATGGTGTCCATGCTGTAACAGTGGAGTGCAGTACATGCCTG
7510706	-0.415587	-1.33384	4.15836	0.0088237	0.155345		B230399N07	B230399N07			scl00269610.1_306				51709712	XM_196334	ILMN_2644528	ILMN_190865	TCTCAGATGTACAACAACAGCTTTGGGCCCAACTTCCGGGGCCCTGGACC
3940520	-0.415507	-1.33377	10.7038	0.00924288	0.159483		TNFAIP1	Tnfaip1	Mus musculus tumor necrosis factor, alpha-induced protein 1 (endothelial) (Tnfaip1), mRNA.		NM_009395.2	NM_009395.2		21927	31543877	NM_009395.2	ILMN_2429800	ILMN_185763	CTGGCAGGAAAGAATGTGCCCTTTACTACATACCTGCGGTCTCAGTTGCT
4280634	-0.415259	-1.33354	4.1315	0.00229642	0.0683209		2010110I21RIK	2010110I21Rik			scl070260.1_10						ILMN_2443980	ILMN_187420	CCTGGACTTCATGCTTAGATATATGTATAACAAGGTGAATAGTGTCTTTC
2360592	-0.414692	-1.33301	6.98301	0.00588372	0.122661		1700052O22RIK	1700052O22Rik			scl073354.1_302						ILMN_2481117	ILMN_191668	GAGCAGGGGTTGCGCCTACAGCAAGACTTATTTGCTACCATATGGTTTGT
4280433	-0.414648	-1.33297	6.56791	0.0065544	0.131497		TMEM141	Tmem141	Mus musculus transmembrane protein 141 (Tmem141), mRNA. XM_979169		NM_001040130.1	NM_001040130.1		51875	92110402	NM_001040130.1	ILMN_2923707	ILMN_255109	GGGGTCCTGCCTGAAAAACCTGTGAAGACTACTGCTGCACCAAATCCAGG
2070687	-0.414314	-1.33266	8.78036	0.00652783	0.131157		DHPS	Dhps			scl000602.1_0				41351532	NM_201408	ILMN_2637241	ILMN_213461	GCGACTCATCAACACGCAGGCCATTTTCGCCAAGCGCTCTGGGATGATCA
1030747	-0.414114	-1.33248	4.13299	0.00945822	0.161581		LMX1A	Lmx1a	Mus musculus LIM homeobox transcription factor 1 alpha (Lmx1a), mRNA.		NM_033652.2	NM_033652.2		110648	31543125	NM_033652.2	ILMN_1249859	ILMN_211965	GAAAGCAAACAGAGATCCTTAATTCTACTCTCTAATGACATACCGAGATG
1190470	-0.41397	-1.33235	4.96265	0.00284136	0.0790293		E130307J07RIK	E130307J07Rik			scl35802.2_57	NM_175483.2			31342004	NM_175483.2	ILMN_1212693	ILMN_215243	CTATGTTTACATCCTCCAGGCATTGCTGCCCTGTAACCCTCAGGCCTGTG
4610711	-0.413573	-1.33198	9.56285	0.00218372	0.066365		MAN2B1	Man2b1			scl33560.21.1_30				6754621	NM_010764	ILMN_2707967	ILMN_192099	CCCTACCTCAGTCACACTGAAGCCTATGGAAATACGTACCTTCCTGGCCT
430369	-0.413405	-1.33183	10.6348	0.00383478	0.0952957		HNRPH1	Hnrph1			scl0001293.1_51	NM_021510.1			10946927	NM_021510.1	ILMN_1218767	ILMN_217576	AATTCTACAGCAGGAGCAAGCGGTGGTGCTTATGGTAGCCAAATGATGGG
1850594	-0.413151	-1.33159	6.53258	0.00475964	0.108306		VRK2	Vrk2	Mus musculus vaccinia related kinase 2 (Vrk2), mRNA.		NM_027260.1	NM_027260.1		69922	21312467	NM_027260.1	ILMN_2943699	ILMN_189288	AGAGCAAGGCAGAGAGAGGAGCAGGAAGACAGCCAGCCCACAATGCTGCA
7210736	-0.412954	-1.33141	7.45968	0.00981272	0.165301		GIPC1	Gipc1	Mus musculus GIPC PDZ domain containing family, member 1 (Gipc1), mRNA.		NM_018771.3	NM_018771.3		67903	24475640	NM_018771.3	ILMN_2942573	ILMN_209294	CCACCTGCATCTGCATTCACAGTGCTGGGATTAAAGGTGTGCGTCACCAA
4890022	-0.412559	-1.33104	9.38071	0.00658749	0.131773		TTC3	Ttc3	Mus musculus tetratricopeptide repeat domain 3 (Ttc3), mRNA.		NM_009441.1	NM_009441.1		22129	6678452	NM_009441.1	ILMN_2841720	ILMN_187235	GATGCCGTCACCTTCCACCCGTGTCTGTGTGAGTTGTGGTGTCTTAGTGA
4220167	-0.412387	-1.33089	5.13279	0.00747796	0.141276		GM784	Gm784	Mus musculus gene model 784, (NCBI) (Gm784), mRNA.		NM_001007580.1	NM_001007580.1		333564	56090555	NM_001007580.1	ILMN_3027262	ILMN_228763	CCCAAAGTGCTAGCAACCCTTCTGTCTCTGAAAATGCTCATAACCCCTCC
1450446	-0.41201	-1.33054	4.7222	0.00731777	0.139719		RFXDC1	Rfxdc1	Mus musculus regulatory factor X domain containing 1 (Rfxdc1), mRNA.		NM_177306.2	NM_177306.2		320995	31343298	NM_177306.2	ILMN_2734616	ILMN_221366	GCTAGATCCAAGTGACTTGACCTTCTACCCCTGTGCACTAGTGTGGTGAT
3800427	-0.411893	-1.33043	6.09059	0.00774626	0.144692		EPB4.1L5	Epb4.1l5	Mus musculus erythrocyte protein band 4.1-like 5 (Epb4.1l5), mRNA.		NM_145506.2	NM_145506.2		226352	30841013	NM_145506.2	ILMN_2898440	ILMN_212041	GGATAACTAGAGAGAGGTTCAGTCTCTAGGCGTGAACTCCTCAGACCACT
3610050	-0.41187	-1.33041	9.83175	0.00488081	0.110198		RTN3	Rtn3			ri|2310024O16|ZX00039D11|AK075883|1653					AK075883	ILMN_1248410	ILMN_206537	GAAGTGTCTCTAGGGTCCTCTCTCCAGTTCCAAGGACTCGTATACAGCTC
4050438	-0.411661	-1.33022	6.39522	0.00285814	0.0793499		9330175B10RIK	9330175B10Rik			scl0378466.6_0	NM_194351.1			34996514	NM_194351.1	ILMN_2596757	ILMN_209537	AGCTGGCGGTTCTGTGCCTCTGCTGAGAGCCGAGAAAAGTACTCGCGCAA
6940431	-0.411604	-1.33016	7.93663	0.00335419	0.088099		PCYOX1	Pcyox1			scl28753.6_75				31981175	NM_025823	ILMN_2472504	ILMN_190700	AGCACTCTCGTGGATTCGTACGGTGGATTTGTGCAGCGCGCCTCCTCAGA
830538	-0.411124	-1.32972	6.81142	0.00843233	0.151242		4933435A13RIK	4933435A13Rik			scl41770.20_216				21312769	NM_028956	ILMN_2685569	ILMN_193636	GGCTCTTTGATGAACGTGACTGCAGACATTCTTGAGCTGGATGTGGAGTC
3390546	-0.411114	-1.32971	8.09535	0.00762748	0.143371		HNRPH1	Hnrph1			scl0001293.1_51	NM_021510.1			10946927	NM_021510.1	ILMN_2684987	ILMN_217576	CGGGGGAGGCCTTCGTGCAGTTTGCTTCACAGGAAATAGCTGAAAAGGCT
4570397	-0.411026	-1.32963	7.45224	0.00355781	0.0914957		CYB561	Cyb561	Mus musculus cytochrome b-561 (Cyb561), mRNA.		NM_007805.2	NM_007805.2		13056	31542435	NM_007805.2	ILMN_1232601	ILMN_219873	GCTGTAAGGCTAGGGAATCTTAGGAGTTCTGTCGTCGGTTGGCACACTTG
6290328	-0.411007	-1.32961	5.38078	0.00220542	0.0667538		NOS3	Nos3	Mus musculus nitric oxide synthase 3, endothelial cell (Nos3), mRNA.		NM_008713.2	NM_008713.2		18127	31982149	NM_008713.2	ILMN_2729153	ILMN_219811	CTGCGGCGATGTCACTATGGCAACCAGCGTCCTGCAAACCGTGCAGAGAA
4040739	-0.410732	-1.32936	11.1171	0.00620009	0.126986		COMMD1	Commd1			scl0001436.1_98	NM_144514.1			21362290	NM_144514.1	ILMN_1231658	ILMN_219841	GTCACGGCACTCAACTCAGATACACAGCCCTGTTGCCATAATAGAGCTGG
430564	-0.410336	-1.329	5.90164	0.00862175	0.153399		GSTT1	Gstt1	Mus musculus glutathione S-transferase, theta 1 (Gstt1), mRNA.		NM_008185.2	NM_008185.2		14871	31982316	NM_008185.2	ILMN_2680533	ILMN_217226	AAGCCCATGAAGTCATCCTGAAGGTGAAGGACTGTCCCCCTGCTGACCTC
3710097	-0.409513	-1.32824	4.17805	0.00929628	0.159933		PHF1	Phf1			scl50946.21.1_180	NM_009343.1			6678266	NM_009343.1	ILMN_2729890	ILMN_208680	GCTCACACTCAGTCTTCCCGCACCGGAGACTCATCCAGGTCTCTTGAGTC
6520730	-0.409369	-1.3281	5.95486	0.00868502	0.153981		KCNMB4	Kcnmb4	Mus musculus potassium large conductance calcium-activated channel, subfamily M, beta member 4 (Kcnmb4), mRNA.		NM_021452.1	NM_021452.1		58802	10946833	NM_021452.1	ILMN_2639207	ILMN_213638	CGTCGGCAGCAGAAACAGGCACAGTTGGAAGACTGGGGGGACTTAACTGC
4060494	-0.409319	-1.32806	8.19558	0.00666563	0.132305		GTPBP3	Gtpbp3			scl33698.9.1_28	NM_032544.2			33414588	NM_032544.2	ILMN_1258042	ILMN_212045	GACATGGATCAGGGATCTGACAGTGGATACTTCCTCACCCCCGATGTCGG
4010324	-0.409188	-1.32794	4.4959	0.00635781	0.128828		2700063P19RIK	2700063P19Rik			ri|2700063P19|ZX00063F10|AK012483|774					AK012483	ILMN_2546861	ILMN_202082	GCCTCTCTGTCGACGCTGAGGAGCAGCTTCGCAGGAAAATCCCAGAAACC
4570360	-0.409182	-1.32793	4.70646	0.00383658	0.0952957		2210417D09RIK	2210417D09Rik			scl29348.1.5_41	NM_025620.1			13385077	NM_025620.1	ILMN_2594066	ILMN_209256	GGGCTGAGTGACATGGGCAGAGTTTACATCCGCATCCTCTAAACTGGGCA
7210630	-0.409093	-1.32785	6.1329	0.00295207	0.0812107		4930415J21RIK	4930415J21Rik	Mus musculus 2-oxoglutarate and iron-dependent oxygenase domain containing 1 (Ogfod1), mRNA.		NM_177767.3	NM_177767.3		270086	34850071	NM_177767.3	ILMN_2756496	ILMN_222903	GTCAGCTGAAACCCCTTGCCACCACCCTTTGACAACTGTGTGCTGCCGTA
670674	-0.40886	-1.32764	4.28166	0.00894654	0.156412		IGHV10S3_AF064446_IG_HEAVY_VARIABLE_10S3_9	IGHV10S3_AF064446_Ig_heavy_variable_10S3_9			IGHV10S3_AF064446_Ig_heavy_variable_10S3_9						ILMN_2427368	ILMN_185480	AGTGGGTTTTCTTTGTTGTTTTTTATCAAGGTGTGCATTGTGAGGTGCAG
3060482	-0.408855	-1.32763	5.65772	0.00207949	0.0647156		ISGF3G	Isgf3g	Mus musculus interferon dependent positive acting transcription factor 3 gamma (Isgf3g), mRNA.		NM_008394.2	NM_008394.2		16391	31982244	NM_008394.2	ILMN_1233461	ILMN_213365	GGAAAGTTCCAAAGGGTGTGATCTCAGAGGGAATTGTATGCTCCTCCCAG
1780411	-0.408812	-1.32759	7.48117	0.00578869	0.121576		DES	Des	Mus musculus desmin (Des), mRNA.		NM_010043.1	NM_010043.1		13346	33563249	NM_010043.1	ILMN_2836982	ILMN_223243	CCCCTCCCACCGCAGGGGCCTGGACAGAAACAATAATAAAGAGACAAGCA
4760328	-0.40878	-1.32756	4.17082	0.00492104	0.110619		PRPF4B	Prpf4b			scl44916.15_83				23956073	NM_013830	ILMN_2719633	ILMN_189059	GCCATTTTTAAAAGATTTTGTCTTCAGTGCTGGTAAGTCAGGTAAACTGT
290170	-0.408592	-1.32739	4.85277	0.00941614	0.161267		OLFR164	Olfr164	Mus musculus olfactory receptor 164 (Olfr164), mRNA.		NM_146451.1	NM_146451.1		258443	33238893	NM_146451.1	ILMN_2839732	ILMN_220230	CCACCTGTTCCTCTCACCTCATGGTGGTGGGAATGTACTATGGGGCAGCC
3120343	-0.408444	-1.32725	6.56885	0.00526331	0.114828		6720407G21RIK	6720407G21Rik			scl0077733.1_79				51764005	XM_133272	ILMN_2674952	ILMN_187098	CTGGCGATACGGGTCCTGGCTTGGTGCAATCAGTTGTCCTATCTGTAGAC
6400377	-0.408405	-1.32722	6.31041	0.00477726	0.108485		2310005E10RIK	2310005E10Rik			scl067861.1_19	NM_172398.2			31982056	NM_172398.2	ILMN_2616422	ILMN_211494	TCCCTTTGAACCGTTTCTGCAGCAACCATGGCCGCCTTCGTGACGCTCCT
6220386	-0.408355	-1.32717	6.52172	0.00682939	0.134022		OLFM1	Olfm1	Mus musculus olfactomedin 1 (Olfm1), transcript variant 2, mRNA.		NM_001038612.1	NM_001038612.1		56177	84370348	NM_001038612.1	ILMN_3091574	ILMN_228694	CAAGCAGGTGGAGGAGAGCCATAAGCAGCATCTAGCCAGGCAGTTCAAGG
290348	-0.408276	-1.3271	9.83106	0.00327774	0.0872342		D10ERTD610E	D10Ertd610e	Mus musculus DNA segment, Chr 10, ERATO Doi 610, expressed (D10Ertd610e), mRNA.		NM_028027.1	NM_028027.1		52666	26553438	NM_028027.1	ILMN_1259949	ILMN_211251	GACACAGGATCCGTCAGTTCCACTCCCTGCATGCACCACGACCCACTCAA
5390397	-0.40777	-1.32663	10.5123	0.00264449	0.0752642		BC003940	BC003940			scl39231.4_382	XM_203523.2			38092603	XM_203523.2	ILMN_1232298	ILMN_221049	TTTTGTGCCCTCTTGAATCCAAGTGTCTGTAGCTTTGGAGACTGAGGGTC
2480180	-0.407467	-1.32636	5.08157	0.00828078	0.149494		2810413I22RIK	2810413I22Rik			scl49028.27_379	NM_025483.2			42734350	NM_025483.2	ILMN_2706451	ILMN_219264	GGTTGTCAGTCAGCCTCCGCGTCCTCGGCTTCTGCAGATCTTGACTCTCT
2190743	-0.407415	-1.32631	6.12482	0.00237081	0.0698911		OSBPL3	Osbpl3	Mus musculus oxysterol binding protein-like 3 (Osbpl3), mRNA.		NM_027881.1	NM_027881.1		71720	21687075	NM_027881.1	ILMN_2974064	ILMN_214782	TCCTGTAACTTTGCCCACATTTGCTTCCGGAAGCAGCGCACAGCTGTCTG
3990484	-0.407239	-1.32615	5.28211	0.00317538	0.085332		3110004L20RIK	3110004L20Rik	Mus musculus RIKEN cDNA 3110004L20 gene (3110004L20Rik), mRNA.		NM_001033167.1	NM_001033167.1		73102	85701677	NM_001033167.1	ILMN_3142391	ILMN_231232	CCCACGTCACTACTTTCAAGGCTTCTTCTGTGAGCGGCCTTCATTCGCCC
5860367	-0.407191	-1.3261	5.69139	0.00344486	0.0897891		1810057P16RIK	1810057P16Rik			scl39291.6_426	XM_126676.3			28514849	XM_126676.3	ILMN_2702193	ILMN_218939	TACTTCTTATCACCCCACTGGCCAGAAAGTTCATAGGCTGAGCAGACTTG
5360392	-0.4069	-1.32583	9.2384	0.00771728	0.144519		PHPT1	Phpt1			scl19556.3.1_14	XM_203853.2			28484798	XM_203853.2	ILMN_2626143	ILMN_212413	CAAAGCCAAGTATCCTGACTATGAGGTCACCTGGGCTGACGATGGCTACT
2230400	-0.406304	-1.32529	5.56524	0.00447265	0.104627		2310076L09RIK	2310076L09Rik			scl49774.8.1_3	NM_025874.2			27754108	NM_025874.2	ILMN_3158565	ILMN_210594	TGGAGGAAGACCTGGTGCCCACATCATCTACCTGGGGGCTCAGAACTCCT
6550092	-0.406256	-1.32524	4.55213	0.00835434	0.150474		OTOP3	Otop3	Mus musculus otopetrin 3 (Otop3), mRNA.		NM_027132.1	NM_027132.1		69602	58037166	NM_027132.1	ILMN_3101539	ILMN_225893	GCCACAGCGGAACCCCGAAAGTGCCAAGGCAGAAAAAGAAACTCGGGAGT
6450608	-0.406129	-1.32513	4.03285	0.00850577	0.152053		LOC235966	LOC235966			XM_142538.2	XM_142538.2			38095700	XM_142538.2	ILMN_2534848	ILMN_199327	TGGCACCTCTTTGGATGGCCTACATATGAACATCCAGCTTGCCACAACAC
5360653	-0.40602	-1.32503	4.84657	0.00784746	0.145095		2610529H08RIK	2610529H08Rik			scl067501.12_306	NM_026202.1			13385707	NM_026202.1	ILMN_2737381	ILMN_221575	GTATAGACTTTAATTGTCTGATACTTTCTCTCAGGTCCATGAGGCGTCAA
5270639	-0.405845	-1.32486	4.93	0.00464584	0.106786		BC020108	BC020108			scl51893.2_691						ILMN_2472093	ILMN_190653	TGGCCAGGCTGATGGTTGTGGAGGAGCCTGTGAACTTGATTAAAGTGCCA
6860373	-0.405663	-1.3247	4.28938	0.00445194	0.104427		4933430I17RIK	4933430I17Rik	Mus musculus RIKEN cDNA 4933430I17 gene (4933430I17Rik), mRNA.		NM_177607.2	NM_177607.2		214106	31341206	NM_177607.2	ILMN_2599174	ILMN_209783	GACCGTAACCTCAAGAACCTTTCTGCAATGATGGACGGCATCGGCTGGAA
6100064	-0.4056	-1.32464	9.63049	0.0032428	0.0865275		PPIL3	Ppil3	Mus musculus peptidylprolyl isomerase (cyclophilin)-like 3 (Ppil3), transcript variant 1, mRNA.		NM_027351.1	NM_027351.1		70225	21746158	NM_027351.1	ILMN_1220440	ILMN_215105	TTAACCAGTTCTCCTTCTCCTGGTGTTTGCAGGAATGGGCTCCATGTAGG
1300437	-0.405405	-1.32446	6.21327	0.00437959	0.10383		BC011487	BC011487	Mus musculus cDNA sequence BC011487 (BC011487), mRNA.		NM_146174.1	NM_146174.1		232748	22122712	NM_146174.1	ILMN_2985836	ILMN_211661	CGGCTTTCTTCAGCTTTGTGGTCCCTAAGAGGCTACCTATGCCGTACACC
1940189	-0.405308	-1.32437	5.93778	0.00259112	0.0742115		A530023P05RIK	A530023P05Rik			ri|A530023P05|PX00140G22|AK079952|1596					AK079952	ILMN_2583684	ILMN_206919	CTCCAGACTTGGAGTCTCCGTGCAAGAGTTCTTTGTCGGCGGCTCGATAA
3990022	-0.405148	-1.32422	4.5065	0.00945985	0.161581		TRYGN16	Trygn16	Mus musculus protease, serine, 1 (trypsin 1) (Prss1), mRNA.		NM_053243.1	NM_053243.1		114228	16716568	NM_053243.1	ILMN_2463006	ILMN_188121	CTGGGAAGATCACTGGTAACATGGTCTGTGCTGGCTTCCTAGAGGGAGGC
5720142	-0.404714	-1.32383	4.31861	0.00546897	0.117365		A830016G23RIK	A830016G23Rik			scl00320873.1_13				51769059	XM_283264	ILMN_2697571	ILMN_188509	AATGACTGCAGAATCCCGTGCCCCAAGGAGTGATGGTAAAATCCTTCACC
3400706	-0.404708	-1.32382	9.84938	0.00268617	0.0761154		CSNK2A2	Csnk2a2			ri|2810406C12|ZX00034P03|AK013008|953					AK013008	ILMN_1240588	ILMN_201691	AGTACTAGTCTGCAGGGAGCTGGCTGTGCAGTGTGGCAGAGCGCATAGTT
4540349	-0.404675	-1.32379	7.69019	0.00880595	0.155213		ATP13A1	Atp13a1	Mus musculus ATPase type 13A1 (Atp13a1), mRNA.		NM_133224.1	NM_133224.1		170759	18875381	NM_133224.1	ILMN_1250382	ILMN_223753	CAAGGAGTTTGAGCCGAGCCTGGTCAACAGCACTGTGTACATCATGGCCA
7210500	-0.404617	-1.32374	8.68394	0.0040741	0.098953		DXIMX40E	DXImx40e	Mus musculus coiled-coil domain containing 22 (Ccdc22), mRNA.		NM_138603.2	NM_138603.2		54638	31981667	NM_138603.2	ILMN_1251126	ILMN_213550	TCTGATCAGGGTGATTGTCCAGCTGACCACAGTTTATTGGATGGGCACTG
2490369	-0.404558	-1.32368	7.18365	0.00880345	0.155213		NSMAF	Nsmaf	Mus musculus neutral sphingomyelinase (N-SMase) activation associated factor (Nsmaf), mRNA.		NM_010945.1	NM_010945.1		18201	6754897	NM_010945.1	ILMN_1225324	ILMN_217865	CTGGTGAGCTGCTTGTTTGGGACCTCCTTGGAGCAAAAGTCAGTGAGCGG
270209	-0.40451	-1.32364	7.99129	0.00690051	0.135031		4930570C03RIK	4930570C03Rik	Mus musculus RIKEN cDNA 4930570C03 gene (4930570C03Rik), mRNA.		NM_026353.2	NM_026353.2		67739	31560174	NM_026353.2	ILMN_2912471	ILMN_216911	TCCACTGACGATGTCCCACCAACATCCAGGAGGCGTTCTCCCAAGGACTT
5560739	-0.404426	-1.32356	8.11547	0.0053037	0.115216		2410006F12RIK	2410006F12Rik	Mus musculus cleavage and polyadenylation specific factor 3-like (Cpsf3l), mRNA.		NM_028020.2	NM_028020.2		71957	31980686	NM_028020.2	ILMN_1249116	ILMN_209526	GAGTCCATTCTAATCCAGGCTGCCGCCCATTCGGAGGACCCTGGTACCAA
2970554	-0.404308	-1.32345	7.68899	0.00494365	0.110646		NSMAF	Nsmaf	Mus musculus neutral sphingomyelinase (N-SMase) activation associated factor (Nsmaf), mRNA.		NM_010945.1	NM_010945.1		18201	6754897	NM_010945.1	ILMN_2688569	ILMN_217865	GCTTGTTTGGGACCTCCTTGGAGCAAAAGTCAGTGAGCGGATTCAGGGCC
5700717	-0.404148	-1.32331	9.75434	0.00261094	0.0745466		SDF2	Sdf2	Mus musculus stromal cell derived factor 2 (Sdf2), mRNA.		NM_009143.2	NM_009143.2		20316	40254616	NM_009143.2	ILMN_2717199	ILMN_220067	GCCCATCCGTCTGACACACATCAACACAGGTCGAAACCTGCACAGCCACC
5870669	-0.403959	-1.32313	5.42012	0.00623007	0.127246		A830007P12RIK	A830007P12Rik	Mus musculus RIKEN cDNA A830007P12 gene (A830007P12Rik), mRNA.		NM_146115.2	NM_146115.2		227612	31981883	NM_146115.2	ILMN_1219067	ILMN_196342	CCATCTACAGAGCGACTAAGTGAGGGTACAAACCCGAGCAGCATCTCCTC
2030524	-0.40389	-1.32307	9.78634	0.00426884	0.102166		5430437P03RIK	5430437P03Rik	Mus musculus RIKEN cDNA 5430437P03 gene (5430437P03Rik), mRNA.		NM_026636.1	NM_026636.1		68251	30794445	NM_026636.1	ILMN_2801798	ILMN_258804	TGCTGGAGGAGGACGAGGAGGCTGGAGAAGAGGAAGCCACTGTGTGAACT
6940196	-0.403874	-1.32306	5.11661	0.00768451	0.144143		AATK	Aatk			scl39250.15_28	NM_007377.1			6680609	NM_007377.1	ILMN_1231439	ILMN_221321	GTTTGAGGCTTAGGATGGACGCTGGTGCAATGATTTTCTTGTTCCTTGTT
1190600	-0.403507	-1.32272	4.54371	0.00523912	0.114634		4930538K18RIK	4930538K18Rik	Mus musculus RIKEN cDNA 4930538K18 gene (4930538K18Rik), mRNA.		NM_029198.1	NM_029198.1		75180	58037398	NM_029198.1	ILMN_3157886	ILMN_247528	GGCTTCACTCATGATTCTCTTCATGATCGACCAGAGTTGCTACCCACACG
4730202	-0.403253	-1.32249	5.49961	0.00538766	0.116436		2310007B03RIK	2310007B03Rik			scl16463.7.1_11	NM_172411.1			27369534	NM_172411.1	ILMN_2767039	ILMN_223645	CCCACCGATCCATCCATTTGATAGCCGAACAGGTACAGCCACGAGACAAC
4570747	-0.403084	-1.32233	7.2508	0.00475585	0.108306		TRAFD1	Trafd1	Mus musculus TRAF type zinc finger domain containing 1 (Trafd1), mRNA.		NM_172275.1	NM_172275.1		231712	26986576	NM_172275.1	ILMN_2833441	ILMN_210639	ACTGCTTTGTTCATGCTGCCCCTACCAGGGCCACTCCTACTCATGAGGAC
3420433	-0.402821	-1.32209	5.12327	0.00918085	0.15855		IL12RB1	Il12rb1			scl33711.16.1_123				6680398	NM_008353	ILMN_1227900	ILMN_220356	AGGTGTTGTACCCGCGAGATGCGCTGGTGGTCGAGATGCCCGGAGACAGA
1820133	-0.402633	-1.32192	5.46485	0.00857719	0.152847		CAMK2G	Camk2g	Mus musculus calcium/calmodulin-dependent protein kinase II gamma (Camk2g), transcript variant 2, mRNA.		NM_001039138.1	NM_001039138.1		12325	85362741	NM_001039138.1	ILMN_3135323	ILMN_242113	TCAGGAGGCACAGGAGCTGGGAAAAGAGAACTACAGAGTATGGAGCCAGC
7510427	-0.402607	-1.32189	5.1815	0.00500449	0.111303		4832412D13RIK	4832412D13Rik			ri|4832412D13|PX00102L05|AK076431|2679					AK076431	ILMN_1223768	ILMN_207054	GTCTGAGCCTCTTCCTCCCAGCATTGTGTTGATGGTGAATACAGGGTTCG
1010386	-0.402586	-1.32188	7.52185	0.00259094	0.0742115		MGC6357	MGC6357	Mus musculus torsin A interacting protein 1 (Tor1aip1), mRNA.		NM_144791.1	NM_144791.1		208263	21450140	NM_144791.1	ILMN_2751215	ILMN_222544	TAAAGTCAAGTTCACCAGCTCTAGCACTGCCAGCTCCTACAACCACATGG
2900441	-0.402528	-1.32182	8.31167	0.00568396	0.120044		5133400G04RIK	5133400G04Rik			scl51530.6.1_65				27754017	NM_027733	ILMN_2427869	ILMN_185538	AGGAATGCGTCGGGCCCGTAGCCGTCAGTGTTCCAGGGAGAAATAAACTG
2060300	-0.402361	-1.32167	7.57742	0.00364176	0.0924861		4933435A13RIK	4933435A13Rik	Mus musculus coiled-coil domain containing 139 (Ccdc139), transcript variant 2, mRNA.		NM_001033654.2	NM_001033654.2		74467	75991713	NM_001033654.2	ILMN_3148175	ILMN_243302	GTCAGGAGCACCTGCATCTCCTGTGGGTGACAGTGTCCTAAGAAGGACAG
6370114	-0.402072	-1.3214	5.60196	0.00511419	0.112689		NUPL1	Nupl1	Mus musculus nucleoporin like 1 (Nupl1), mRNA.		NM_170591.1	NM_170591.1		71844	24497430	NM_170591.1	ILMN_1245500	ILMN_213235	GAGTTACTACTGGACCCACTCCTTTCAGCACCATGCCAAACGCAGCAGCC
4540220	-0.401832	-1.32118	6.09442	0.00767037	0.143938		CUL4A	Cul4a	Mus musculus cullin 4A (Cul4a), mRNA.		NM_146207.1	NM_146207.1		99375	22164789	NM_146207.1	ILMN_2735174	ILMN_219089	AACTACACTCAGGACACGTGGCGGAAGCTTCACGAAGCGGTCAAGGCCAT
3870113	-0.401793	-1.32115	12.9659	0.00219849	0.0667013		GOT2	Got2			scl33453.1.1_322				6754035	NM_010325	ILMN_2593496	ILMN_193347	CCATCTGCTCTAATCATGTAGACGTACTGCCGCCTGGTTTCTCTGTTACA
5900201	-0.401716	-1.32108	6.12024	0.00789092	0.145319		PLEKHB2	Plekhb2			scl0226971.13_54	NM_145516.1			21704015	NM_145516.1	ILMN_2731769	ILMN_221164	CCCTTTCGATGGCTTTTGCGGCGTCACTTGTACCTCAGTGAGTCCTGCGA
3120193	-0.401563	-1.32094	5.85254	0.00363178	0.0923322		A630032J15RIK	A630032J15Rik			ri|A630032J15|PX00144L14|AK041725|961					AK041725	ILMN_1255664	ILMN_203867	GCAGTGTTATGCCAGTAGCTGAGAAGCGGCTCGGGGTGGAGAACGGTTTT
5910113	-0.40131	-1.32071	9.04419	0.00407015	0.0989267		CANT1	Cant1	Mus musculus calcium activated nucleotidase 1 (Cant1), transcript variant 2, mRNA.		NM_001025617.1	NM_001025617.1		76025	71043971	NM_001025617.1	ILMN_3113639	ILMN_231762	TGTGCTGGGAGCTCAGCCAAACCTCCTTGATGTGTGTCAACTGTGTTCGG
4250543	-0.401133	-1.32054	7.89979	0.00456817	0.105988		TTLL4	Ttll4			scl067534.1_34				51705091	XM_129771	ILMN_1226517	ILMN_184432	GGAGAGCCATTGGTAGGGATGCGTGTATTGCTGGCAAGGTGCACAGGTCC
1940594	-0.401119	-1.32053	4.82305	0.00750496	0.141538		SSH3	Ssh3			scl000475.1_24	NM_198113.1			37674268	NM_198113.1	ILMN_1219080	ILMN_214682	ATTCCACCCTGCGTCTTCCACCCTCTCCTACTGCAGTCCTGGAGACAGCT
1240064	-0.401083	-1.3205	4.28031	0.00751718	0.141591		C230070I11RIK	C230070I11Rik			ri|C230070I11|PX00176I16|AK048793|2436					AK048793	ILMN_1238607	ILMN_205962	GCCTATAACTGTGATTCTCAACCTGGAGGTCTTGGCCCCTTTGGGGGTTG
1740487	-0.40107	-1.32049	7.78737	0.00478154	0.108528		HIST1H3A	Hist1h3a	Mus musculus histone cluster 1, H3a (Hist1h3a), mRNA.		NM_013550.3	NM_013550.3		360198	34328214	NM_013550.3	ILMN_2945694	ILMN_246403	CCGTCATGGCTTTGCAGGAGGCCTGTGAGGCCTACCTTGTGGGTCTGTTT
4050039	-0.4009	-1.32033	8.24619	0.00692239	0.135284		LEPROTL1	Leprotl1	Mus musculus leptin receptor overlapping transcript-like 1 (Leprotl1), mRNA.		NM_026609.2	NM_026609.2		68192	31543118	NM_026609.2	ILMN_1257244	ILMN_217473	CGAAGTGCTGAGCGCTTGGCCATAGACTCCTTTCTAACAGCTGCATATTC
150647	-0.400782	-1.32022	8.45164	0.00711405	0.137428		BCS1L	Bcs1l	Mus musculus BCS1-like (yeast) (Bcs1l), mRNA.		NM_025784.2	NM_025784.2		66821	31981187	NM_025784.2	ILMN_2691345	ILMN_218083	GGGGCTGTTCACAACATTGAATCTCTGAGGTGACCCACCAGGCCATGATC
2600048	-0.400298	-1.31978	8.58336	0.00346098	0.0898089		HIST1H3B	Hist1h3b			scl0319150.1_257				30061338	NM_178203	ILMN_2748164	ILMN_222333	AGGCGAGCGAGGCCTACCTTGTGGGTCTGTTTGAGGACACCAACCTGTGC
7320390	-0.400085	-1.31959	10.9101	0.00490909	0.110591		CSNK2A2	Csnk2a2	Mus musculus casein kinase 2, alpha prime polypeptide (Csnk2a2), mRNA.		NM_009974.2	NM_009974.2		13000	31982441	NM_009974.2	ILMN_1228485	ILMN_212996	CAGACTCCACAGACGGGATGGGAGCAGTGTATGGCATGATGGGCAGTTAC
6180070	-0.400079	-1.31958	4.87004	0.00852993	0.152354		D130027H15RIK	D130027H15Rik			ri|D130027H15|PX00183M16|AK083864|2229					AK083864	ILMN_2579546	ILMN_206363	CTTCTGCTTGTGCGTCAGGCACTTTTCTAACCGAGCCATCTCCCCAGCTC
110692	-0.399363	-1.31893	5.06379	0.00908223	0.157508		SCARF1	Scarf1	Mus musculus scavenger receptor class F, member 1 (Scarf1), mRNA.		NM_001004157.2	NM_001004157.2		380713	87239975	NM_001004157.2	ILMN_2820703	ILMN_226675	GATGCAGGGAGAGCGGGATGCTGAAGCTGCTGTGGACCAGATTGGGCTTT
4280047	-0.399332	-1.3189	7.94516	0.00491518	0.110619		SHCBP1	Shcbp1	Mus musculus Shc SH2-domain binding protein 1 (Shcbp1), mRNA.		NM_011369.1	NM_011369.1		20419	6755507	NM_011369.1	ILMN_2711112	ILMN_213264	GCTTCTTGGAAAAGGTCCTTGAACCATCTGGATGGTGGGCAGTCTGGCAC
1450369	-0.399191	-1.31877	7.94312	0.00393871	0.0971398		OSGEPL1	Osgepl1	Mus musculus O-sialoglycoprotein endopeptidase-like 1 (Osgepl1), mRNA.		NM_028091.2	NM_028091.2		72085	31560080	NM_028091.2	ILMN_1225723	ILMN_210315	GCGGTACAGCATGCAACAGCGTGCCACCTTGCGAAAAGAACACATCGCGC
3990450	-0.399095	-1.31868	4.91203	0.00806927	0.147332		GPRC5C	Gprc5c	Mus musculus G protein-coupled receptor, family C, group 5, member C (Gprc5c), mRNA.		NM_147217.1	NM_147217.1		70355	22267463	NM_147217.1	ILMN_3050926	ILMN_215421	TTAGCTCAGTGCTCAGTCGGGGGTCCCTGGGAGGCAGGCCCCCGCACCTT
830524	-0.398977	-1.31857	5.64315	0.0071529	0.137884		ARRDC2	Arrdc2			scl34690.3_61	XM_134227.3			38089673	XM_134227.3	ILMN_2693835	ILMN_211165	CAGGATACAGACAAGTACATCGCAAGGAGAACAGGCAACTGGGGCAGCTG
7050307	-0.39763	-1.31734	9.16122	0.00661395	0.131944		RNPEP	Rnpep			scl16258.13.1_64				21703831	NM_145417	ILMN_1246024	ILMN_223896	TCCTGAAGAACTGCTCCTTCCCAAATTCATGTTCTCACTCCAGTGCCCCG
3840041	-0.397406	-1.31714	8.12277	0.00715148	0.137884		1190005F20RIK	1190005F20Rik	Mus musculus RIKEN cDNA 1190005F20 gene (1190005F20Rik), mRNA.		NM_026876.1	NM_026876.1		98685	74959789	NM_026876.1	ILMN_2963792	ILMN_226516	ACCGACAGGGTTGAGATGTCCGTGAGTGACAAAGCGGAAGCGAGTGGCTG
5720687	-0.397377	-1.31711	9.37194	0.00496425	0.110732		HNRPH1	Hnrph1			scl0001293.1_51	NM_021510.1			10946927	NM_021510.1	ILMN_1256671	ILMN_217576	CAGATATGGGGACGGTGGCTCTACTTTCCAGAGTACAACCGGACACTGTG
6650356	-0.397234	-1.31698	10.4804	0.00422858	0.101309		FKBP8	Fkbp8	Mus musculus FK506 binding protein 8 (Fkbp8), mRNA.		NM_010223.1	NM_010223.1		14232	6857786	NM_010223.1	ILMN_2656677	ILMN_215199	AGTTTTCCCTCTCAGTAGGCCTGGGGCAGCACTACCATTCCTTCCTGCCC
4490241	-0.396729	-1.31652	4.23796	0.00454649	0.105737		OLFR1273	Olfr1273	Mus musculus olfactory receptor 1273 (Olfr1273), mRNA.		NM_146975.1	NM_146975.1		258977	22128976	NM_146975.1	ILMN_2659117	ILMN_199395	CTGTGCCTCACACATCACAGTGGTTATCCTGTTTTTTGGACCTGCCACCT
3310315	-0.395891	-1.31575	7.99073	0.00360255	0.0920559		TCEA2	Tcea2	Mus musculus transcription elongation factor A (SII), 2 (Tcea2), mRNA.		NM_009326.1	NM_009326.1		21400	6678234	NM_009326.1	ILMN_2884728	ILMN_245166	GTTCTTGGTGGACACAGCTTCTCTGGAGATACCCTGAAGGTGGCACGCCC
450369	-0.395516	-1.31541	5.09942	0.00646596	0.130185		2610042L04RIK	2610042L04Rik	Mus musculus RIKEN cDNA 2610042L04 gene (2610042L04Rik), mRNA.		NM_001024713.1	NM_001024713.1		545015	67010056	NM_001024713.1	ILMN_3136593	ILMN_226632	TCCAAGGAACTGATAGAAGATAACTATTCCTACAGCATTAAGGAGGACCA
830400	-0.395381	-1.31529	4.79715	0.00934713	0.160585		MIP	Mip	Mus musculus major intrinsic protein of eye lens fiber (Mip), mRNA.		NM_008600.2	NM_008600.2		17339	31543249	NM_008600.2	ILMN_1254280	ILMN_218562	CTCTCGGCTATCCTTTCTGCTAACTCTCCCTCATGACCCAGATATCGATC
460504	-0.395278	-1.3152	10.3261	0.00734553	0.140048		RAB8A	Rab8a	Mus musculus RAB8A, member RAS oncogene family (Rab8a), mRNA.		NM_023126.2	NM_023126.2		17274	38372904	NM_023126.2	ILMN_2928050	ILMN_213191	ACTCTAACTCTTCCCCCAAGCTCCAAGCTGCTGTCAGTCCAAGCTGTCAG
270332	-0.394796	-1.31476	6.38997	0.00588219	0.122661		UNC119	Unc119	Mus musculus unc-119 homolog (C. elegans) (Unc119), mRNA. XM_001004318		NM_011676.2	NM_011676.2		22248	31981438	NM_011676.2	ILMN_2847834	ILMN_189856	GGCTGTCCCCATGTTCAGGAAGGCCTCCTGCAAGAGGAGGACTCCTGGAT
5340593	-0.394432	-1.31442	8.71857	0.00430877	0.102741		DPAGT1	Dpagt1	Mus musculus dolichyl-phosphate (UDP-N-acetylglucosamine) acetylglucosaminephosphotransferase 1 (GlcNAc-1-P transferase) (Dpagt1), mRNA.		NM_007875.2	NM_007875.2		13478	31982408	NM_007875.2	ILMN_2641111	ILMN_213818	GTTGTGATTGGGAAGCGTAGAGGCAGGGCCATGTGCTCAGAACGGTGACA
6580463	-0.394362	-1.31436	6.29945	0.00438049	0.10383		DUSP3	Dusp3	Mus musculus dual specificity phosphatase 3 (vaccinia virus phosphatase VH1-related) (Dusp3), mRNA.		NM_028207.1	NM_028207.1		72349	21312313	NM_028207.1	ILMN_2637538	ILMN_213488	CCTACTTGGGCATCAAGGCCAATGATACGCAGGAGTTCAACCTCAGTGCT
540128	-0.394115	-1.31414	6.34547	0.00791714	0.145461		RUFY1	Rufy1	Mus musculus RUN and FYVE domain containing 1 (Rufy1), mRNA.		NM_172557.1	NM_172557.1		216724	27369787	NM_172557.1	ILMN_1236988	ILMN_214249	GGTACAGTGCCAAACTTGGGATCTCCAGAGACCTGTAGGGACCCAAGAGA
2140328	-0.393478	-1.31356	6.32674	0.0072252	0.138805		RAD51L3	Rad51l3			scl0019364.1_120	NM_011235.2			31543573	NM_011235.2	ILMN_2700664	ILMN_208658	CAGATCTCTATGAGGAACTGAAGACTTCCACGGCCATCCTGTCCACCGGC
4860626	-0.392185	-1.31238	6.4322	0.00400284	0.098122		MCF2L	Mcf2l	Mus musculus mcf.2 transforming sequence-like (Mcf2l), mRNA.		NM_178076.2	NM_178076.2		17207	46849759	NM_178076.2	ILMN_2847276	ILMN_212699	GTATGTCCAGGAAAAACACCCTCCTCCCCTGCCCTATGGCTTGCAAAGCC
6560008	-0.392004	-1.31222	9.20965	0.00888067	0.155863		RNASEH2A	Rnaseh2a			scl069724.1_7				38089375	XM_356099	ILMN_2746721	ILMN_222237	CTGAAAGACCGGGAAAAATCACCTCCTACTTCAGCCAGGGCCCGCAGACC
5700551	-0.391737	-1.31197	8.70297	0.00778747	0.145095		HIST1H2BM	Hist1h2bm			scl0319186.1_75				30061384	NM_178200	ILMN_2742592	ILMN_221955	GCAAGAAGCGCAAGCGCAGCCGCAAGGAGAGCTACTCGGTGTACGTGTAC
3710195	-0.391513	-1.31177	4.60231	0.006612	0.131944		PRRX1	Prrx1			scl018933.1_11	NM_011127.1			6755115	NM_011127.1	ILMN_2614463	ILMN_211302	GCGGACACATTACCCGGATGCTTTTGTTCGAGAAGATCTCGCACGTCGGG
3420187	-0.391474	-1.31173	4.10058	0.00457953	0.106043		LOC384526	LOC384526			XM_357691.1	XM_357691.1			38085730	XM_357691.1	ILMN_1235346	ILMN_200740	CCGAGGGCTTGTGCAAGGTCAACAAGAACTCAGAGGAGTCCGAGAACATC
4730360	-0.391454	-1.31171	4.30797	0.0039992	0.098122		RPGRIP1	Rpgrip1			scl46349.29.1_112				13569851	NM_023879	ILMN_2700393	ILMN_189894	CCCTAAAACCCAGCCTCCAGGCATGCAATAAGCGAAAGAAAGCCCAGGCC
50471	-0.391439	-1.3117	4.2897	0.00863284	0.153416		ARAF	Araf			ri|2310066D16|ZX00040N09|AK010060|1264					AK010060	ILMN_1256033	ILMN_202495	AATGTATTATTATTTGTAGTTATGAGTGTATGTGTGTTGATTTACCTGTG
730458	-0.390647	-1.31098	6.99206	0.00366199	0.092636		2009-09-01	2009-09-01	Mus musculus septin 9 (Sept9), mRNA.		NM_017380.1	NM_017380.1		53860	8393783	NM_017380.1	ILMN_2602185	ILMN_210097	ATCAGGACTTTGAAGGAAATCTCCAGCACGCTGGACCCAGGGCACTCCGG
3710215	-0.390524	-1.31087	7.3143	0.00724656	0.138982		MAP2K7	Map2k7	Mus musculus mitogen activated protein kinase kinase 7 (Map2k7), transcript variant 1, mRNA.		NM_001042557.1	NM_001042557.1		26400	110347548	NM_001042557.1	ILMN_3028981	ILMN_234235	AAGTCCTTCCCTCTGTCACCAGCCATCCCTCAGGCCCAGGCAGAGTGGGT
1580414	-0.390488	-1.31084	4.17222	0.00654019	0.131329		A530021J07	A530021J07			scl32444.5.614_14	NM_177895.2			31342733	NM_177895.2	ILMN_1215779	ILMN_218634	GAGGACGGTGGGACGCATGCTCATTTTCCTGTGCTGTTCTTAGGATGGAA
150064	-0.390477	-1.31083	5.20659	0.00732352	0.139746		6330509G02RIK	6330509G02Rik	Mus musculus keratin 222 (Krt222), mRNA.		NM_172946.1	NM_172946.1		268481	27370459	NM_172946.1	ILMN_2728021	ILMN_220873	TTTCAGGCTGGGGGTACCGCAAGGTGGCAGAACTTCACCTAGCACATAGG
7550240	-0.390151	-1.31053	7.84442	0.00554265	0.118252		D8ERTD812E	D8Ertd812e	Mus musculus TRM1 tRNA methyltransferase 1 homolog (S. cerevisiae) (Trmt1), mRNA.		NM_198020.1	NM_198020.1		212528	37574125	NM_198020.1	ILMN_2719460	ILMN_220232	TCCCGCCAGCGAGGACTTAAGCGCTTCCAGGCCAATCCAGAAGCCAACTG
1660682	-0.390072	-1.31046	7.90242	0.00667458	0.132305		PYCRL	Pycrl			scl066194.1_36				13384799	NM_025412	ILMN_1228613	ILMN_224127	ATAGCCCTGGACGGGAGATGTAGTGGGCAGTCCTCTAAGTGGAATGGCTA
1090497	-0.389873	-1.31028	6.53368	0.00681367	0.13391		SLC16A3	Slc16a3	Mus musculus solute carrier family 16 (monocarboxylic acid transporters), member 3 (Slc16a3), mRNA.		NM_001038653.1	NM_001038653.1		80879	84579884	NM_001038653.1	ILMN_3149256	ILMN_239222	CAAGGAAGCCCCATAGTTATCAGCCACCTAAACCAGGGACCCAGCCTGCT
150079	-0.388984	-1.30947	4.47041	0.00602975	0.124844		LOC230679	LOC230679			XM_143937.1	XM_143937.1			20841839	XM_143937.1	ILMN_1220859	ILMN_196797	CATCATGAAGATTCGCTCAACCCAGAGGAGGACCAAGGACCAAGGTGAAG
6520167	-0.388889	-1.30938	7.64494	0.00702035	0.136141		ERICH1	Erich1	Mus musculus glutamate-rich 1 (Erich1), mRNA.		NM_001034862.1	NM_001034862.1		234086	85702198	NM_001034862.1	ILMN_2849753	ILMN_227534	CCCAGAGCACTGTACGATGCCTCCAGACCATGCCAAGATAATCACAGCCT
4830524	-0.387651	-1.30826	5.99242	0.00433374	0.103119		3110012E06RIK	3110012E06Rik			ri|3110012E06|ZX00070P21|AK014044|1159					AK014044	ILMN_1232026	ILMN_202158	CTGGCACAGCTCTGTGTGGACTGTTCCAAGAGCATGACTGCATAGGAATC
1110392	-0.387613	-1.30823	6.71518	0.00907737	0.157484		PRKCZ	Prkcz			scl23440.19_602				6679354	NM_008860	ILMN_2477540	ILMN_191259	CGCCCTCCACGGCCAAGGTCGTTCTTACTCTTGCACATCCATTAAAGACT
3460110	-0.387557	-1.30818	9.43601	0.00528149	0.114962		5031436O03RIK	5031436O03Rik			scl12928.1.1_277						ILMN_1219017	ILMN_189777	GGTCCTGCCATCCGGGAGGAAAAGGAAAGTTTAGCCTCTAGTCTACCACC
610154	-0.387142	-1.3078	5.87504	0.00671067	0.132724		RAB3A	Rab3a			scl019339.5_272	NM_009001.2			31560641	NM_009001.2	ILMN_2991912	ILMN_216610	GCTTGCCTGGGCCTTCTGCCTTATACTTTGGGATAAATGGGGTGTAGGGG
4890382	-0.387098	-1.30776	9.24254	0.00624568	0.127392		HIST1H3D	Hist1h3d			scl0319149.1_41				30061336	NM_178204	ILMN_2729958	ILMN_187783	TCGTGGGTCTGTTTGAGGACACCAACCTGTGTGCCATCCACGCCAAGCGT
4290162	-0.386965	-1.30764	8.17051	0.00451599	0.10521		SMAD3	Smad3			scl35708.10_49				31543221	NM_016769	ILMN_2772582	ILMN_223981	AAGAGCCGTGTCCCCTCTTCTTATAAACGCCCTTCTAATAAACTTTTCAC
940196	-0.386943	-1.30762	4.43711	0.00865371	0.153606		LOC242377	LOC242377			XM_143698.1	XM_143698.1			20825394	XM_143698.1	ILMN_2529760	ILMN_197900	GGCTCTGGCAATGACCGCACTGGACGTCATCTTTAAGCCTGCATTGCTCG
290564	-0.386438	-1.30716	8.32436	0.00846843	0.151556		CEECAM1	Ceecam1			scl0099151.1_201				46411175	NM_207298	ILMN_2671755	ILMN_216500	CTCACATCTGGGGCCCATTAGCACCCTCTTTCCTGGTTGGTGGAAAGTGC
6420376	-0.386398	-1.30713	4.42732	0.00895491	0.156498		CCL21A	Ccl21a	Mus musculus chemokine (C-C motif) ligand 21a (Ccl21a), mRNA.		NM_011335.1	NM_011335.1		20298	7549786	NM_011335.1	ILMN_2602139	ILMN_210092	TCCGTCCACACCCTTGCCCTGCTTCAACCATTACATCTGCACGGCCATCC
4760114	-0.386378	-1.30711	8.21971	0.00300191	0.0821478		TCEA2	Tcea2			scl19758.9.1_11				6678234	NM_009326	ILMN_2777609	ILMN_224267	CTGGCCATGGCTAACACTGTCCTTCCTGCAATGTTCTTGGTGGACACAGC
4570037	-0.386215	-1.30696	10.7003	0.00854429	0.152501		TRAPPC1	Trappc1	Mus musculus trafficking protein particle complex 1 (Trappc1), mRNA.		NM_001024206.1	NM_001024206.1		245828	66730564	NM_001024206.1	ILMN_2943661	ILMN_259913	AGAATGAAGCTCACAGGAGTCTACGCCAGTTTTATCCCTGCTTGACTCTG
4850129	-0.386209	-1.30695	10.4437	0.00379771	0.0947984		ZFP496	Zfp496			scl0268417.1_220				31982134	NM_172941	ILMN_1220340	ILMN_190390	GATAGGAGGTTTGGGAAATGAGTTCAAGGCCTCTGGTGCTCTCTGTCCTG
2810255	-0.385974	-1.30674	9.82684	0.00891967	0.156305		LENG5	Leng5	Mus musculus tRNA splicing endonuclease 34 homolog (SEN34, S. cerevisiae) (Tsen34), mRNA.		NM_024168.1	NM_024168.1		66078	13195595	NM_024168.1	ILMN_2628175	ILMN_212589	CTCTTCAATGGTCGCCCCAGCTCATCTCTGCACGGAGGCTTGCACTCTCC
2680402	-0.385909	-1.30668	8.22515	0.00803818	0.147028		2210408F11RIK	2210408F11Rik			scl16095.1.480_168						ILMN_2483811	ILMN_191967	AACCATTGGCTTGCACTATGACCTCCTTGAGTGATGTGCAACTTGGCTCC
620274	-0.385904	-1.30668	4.36531	0.00704256	0.136396		5330439J01RIK	5330439J01Rik			ri|5330439J01|PX00054P19|AK077362|1511					AK077362	ILMN_1226328	ILMN_206563	CCAGAAGTCCTCTAGAACATGTGTACTGGCACTGAGTCGCTGAGACAGTC
5670398	-0.385757	-1.30655	6.29682	0.00811593	0.147886		TRIM21	Trim21			scl30939.9.1_69	NM_009277.2			31560637	NM_009277.2	ILMN_3139158	ILMN_186320	GCTGGGTCTGGTCAGTGAACCCCTGCTGTTGACTCTCACAAGGCTACAAC
2230376	-0.385719	-1.30651	6.25681	0.00473144	0.107986		CYP4F16	Cyp4f16	Mus musculus cytochrome P450, family 4, subfamily f, polypeptide 16 (Cyp4f16), mRNA.		NM_024442.1	NM_024442.1		70101	13277361	NM_024442.1	ILMN_2792351	ILMN_220247	GCACCCCAGCTCAAGAACGGCCTTTATTCTTTTAGCGATAGGGAGGCACC
6180189	-0.385631	-1.30643	7.80122	0.00580081	0.121661		IFT20	Ift20	Mus musculus intraflagellar transport 20 homolog (Chlamydomonas) (Ift20), mRNA.		NM_018854.3	NM_018854.3		55978	32129288	NM_018854.3	ILMN_2592093	ILMN_209051	TGTGACAAGCAACTGGACTTTCCTCTTTCCTGACCCTTGCTCCTATGACA
540358	-0.385631	-1.30643	4.83451	0.00779616	0.145095		BC042423	BC042423			scl54289.1.1_18						ILMN_1232925	ILMN_185245	GGTGGCAGCAATCCCCCTGCTTTTGTGATGGCCTGCCTAATGGAGTCAGG
7160500	-0.385614	-1.30642	5.02949	0.00746854	0.141276		NAT1	Nat1	Mus musculus N-acetyltransferase 1 (arylamine N-acetyltransferase) (Nat1), mRNA.		NM_008673.1	NM_008673.1		17960	6679013	NM_008673.1	ILMN_2879329	ILMN_218709	CCTTGCAGACCTCGGAAGGGGTTCACTGTTTAGTGGGCTCCACCTTTACA
7400008	-0.385612	-1.30641	7.70296	0.00710027	0.13722		PDE6D	Pde6d	Mus musculus phosphodiesterase 6D, cGMP-specific, rod, delta (Pde6d), mRNA.		NM_008801.2	NM_008801.2		18582	31982129	NM_008801.2	ILMN_3079421	ILMN_213122	TGTCAGCCAAGGACGAGCGGGCCAGGGATATCCTGAGAGGCTTCAAACTA
6650093	-0.385349	-1.30618	7.18206	0.00490304	0.11051		SRCASM	Srcasm			scl39720.14_667	XM_126629.2			28514072	XM_126629.2	ILMN_1249959	ILMN_213392	CGACCGACATCTGTCCCCACTGCACCTGCACTTTCTTCTATAATTGCTCC
3400735	-0.384766	-1.30565	5.04085	0.00901369	0.156887		9930012K11RIK	9930012K11Rik			scl45358.4.1_87	XM_193767.2			38076376	XM_193767.2	ILMN_2617552	ILMN_211602	GGCTCTTCCTCCTCATCAGAAATCTCTGGGCTTAGGCAATGTGAATTGAC
1070091	-0.383799	-1.30477	7.92435	0.00884648	0.155625		GMFG	Gmfg			scl32869.6.1_0	NM_022024.1			11993949	NM_022024.1	ILMN_1227907	ILMN_217353	GTGGTCTACAGCTACAAGTACGTGCATGATGACGGCAGGGTGTCCTATCC
3890500	-0.383374	-1.30439	9.73367	0.00724973	0.138982		GPC3	Gpc3	Mus musculus glypican 3 (Gpc3), mRNA.		NM_016697.2	NM_016697.2		14734	31980679	NM_016697.2	ILMN_2719973	ILMN_220269	GCCGTCCCCACTGAAGATCCTCATCAGTGTGGCCATCTATGTGGCGTGCT
4730682	-0.3828	-1.30387	8.33751	0.0078632	0.145095		CUL4A	Cul4a	Mus musculus cullin 4A (Cul4a), mRNA.		NM_146207.1	NM_146207.1		99375	22164789	NM_146207.1	ILMN_2956895	ILMN_219089	TACAGGTGGGTTGGGCAGCGAGAACGAGGCTCCATAGTGGTGTTGGCATG
2230403	-0.382734	-1.30381	8.59977	0.0096536	0.163289		NENF	Nenf	Mus musculus neuron derived neurotrophic factor (Nenf), mRNA.		NM_025424.1	NM_025424.1		66208	13384817	NM_025424.1	ILMN_2941728	ILMN_218582	GCCGGTTCTAGGGAGAAGTGAGGGGACAGGAGTTAAGTGTCCCTCGGAAC
4760209	-0.382647	-1.30373	4.3325	0.00607234	0.125553		OLFR78	Olfr78	Mus musculus olfactory receptor 78 (Olfr78), mRNA.		NM_130866.2	NM_130866.2		170639	31543367	NM_130866.2	ILMN_2738511	ILMN_213211	CAGATCAGAACACGGGTTCTGGCTATGTTCAAGATCAGCTGTGACAAGGA
6020020	-0.382623	-1.30371	6.30241	0.0089934	0.156662		4833425P12RIK	4833425P12Rik			ri|A430024N03|PX00134J07|AK039879|2343					AK039879	ILMN_2575413	ILMN_205813	CCCTTGCTTGAGACCCATCACTGGGCTTGATTGATCATCTCCCCAAGCTC
3780035	-0.38248	-1.30358	5.76921	0.00450876	0.105129		D430007A19RIK	D430007A19Rik			scl51410.1.1_192						ILMN_2497455	ILMN_193467	AGGTGGTGGCAGATGAGGCTGTTGGTAATGACATTTGGGAGAAGTGGCAG
4640187	-0.382202	-1.30333	6.04829	0.00308889	0.0836842		ACAA2	Acaa2	Mus musculus acetyl-Coenzyme A acyltransferase 2 (mitochondrial 3-oxoacyl-Coenzyme A thiolase) (Acaa2), mRNA.		NM_177470.2	NM_177470.2		52538	31343391	NM_177470.2	ILMN_2788984	ILMN_254698	CCAGAACACAGCCTGAAGGCATCACAAGCACACTGCCCACACTTACTGGG
3130593	-0.382102	-1.30324	4.82125	0.00801184	0.146639		SOX21	Sox21	Mus musculus SRY-box containing gene 21 (Sox21), mRNA.		NM_145464.1	NM_145464.1		223227	21703919	NM_145464.1	ILMN_3163306	ILMN_260473	GAGCTCGGTTCTGATGTTCGGTCTGAAATAGCTGGCCAAGGGGAGAGCCG
6980593	-0.381855	-1.30302	8.3411	0.00658024	0.131773		1700030K09RIK	1700030K09Rik	Mus musculus RIKEN cDNA 1700030K09 gene (1700030K09Rik), mRNA.		NM_028170.1	NM_028170.1		72254	39930438	NM_028170.1	ILMN_2705655	ILMN_219204	GCATCTATCCAGAGCAGCCTGCACAGTATCTCTCATCCACAGCTAGAGGA
1780156	-0.381786	-1.30295	10.7546	0.00340649	0.08911		MAGED1	Maged1			scl54036.9.4_13	NM_019791.1			9789934	NM_019791.1	ILMN_2661125	ILMN_215570	CAAAACACGCTATCTAGAGAGCCACATCCTGTTGACTGAGAGTGGCATGC
60278	-0.381638	-1.30282	6.84065	0.00741361	0.14093		UNC119	Unc119	Mus musculus unc-119 homolog (C. elegans) (Unc119), mRNA. XM_001004318		NM_011676.2	NM_011676.2		22248	31981438	NM_011676.2	ILMN_2464999	ILMN_189856	GGTGATGCATAACAAAGCAGACTATTCCTACAGTGGGACACCCTGACCCC
1400398	-0.380331	-1.30164	8.30836	0.00782639	0.145095		2310014H01RIK	2310014H01Rik			scl50768.5_1	XM_355011.1			38082296	XM_355011.1	ILMN_1252831	ILMN_218881	CGCTTCCCTGGCGCTCCTTTGTCAGCTGCCTGATTTGTATCGTTTTTGTA
1770564	-0.379623	-1.301	4.35339	0.00867337	0.153891		TEKT3	Tekt3			scl071062.12_18	XM_111038.2			38091403	XM_111038.2	ILMN_2757547	ILMN_222976	CCCGGCTGGATGAGAGAACGAGGAGGCCAAACGTAGAGCTGTGCAGGGAT
870523	-0.379609	-1.30099	9.73358	0.00680547	0.133807		LOC208092	LOC208092			XM_126613.3	XM_126613.3			28514930	XM_126613.3	ILMN_1251583	ILMN_199238	CTGGACACACTAAGCCACCAACGCCCAGGAGGCACGGAACTCTGAACTGA
6480398	-0.379014	-1.30045	4.13666	0.00672096	0.132811		6330441O12RIK	6330441O12Rik			scl0331401.1_18	XM_284697.2			38086121	XM_284697.2	ILMN_1254807	ILMN_211868	GAGACGGGCGAATATACTCACATCAGGAATATATTGATTGTACTAACAAA
360386	-0.378922	-1.30037	7.57288	0.00745976	0.141276		PTER	Pter			scl21280.7_423				6679524	NM_008961	ILMN_2618396	ILMN_195115	GAATCATTTTGGATGTCTTCCCCAACCCTGACTCTGTGATCTGCACTACT
1230731	-0.378549	-1.30003	8.49427	0.00928391	0.159842		SRF	Srf	Mus musculus serum response factor (Srf), mRNA.		NM_020493.1	NM_020493.1		20807	10048413	NM_020493.1	ILMN_2988299	ILMN_218478	CTTCTCCTGGGATGTTGACCCAGGAATAGTGGACATGGTCACATCTTCTG
5220170	-0.378363	-1.29987	6.30794	0.00672255	0.132811		BC019977	BC019977	Mus musculus microtubule-associated protein 7 domain containing 1 (Mtap7d1), mRNA.		NM_144941.2	NM_144941.2		245877	31542191	NM_144941.2	ILMN_1238058	ILMN_219950	TAGCTTGTGCTATGTGGAAGAGGCGGGTAGGGTACAGGAGGCAGAACCCC
4860437	-0.378136	-1.29966	9.93981	0.00505534	0.111914		TUBG1	Tubg1			scl40893.11.1_49	NM_134024.1			19527241	NM_134024.1	ILMN_2420070	ILMN_184611	TTAGCCCAGGCCCTGCCAGGCTGACTTCCCCTCGGAGCACAGATCAGGGA
4560039	-0.37786	-1.29941	5.07833	0.00916613	0.158371		LSAMP	Lsamp			scl49109.9_489				31342150	NM_175548	ILMN_2709374	ILMN_186007	GGTCCTTGCATGGGGGATAGCTATACAAATGCTACATCAATGTGAGGCTG
2850138	-0.377304	-1.29891	4.20957	0.00820009	0.148702		C1QTNF7	C1qtnf7	Mus musculus C1q and tumor necrosis factor related protein 7 (C1qtnf7), mRNA.		NM_175425.3	NM_175425.3		109323	61098163	NM_175425.3	ILMN_2980073	ILMN_219699	CCAGGGCTTTATCCGTGCCAGGCTAACAATCTACCAGCTGAGTCACAGTC
150543	-0.37729	-1.2989	6.79268	0.00977095	0.164831		BC025833	BC025833			scl0213989.1_4	NM_145987.1			22122436	NM_145987.1	ILMN_2666312	ILMN_216010	GAGATGGACAGCGTCAGCAGACCCACTTTTCTTGGCTGGGCAAGAGGACA
990632	-0.377233	-1.29885	5.64257	0.00448378	0.104817		FKRP	Fkrp			scl31714.5_131	NM_173430.1			27734119	NM_173430.1	ILMN_2607313	ILMN_210603	TCCCCCTCCCTTCTAGGAAGGGATAAACCTTCGCCATAGCTCACATTTAC
3120017	-0.377194	-1.29881	7.73756	0.00644527	0.129883		B930096L08RIK	B930096L08Rik	Mus musculus DENN/MADD domain containing 2A (Dennd2a), mRNA.		NM_172477.1	NM_172477.1		209773	27369651	NM_172477.1	ILMN_2697361	ILMN_218566	CCTGGGCAGGATTAATAGGAGTGCGTGGCTGGGATGTTGGAGGTAGCCAG
6480246	-0.376858	-1.29851	4.6893	0.00858098	0.152854		C330015L04RIK	C330015L04Rik			ri|C330015L04|PX00076G12|AK049236|1816					AK049236	ILMN_1214565	ILMN_203070	TGCCTTGCTTTGACAGGTGAGCAGGCTGTATCCGATGGGCGGACTCTTCG
5720397	-0.376818	-1.29848	4.97196	0.00989088	0.166247		D11LGP2E	D11Lgp2e			scl39552.13.1_17				13386455	NM_030150	ILMN_1222039	ILMN_185224	GGCCAAAAAGTGGTCCCGGGTGCCTTTCTCCATACCAGTCTTCGATATCC
5720278	-0.376657	-1.29833	9.88656	0.00494547	0.110646		VDAC3	Vdac3	Mus musculus voltage-dependent anion channel 3 (Vdac3), mRNA.		NM_011696.1	NM_011696.1		22335	6755966	NM_011696.1	ILMN_2956765	ILMN_189658	GGCCTTTGAAGGTTGGCTTGCTGGCTATCAGATGAGTTTTGACACAGCCA
1070403	-0.376537	-1.29822	4.30567	0.00908673	0.157525		USP40	Usp40			scl0227334.1_86	XM_129956.2			23595059	XM_129956.2	ILMN_1217120	ILMN_190988	GGTTTGGAGCCGCCTGCCCCTAGAGAATTCACCAATTTAAGTGGAATCAG
7380364	-0.376525	-1.29821	8.54404	0.00501464	0.111417		CARHSP1	Carhsp1	Mus musculus calcium regulated heat stable protein 1 (Carhsp1), mRNA.		NM_025821.2	NM_025821.2		52502	27229012	NM_025821.2	ILMN_1225035	ILMN_218944	CACTCTGGTATGGTTAGACTTTGGGCAGCACATGGTTGACCTGCTAGTGA
4860576	-0.375929	-1.29768	8.99707	0.00445559	0.104427		5033428A16RIK	5033428A16Rik			scl000719.1_1	XM_356102.1			38089389	XM_356102.1	ILMN_1221458	ILMN_219321	GTCTGTACAGCTACTGGTGCCTGGAACTGGCTAATAGATCCTGAGACACA
2000450	-0.375657	-1.29743	8.42957	0.006997	0.136096		CPT2	Cpt2	Mus musculus carnitine palmitoyltransferase 2 (Cpt2), mRNA.		NM_009949.1	NM_009949.1		12896	6753513	NM_009949.1	ILMN_2885532	ILMN_230609	GACGCAATGCCCGAGAGTTTCTCCACTGTGTCCAGAAGTGCTTGGAAGAC
4920754	-0.374484	-1.29638	5.66677	0.00606446	0.125448		NAT6	Nat6	Mus musculus N-acetyltransferase 6 (Nat6), mRNA.		NM_019750.2	NM_019750.2		56441	31560382	NM_019750.2	ILMN_2905859	ILMN_219406	AGGCCATACTTCAGCCCCCACAACCCCCTGTGGACAACCTTACCCTGTGT
6620639	-0.374431	-1.29633	7.03665	0.00737605	0.140452		2310040C09RIK	2310040C09Rik			scl41462.6_709				31340852	NM_178618	ILMN_1256927	ILMN_186638	GAGGATGGGAGAGAGTTGGCTGTGTGCCATGTTCAGATGTATGGTGGATG
4760088	-0.374244	-1.29616	3.89331	0.00539102	0.116436		5730493B19RIK	5730493B19Rik			scl35386.1.1_202	NM_027488.1			13386231	NM_027488.1	ILMN_2750510	ILMN_222499	GGGACAGCCTTGCTATTTATTAGCTCAGGTTAGTAGCTGCTGTTGTTTCT
2450477	-0.373916	-1.29587	10.0004	0.00952838	0.162262		PFN1	Pfn1	Mus musculus profilin 1 (Pfn1), mRNA.		NM_011072.2	NM_011072.2		18643	31981568	NM_011072.2	ILMN_2673211	ILMN_216611	GCTACAAGGACTCGCCCTCCGTCTGGGCCGCCGTCCCCGGGAAGACCTTC
6370564	-0.373738	-1.29571	5.99857	0.00581975	0.121856		RAB13	Rab13	Mus musculus RAB13, member RAS oncogene family (Rab13), mRNA.		NM_026677.1	NM_026677.1		68328	21311974	NM_026677.1	ILMN_2647793	ILMN_214417	TGGGAAACAAGTGTGACATGGAGGCCAAGCGGCAGGTGCAGAGAGAGCAG
7210095	-0.373054	-1.29509	6.50393	0.0089871	0.156662		2410019G02RIK	2410019G02Rik			scl067875.2_40	XM_126427.5			38091497	XM_126427.5	ILMN_2758896	ILMN_223067	TTGCACGCGACTGCACCGGAATTTCCGCAGGAGCGAGAGTATCTATTGGG
1500301	-0.372041	-1.29418	4.42039	0.00786339	0.145095		TUBA8	Tuba8			scl29555.5_307				8394492	NM_017379	ILMN_1221298	ILMN_192350	TGGAGAGGGTATGGAAGAAGGAGAGTTTTCTGAGGCCAGGGAGGACCTGG
6900528	-0.37104	-1.29329	4.28243	0.00565553	0.119673		RNF41	Rnf41	Mus musculus ring finger protein 41 (Rnf41), mRNA.		NM_026259.2	NM_026259.2		67588	31543596	NM_026259.2	ILMN_3004302	ILMN_208780	GTTGCCCACAGAGTCTAGAAAAGAGCACTGGGTCTCCTAGAACTGGAGTC
1260139	-0.369478	-1.29189	4.51326	0.00996498	0.16712		SFMBT1	Sfmbt1	Mus musculus Scm-like with four mbt domains 1 (Sfmbt1), mRNA.		NM_019460.1	NM_019460.1		54650	9507088	NM_019460.1	ILMN_2894251	ILMN_213575	TAAGGATTGAAGTTGATGAAAGGCTTCACCTGGACAGTAACCCACTGAAG
6860113	-0.369452	-1.29186	7.61397	0.00457368	0.105988		2610511E22RIK	2610511E22Rik	Mus musculus transmembrane protein 101 (Tmem101), mRNA.		NM_029649.1	NM_029649.1		76547	21313231	NM_029649.1	ILMN_1245872	ILMN_220934	GTATAGAAGTAGCCCTGTAAGGAGGGGCAGAGTGGCTGGTGCTACAGACG
2350195	-0.369185	-1.29162	4.30272	0.0078449	0.145095		AI642036	AI642036			scl0216705.9_38	XM_109767.2			25025988	XM_109767.2	ILMN_1235782	ILMN_211831	GAGTGTGTAATACCGCATTAGCAATATGGTTCCAATAGAAGTTCGATATA
2190343	-0.369102	-1.29155	3.9972	0.00474921	0.108228		A730022C13RIK	A730022C13Rik			ri|A730022C13|PX00149L14|AK042764|1478					AK042764	ILMN_1230581	ILMN_204078	AGGGAAGTAGCTCACACCCTTAGCACTGGGAGGACCTCATCTACCCACAC
5910408	-0.367194	-1.28984	7.2445	0.00685028	0.13428		TMC7	Tmc7	Mus musculus transmembrane channel-like gene family 7 (Tmc7), mRNA.		NM_172476.2	NM_172476.2		209760	31542281	NM_172476.2	ILMN_2501267	ILMN_191846	TGCGGCTCTCTAACGGGTGTGTGTTAAACTCCTGATTCCGTGTCTTGAAA
5270468	-0.366765	-1.28946	5.11442	0.00678689	0.133616		GPHA2	Gpha2	Mus musculus glycoprotein hormone alpha 2 (Gpha2), mRNA.		NM_130453.2	NM_130453.2		170458	24475777	NM_130453.2	ILMN_1245571	ILMN_211491	TGCAAGGGCCTGCCAGTGTGATATGTGCCGTTTCTCCCGCTACTAGTCCC
7610730	-0.366646	-1.28935	7.84552	0.00942608	0.161268		DCTN6	Dctn6	Mus musculus dynactin 6 (Dctn6), mRNA.		NM_011722.1	NM_011722.1		22428	6756008	NM_011722.1	ILMN_1233586	ILMN_220404	AAGAACTGAGAAGATGTCAGTGGTGCTCGGTTCTGCCAGCTGTCAGCGGG
5340598	-0.366041	-1.28881	9.07453	0.00500419	0.111303		4921521J11RIK	4921521J11Rik			scl33756.18_418				27229114	NM_027590	ILMN_2649174	ILMN_190806	GTCTCCCGCTGTGGTGAGAACCTGATGGCGGTACTACATCGCTTCTGCAT
2120110	-0.36596	-1.28874	10.8575	0.00814653	0.148086		LLGL1	Llgl1	Mus musculus lethal giant larvae homolog 1 (Drosophila) (Llgl1), mRNA.		NM_008502.1	NM_008502.1		16897	6678695	NM_008502.1	ILMN_2828427	ILMN_223534	GCTCCTGGCCTGTGTGTATTGTGTGCTCCTGTGACTAGAGACTGCTGGGC
3440008	-0.365904	-1.28869	4.89328	0.0098004	0.165155		VTI1A	Vti1a	Mus musculus vesicle transport through interaction with t-SNAREs homolog 1A (yeast) (Vti1a), mRNA.		NM_016862.2	NM_016862.2		53611	31980822	NM_016862.2	ILMN_2925275	ILMN_242042	ATTCACCAAGGGTGGGGACTGGTCTGAATGTCCCTGGTCGGCCCTCTGGC
5130301	-0.365815	-1.28861	11.6202	0.00788268	0.145316		KLHDC2	Klhdc2	Mus musculus kelch domain containing 2 (Klhdc2), mRNA.		NM_027117.1	NM_027117.1		69554	21312319	NM_027117.1	ILMN_2845272	ILMN_213203	TGGTCCACTTGCATGGAGAACAGCCCCGTACTTGTCACACAGTGTCATCC
1030152	-0.365627	-1.28844	5.60202	0.0066298	0.131958		IFNGR1	Ifngr1			scl39113.8_92	NM_010511.1			6754305	NM_010511.1	ILMN_2651575	ILMN_214754	GAGCTGTCCTAAGGTCTCCCGAGGCCTGCTGGTGGTAAAGAAACTGACCT
130561	-0.364435	-1.28738	4.77666	0.00816754	0.148349		SLC5A1	Slc5a1			scl27932.15_438				31543738	NM_019810	ILMN_2715270	ILMN_190595	TCCCTGTAAGCTGTGCTGAGAAAAGGGGAGATTGGGGAACCACCCATGTC
3140167	-0.363936	-1.28693	9.68078	0.00977755	0.164831		D19WSU162E	D19Wsu162e			scl53030.7_286				22122608	NM_146099	ILMN_2416424	ILMN_184169	CTGAGCGGTCTGGGTGACGATATCCTGTGATTGTCCGGAAGACAGAGTGG
5340475	-0.36337	-1.28643	5.75151	0.00765973	0.143798		3230401M21RIK	3230401M21Rik			ri|9830132D09|PX00118K11|AK036541|4536					AK036541	ILMN_1228383	ILMN_204097	CTCTGCCTGCTTCCCTTACACAACCCAGGACCACCGGCCCAGAAGTGTCA
6590164	-0.36244	-1.2856	10.8831	0.00768927	0.144173		CPSF5	Cpsf5			scl068219.2_2	NM_026623.1			13386105	NM_026623.1	ILMN_1234759	ILMN_215791	GCTGCACCATTGTTTGAGCTGTATGACAATGCACCGGGGTATGGACCCAT
2370564	-0.360536	-1.2839	4.34681	0.00951325	0.162248		CCDC59	Ccdc59	Mus musculus coiled-coil domain containing 59 (Ccdc59), mRNA.		NM_025602.1	NM_025602.1		52713	13385057	NM_025602.1	ILMN_1256220	ILMN_212729	GAAATATACTGCTTTGAAATAGGTCTGAGCTCACAGTGAGATATTTTCAG
7200259	-0.359239	-1.28275	7.84981	0.00518591	0.113825		TMEM43	Tmem43	Mus musculus transmembrane protein 43 (Tmem43), mRNA.		NM_028766.1	NM_028766.1		74122	21311890	NM_028766.1	ILMN_2831283	ILMN_218812	CAGGATCCCTGACCCTAGCGATACTTAACAGTTCTTCCCATGTCCTATGG
7400369	-0.359236	-1.28275	8.50938	0.00744042	0.14123		PLAGL2	Plagl2			scl0054711.1_45	NM_018807.3			40254413	NM_018807.3	ILMN_1243885	ILMN_208818	CTACTTCACACCTCCCCCACTGCCAGTTGGTTGATGCTCTAGAGCCACTC
4850685	-0.35918	-1.2827	7.94732	0.00820637	0.148756		GMDS	Gmds	Mus musculus GDP-mannose 4, 6-dehydratase (Gmds), mRNA.		NM_146041.1	NM_146041.1		218138	22122522	NM_146041.1	ILMN_2766596	ILMN_223617	GAGGTTTGTAGAGCCTGGGACAGGACACACCAGAGCTAAGGCCGCATTGC
3780427	-0.358905	-1.28245	5.53709	0.00745834	0.141276		CTXN	Ctxn	Mus musculus cortexin 1 (Ctxn1), mRNA.		NM_183315.1	NM_183315.1		330695	34304000	NM_183315.1	ILMN_1255166	ILMN_218239	GGCAGGCTTTCTTCGACTCACATTGGACGCTGCCTACCTATAATGCACGG
2320753	-0.35863	-1.28221	4.6526	0.00584456	0.122239		FGF3	Fgf3	Mus musculus fibroblast growth factor 3 (Fgf3), mRNA.		NM_008007.1	NM_008007.1		14174	6679782	NM_008007.1	ILMN_1231254	ILMN_221278	AATGGCAAGGGTCGGCCACGCAGGGGCTTCAAGACCCGCCGCACACAAAA
3310653	-0.357039	-1.28079	6.51482	0.00815878	0.14825		KIF3A	Kif3a			scl0016568.1_42	NM_008443.2			34328137	NM_008443.2	ILMN_2621148	ILMN_211958	GGCTTACATTCTGAAGATGCAGTTTGTGTGCTCGCCTGTGCACCCTCCAC
1400332	-0.356499	-1.28031	6.31247	0.00592466	0.123073		RNF170	Rnf170	Mus musculus ring finger protein 170 (Rnf170), mRNA.		NM_029965.2	NM_029965.2		77733	111186462	NM_029965.2	ILMN_2970742	ILMN_229290	TGGTGGTCAGCTTGGCGTTGACCGCTACTCTCCTGTATGCACTTCTCAGA
20037	-0.351657	-1.27603	11.0782	0.00889968	0.156136		ARL6IP4	Arl6ip4	Mus musculus ADP-ribosylation factor-like 6 interacting protein 4 (Arl6ip4), mRNA.		NM_144509.1	NM_144509.1		65105	21362282	NM_144509.1	ILMN_3108440	ILMN_221776	TAGGTCCAGGTGCCTTTCCTACAGCCCAGCATCCTCTTGGGTGCAGTGGA
2570110	-0.351369	-1.27577	8.32045	0.00819025	0.148583		2610204L23RIK	2610204L23Rik			scl067163.2_42	NM_026009.1			21313103	NM_026009.1	ILMN_2706057	ILMN_217197	GTGAAAGCCATGTAGAGCTGGTTGCAGAGGTTGTGTCCTTGCTGCCGTTA
5360291	-0.350875	-1.27533	9.40964	0.00894357	0.156412		DULLARD	Dullard			scl41352.8_186	NM_026017.1			23956159	NM_026017.1	ILMN_2748584	ILMN_222369	GGAAATGCCAGACTGGGACAGGCGAAGGCCTAGAGGAGCCGAAACAGTCT
5820397	-0.350637	-1.27512	5.06419	0.00882812	0.155362		SCLT1	Sclt1	Mus musculus sodium channel and clathrin linker 1 (Sclt1), mRNA.		NM_001081411.1	NM_001081411.1		67161	124487196	NM_001081411.1	ILMN_2985484	ILMN_253539	TTGCTTGTTTGAGAAATACCTTCTTTCCCCCCTGCGAGGAATCGATAAAC
5260528	-0.349382	-1.27401	7.2292	0.00876449	0.154965		2610529H08RIK	2610529H08Rik			ri|4933415P18|PX00020L06|AK016827|1222					AK016827	ILMN_1216920	ILMN_201905	GACCACCACCACCTACCATGATGGGCCTTGAGGACACAGATCCCACCCAT
4560670	-0.348536	-1.27327	10.2207	0.00751597	0.141591		PPAP2C	Ppap2c			scl37761.6_244				7657470	NM_015817	ILMN_1249666	ILMN_192573	GGAAGTAGGTCCCGGATCTGCCATTCCCATCTGTTTCAAAACACTTCAAG
3870270	-0.348404	-1.27315	9.49195	0.00615306	0.126644		BC004022	BC004022			scl34521.8.1_20	XM_134557.1			20885736	XM_134557.1	ILMN_2621901	ILMN_212026	CTGGGGAACTGCCAACCGTGGGATGGACCATAACGTGAAGAAGCCTTCCC
1990291	-0.347683	-1.27252	8.73005	0.00963802	0.163208		PDE6D	Pde6d	Mus musculus phosphodiesterase 6D, cGMP-specific, rod, delta (Pde6d), mRNA.		NM_008801.2	NM_008801.2		18582	31982129	NM_008801.2	ILMN_3158668	ILMN_213122	GGGATAAGCCTCGACTCCTTCCTGGCGCAAACATGGGAACAAACCCTCCC
5090288	-0.347422	-1.27228	8.19037	0.00870795	0.154206		ZFP637	Zfp637	Mus musculus zinc finger protein 637 (Zfp637), mRNA.		NM_177684.2	NM_177684.2		232337	31343306	NM_177684.2	ILMN_2949275	ILMN_192032	GCACCAGCGAAGCTGCTCACAACGGCTCACTCTGTAAACACCCCTCAAAG
5490603	-0.346724	-1.27167	7.28082	0.00862644	0.153416		AZI1	Azi1	Mus musculus 5-azacytidine induced gene 1 (Azi1), mRNA.		NM_009734.1	NM_009734.1		12009	6753153	NM_009734.1	ILMN_1244993	ILMN_222935	CATCTCTGAGTTCTAAGTGACATCGCCCTTGGGATGACGAGCCAAGCCTG
4230168	-0.346214	-1.27122	5.35799	0.00587648	0.122623		1600022A19RIK	1600022A19Rik	Mus musculus periphilin 1 (Pphln1), transcript variant 1, mRNA.		NM_146062.1	NM_146062.1		223828	22122552	NM_146062.1	ILMN_1243225	ILMN_210679	TGCCGAGTATGTGACGAGGGCCGCAGTTTTTCTCATGATCGAAGAAGTGG
6220279	-0.346198	-1.27121	6.77448	0.00984164	0.165665		DUSP16	Dusp16			scl0001113.1_3351				18485489	NM_130447	ILMN_2754148	ILMN_190148	GTATCAGTTCTTGGAATCACGACTACCATGCTGAAAGGGCTGCCTCTGAG
4230026	-0.345395	-1.2705	5.7684	0.00600597	0.124579		CYB561D1	Cyb561d1	Mus musculus cytochrome b-561 domain containing 1 (Cyb561d1), mRNA.		NM_001081320.1	NM_001081320.1		72023	124486768	NM_001081320.1	ILMN_3078306	ILMN_255298	GAGCAAGAAAGTGTCTGAGTTTGTACCCCCGCAATGCCCTGGTCTGTGGC
5390543	-0.344469	-1.26968	7.22893	0.00997179	0.167172		GSTCD	Gstcd	Mus musculus glutathione S-transferase, C-terminal domain containing (Gstcd), mRNA.		NM_026231.2	NM_026231.2		67553	55926230	NM_026231.2	ILMN_2820369	ILMN_208731	CGAAGCCTTAGCCGCCAGAGTCGTTCTCAGTGGCCAAGATTCCCTCCACA
5290193	-0.343631	-1.26895	4.56215	0.00905972	0.157358		5830472M02RIK	5830472M02Rik			scl0076080.2_277	NM_181734.1			32189400	NM_181734.1	ILMN_2722769	ILMN_220492	GTGGCTGCTGAAGTTGTTAGGCTTCTGCTTGGGAAGACATTACCTAGAGG
3940397	-0.335432	-1.26176	6.99137	0.00982095	0.165378		4922503N01RIK	4922503N01Rik	Mus musculus RIKEN cDNA 4922503N01 gene (4922503N01Rik), mRNA.		NM_153392.1	NM_153392.1		230603	23510250	NM_153392.1	ILMN_2939503	ILMN_210268	AGGCCACACTGCTTCTCAGACCTCAGCTTTTGAGGACAGGGGTTCCTAGC
7610612	-0.331099	-1.25797	9.06246	0.00844733	0.15133		RFX1	Rfx1	Mus musculus regulatory factor X, 1 (influences HLA class II expression) (Rfx1), mRNA.		NM_009055.2	NM_009055.2		19724	31543581	NM_009055.2	ILMN_2832620	ILMN_219402	GGCCTCCCTTCCCAGTGCTCAAAGTATCCACGCGCGTGGTAGTTTAGTGT
4880026	0.327828	1.25512	8.91277	0.00796501	0.145959		TSPAN17	Tspan17	Mus musculus tetraspanin 17 (Tspan17), mRNA.		NM_028841.1	NM_028841.1		74257	21312677	NM_028841.1	ILMN_2817714	ILMN_208788	GACTTTGAGCCTGCCTGGAGCTTGTCTTGGCCTCAGTGTCACAGCCTCTG
2690762	0.33275	1.25941	5.47862	0.00867656	0.153891		HARS	Hars	Mus musculus histidyl-tRNA synthetase (Hars), mRNA.		NM_008214.2	NM_008214.2		15115	31982301	NM_008214.2	ILMN_2769030	ILMN_223778	CCAGTAGAGGAAACAGGATTGATCTTAACTGAACGAAAACAAAACTGCAT
6330703	0.333845	1.26037	9.14144	0.00963758	0.163208		3230401I01RIK	3230401I01Rik			scl30718.8_25				29568091	NM_026140	ILMN_2741790	ILMN_191989	GCAGGAAACCTGGAGCCTATTGGGACCCTTTCAGGATGAACAGCTGTAGA
240113	0.338277	1.26425	4.40902	0.00898407	0.156662		D930014G18RIK	D930014G18Rik			ri|D930014G18|PX00201E02|AK086221|3235					AK086221	ILMN_1257842	ILMN_206526	CCCCTTTTCTCAAGGCAGACCATCAAGCCAGACAAAATTGCAGGGAGTGG
4570184	0.338724	1.26464	10.329	0.00764071	0.14356		IGF2BP2	Igf2bp2	Mus musculus insulin-like growth factor 2 mRNA binding protein 2 (Igf2bp2), mRNA.		NM_183029.1	NM_183029.1		319765	33942111	NM_183029.1	ILMN_2974720	ILMN_211907	GTGTGCCGCAGCTCTTCTGTCTTCCGCTAGCCAAGAGCCTACGTGGCCTT
6510445	0.339553	1.26536	9.30197	0.0092742	0.159796		PPP1R11	Ppp1r11			scl49943.4_9				18390326	NM_029632	ILMN_2757489	ILMN_190641	GACACTGTGGACAATGAGCATATGGGGCGACGCTCGTCGAAATGCTGCTG
4250270	0.340389	1.2661	11.0575	0.00807893	0.147449		PRKACB	Prkacb	Mus musculus protein kinase, cAMP dependent, catalytic, beta (Prkacb), mRNA.		NM_011100.3	NM_011100.3		18749	34328443	NM_011100.3	ILMN_1217408	ILMN_223129	GGGTATTGCTGTCTTGTTCTTGGTGTGTACCTGTACTGATTGCCCCTTGG
5310440	0.342065	1.26757	7.7141	0.00878867	0.15515		2310003C23RIK	2310003C23Rik			scl19783.6_7	XM_130746.2			38075441	XM_130746.2	ILMN_2730729	ILMN_214299	GGAGTCTGGGATCGAACCAAGTGTGGACCTAGAAACACTTGATGAGCGAA
2750673	0.343092	1.26847	8.15324	0.00970769	0.16402		TMEM183A	Tmem183a	Mus musculus transmembrane protein 183A (Tmem183a), transcript variant 2, mRNA.		NM_001042485.1	NM_001042485.1		57439	109809744	NM_001042485.1	ILMN_3143227	ILMN_249013	CCACACTGAGGGGCATGCTGTCACTGGTTGAACAGATAGTGAGCCTGGGT
6290408	0.34341	1.26875	8.54468	0.00728248	0.139407		5630401D06RIK	5630401D06Rik			scl31196.1.22_140						ILMN_2468405	ILMN_190240	CATGCCAAGGGTCCAGGCTGCTGTAGTCCACCTGTGCCCTACTCATTTGG
3140326	0.345095	1.27023	8.4408	0.00952554	0.162262		MDN1	Mdn1			scl0100019.2_106	NM_133874.1			19527089	NM_133874.1	ILMN_1260383	ILMN_218033	GGTTCCCTTGGGCCTGGGGGCAGTTTTACTTGGCCAGAAAGCAGTGTTTG
2350192	0.345983	1.27102	4.1718	0.00828179	0.149494		V1RC28	V1rc28	Mus musculus vomeronasal 1 receptor, C28 (V1rc28), mRNA.		NM_134183.1	NM_134183.1		171201	21717694	NM_134183.1	ILMN_2493240	ILMN_192999	CAGTGGCAATGTCTAGAGATGTTTTTCTTGTAGGTGTCATGATGACCACA
3990411	0.346552	1.27152	10.6034	0.00706083	0.136633		CSDE1	Csde1	Mus musculus cold shock domain containing E1, RNA binding (Csde1), mRNA.		NM_144901.2	NM_144901.2		229663	40254097	NM_144901.2	ILMN_2945483	ILMN_209574	CCAGTGCCCTGTTCAATACAGGCACTTGATCCTTGGTGTAGCTTCTGTTC
4260243	0.346612	1.27157	8.29342	0.00717602	0.138212		SEH1L	Seh1l	Mus musculus SEH1-like (S. cerevisiae (Seh1l), transcript variant 1, mRNA.		NM_001039088.1	NM_001039088.1		72124	84875514	NM_001039088.1	ILMN_3024099	ILMN_238387	CTAGAGCACTCTTGCGATGCCAACCTCCAGTATCCTCACCCTCGCAGAGG
4290066	0.346795	1.27173	6.3508	0.00913595	0.1581		DM15	Dm15			scl33011.16_16				14192944	NM_032418	ILMN_1237061	ILMN_186718	GAGACTCGACATTCCTCGGTATTTATTGTCTGTCCCCACCTACGACCTCC
580142	0.347538	1.27239	6.45474	0.00896162	0.156555		ZFP106	Zfp106			scl020402.3_53				46849711	NM_011743	ILMN_2482427	ILMN_185399	CCAAAACAGGAACACATCTCCCAGAGCCAAACCTCAATAGCGCTCGACGA
430066	0.349618	1.27422	7.32142	0.0069964	0.136096		GPRC5B	Gprc5b	Mus musculus G protein-coupled receptor, family C, group 5, member B (Gprc5b), mRNA.		NM_022420.1	NM_022420.1		64297	23956117	NM_022420.1	ILMN_2611767	ILMN_211032	CAAGGATGCAGCGACCATGTGAGCTGATGAGAGCCCTTGGCAGGTGCTTT
6290392	0.350561	1.27506	11.6444	0.00828744	0.149494		COX17	Cox17	Mus musculus cytochrome c oxidase, subunit XVII assembly protein homolog (yeast) (Cox17), mRNA.		NM_001017429.2	NM_001017429.2		12856	83816953	NM_001017429.2	ILMN_3160517	ILMN_239477	TTGCGCGTGTGCGCTCATAGTTGCTTTCGCCTGGAAAGATGCCGGGACTG
2320341	0.350758	1.27523	9.88363	0.00829001	0.149494		AKAP12	Akap12			scl30597.2_2	NM_031185.1			13626039	NM_031185.1	ILMN_2624622	ILMN_212272	TGTGGGCTCGTAGTCCTCTGAAAGTGGTTGTTTTCCTATGCACAGTGAGC
1400523	0.35155	1.27593	9.69102	0.00775529	0.144692		1810031K02RIK	1810031K02Rik	Mus musculus stromal membrane-associated protein 1-like (Smap1l), mRNA.		NM_133716.2	NM_133716.2		69780	31981559	NM_133716.2	ILMN_3120652	ILMN_213072	GGCAGAGAGCCTGGACAGCTTTCTCTCTCAGCCATTGTTCACCCCACTTG
3800095	0.351862	1.27621	6.21227	0.00826134	0.149453		1600002K03RIK	1600002K03Rik			scl38689.2.122_22	XM_354548.1			38090567	XM_354548.1	ILMN_2609264	ILMN_210795	GGAGGAGCATGAAGAGATGGCCTCTCAGGACAGCGAGGAAGAGACTGTCT
20474	0.352295	1.27659	5.27729	0.00916701	0.158371		2610524N02RIK	2610524N02Rik			ri|2610524N02|ZX00045N19|AK012153|2669					AK012153	ILMN_1228814	ILMN_202582	GGGGGGTGACATGAAAAGGGAAAACCCACCTGTGGAGGACAGCAGTGATG
2690224	0.353629	1.27777	8.29759	0.00792181	0.145461		WDR34	Wdr34			scl19481.9.1_19	XM_130136.1			20823697	XM_130136.1	ILMN_1233784	ILMN_186603	ACCCAAGATGGAAGTCCTGTCTACTGTCTCGAGTTTAACAGCCAGCAGAC
50102	0.35596	1.27984	7.87337	0.00994565	0.16692		PPP1R11	Ppp1r11	Mus musculus protein phosphatase 1, regulatory (inhibitor) subunit 11 (Ppp1r11), mRNA.		NM_029632.1	NM_029632.1		76497	18390326	NM_029632.1	ILMN_2816137	ILMN_224828	AAACTTCGGAAACGCAAGCCAGAGAAGAAGGTGGAGTGGTCCAGTGACAC
3390167	0.357233	1.28097	9.15411	0.00969715	0.163903		C78212	C78212	Mus musculus FAST kinase domains 5 (Fastkd5), mRNA.		NM_198176.1	NM_198176.1		380601	38016134	NM_198176.1	ILMN_2716247	ILMN_219999	AGGTGGGTAATAACCGTCTGTTGAGTAGCCATGGGTGCAGTGCCTGTAGC
4050397	0.357385	1.2811	4.42273	0.00777089	0.144864		IFNA1	Ifna1	Mus musculus interferon alpha 1 (Ifna1), mRNA.		NM_010502.2	NM_010502.2		15962	117168292	NM_010502.2	ILMN_2617487	ILMN_196759	GATTCCCGCAGGAGAAGGTGGATGCCCAGCAGATCAAGAAGGCTCAAGCC
2750114	0.358914	1.28246	9.20344	0.00662461	0.131958		B130055D15RIK	B130055D15Rik	Mus musculus non-SMC condensin II complex, subunit D3 (Ncapd3), mRNA.		NM_178113.2	NM_178113.2		78658	31342477	NM_178113.2	ILMN_2701851	ILMN_218912	GTGCACTGCCAGCTCCTGCCTAGGACATCAGTGTGTCTTTGTGCAGCTTG
1300332	0.359759	1.28321	4.40059	0.0084194	0.151174		9330164J24RIK	9330164J24Rik			scl49500.1.230_50						ILMN_2417344	ILMN_184280	TCCCTGTGACTCACGCACGTGGTGGTTCTGAGATCAGCCCATGCTCAATG
6560162	0.360653	1.28401	4.46689	0.00926956	0.159777		9030619P08RIK	9030619P08Rik	Mus musculus RIKEN cDNA 9030619P08 gene (9030619P08Rik), mRNA.		NM_001039720.1	NM_001039720.1		105892	89886450	NM_001039720.1	ILMN_3017818	ILMN_257943	GAAACCCCTCCCTTTTCAGGATGTCAGCTGGGAGGAGCTGAGAGAAAGTA
510192	0.360669	1.28402	6.16337	0.00958506	0.162921		D230019K24RIK	D230019K24Rik	Mus musculus abhydrolase domain containing 10 (Abhd10), mRNA.		NM_172511.2	NM_172511.2		213012	31542467	NM_172511.2	ILMN_1231518	ILMN_221298	CCCTAATGTCCTTTAGAGCCTTCTCTGCAGTCTACTTTCACCAGCCATGC
5360487	0.361354	1.28463	5.43808	0.00898501	0.156662		GOLGA4	Golga4	Mus musculus golgi autoantigen, golgin subfamily a, 4 (Golga4), mRNA.		NM_018748.3	NM_018748.3		54214	118130754	NM_018748.3	ILMN_2987937	ILMN_211966	GATCAGCGACTCCAAGCTGAAGGAGCAGGAGTTGAGAGAACAGGTCCATA
5260288	0.361453	1.28472	10.4063	0.00661025	0.131944		RPL38	Rpl38			scl40751.1_9	NM_023372.1			12963654	NM_023372.1	ILMN_2594971	ILMN_209349	TTAACCGTCCGGAAGCGGAAGCCTCGTTCTTTCCCCGTTCTCTTCGGTTC
4780681	0.3616	1.28485	6.72963	0.00630968	0.128334		2700084L06RIK	2700084L06Rik			scl38994.14_327				37718980	NM_198164	ILMN_2644664	ILMN_186883	GCAGCAGTTGGGTGGCCCTTGTGGACAGAGCATATTCTACTAAGTGGTTG
6110014	0.362136	1.28533	6.45716	0.00840383	0.151066		NQO2	Nqo2	Mus musculus NAD(P)H dehydrogenase, quinone 2 (Nqo2), mRNA.		NM_020282.2	NM_020282.2		18105	31981091	NM_020282.2	ILMN_1247930	ILMN_208782	CAGCAATCCTAAAAGGTTGGATGGATAGGGTGCTGTGCCGAGGGTTTGCC
4490102	0.362212	1.2854	5.21257	0.00720861	0.138546		B930014J03RIK	B930014J03Rik			ri|B930014J03|PX00163M15|AK047057|2535					AK047057	ILMN_1233274	ILMN_204731	GCATTCACCACGGACCTGAGATTCAAATGGGAGGGTTTGGAGCATAGCCG
3990215	0.362965	1.28607	11.0947	0.00632302	0.128391		SENP3	Senp3	Mus musculus SUMO/sentrin specific peptidase 3 (Senp3), mRNA.		NM_030702.2	NM_030702.2		80886	31981407	NM_030702.2	ILMN_1225635	ILMN_210262	CAGCTTCACCCAGCAGGACATGCCCAAACTCCGTCGTCAGATCTACAAGG
4900184	0.363276	1.28634	8.77188	0.00403473	0.0984755		1300006N24RIK	1300006N24Rik			scl0071766.1_324	NM_027911.2			46048275	NM_027911.2	ILMN_1216883	ILMN_212887	GGGTCGACACCAGAGATGCTCCAAGGGCCTGCACCAAGTTGCTTTTGGGT
2940598	0.363408	1.28646	4.55646	0.00935979	0.160665		A830005C06RIK	A830005C06Rik			ri|A830005C06|PX00153N11|AK043522|1821					AK043522	ILMN_1239579	ILMN_204111	AGATCCATTTGGGGAAATTGTAAGTTGAAACGACAGGGCACACCTGGGCC
2450068	0.364902	1.28779	6.3841	0.00744187	0.14123		4930572J05RIK	4930572J05Rik	Mus musculus RIKEN cDNA 4930572J05 gene (4930572J05Rik), mRNA.		NM_198607.1	NM_198607.1		223626	38348459	NM_198607.1	ILMN_3143304	ILMN_219117	CTCCCTCTCTGGGAACCACACCTGGAGCCAGAGCCCAAAGCTTCAGTGAT
1740474	0.36503	1.28791	4.84172	0.00771198	0.144479		COL4A3BP	Col4a3bp			ri|2810404O15|ZX00053C04|AK012989|2262					AK012989	ILMN_1215327	ILMN_202562	GCAAGATCACGTATGTAGCTAATGTGAACCCAGGAGGATGGGCGCCAGCC
780561	0.365719	1.28852	4.07347	0.00977548	0.164831		MFRP	Mfrp			scl0259172.13_24				22128652	NM_147126	ILMN_2752799	ILMN_222647	TGACGGCCGTGATGGCCGCGACGGTGCACCCGGAGCTCCGGGAGAGAAAG
2320259	0.365879	1.28867	3.9793	0.00723415	0.138918		GM1019	Gm1019			scl11829.6.1_99	XM_355442.1			38077446	XM_355442.1	ILMN_1217679	ILMN_215709	CCTACTACCAAAAGTGGATCAGTGCTATTATCTCGAGAGCTCCTCCGGGC
4890129	0.36608	1.28885	8.29044	0.0098753	0.166108		C030048B08RIK	C030048B08Rik	Mus musculus RIKEN cDNA C030048B08 gene (C030048B08Rik), mRNA.		NM_172991.2	NM_172991.2		269623	31559872	NM_172991.2	ILMN_2940358	ILMN_217610	TTCTACACTGTCAGCATATCTGTACTTTTTCTTCTGTCAGCGGGCCACAG
1850192	0.366533	1.28925	6.7659	0.00631365	0.128334		CACNB3	Cacnb3			scl47549.21.1_17	NM_007581.1			6680823	NM_007581.1	ILMN_3153753	ILMN_212429	GCATCTGGTGAGACTAGGGAACTGGGGCATATTCAAGCCAAGAGCCAGCC
5870477	0.366572	1.28929	3.96637	0.00994442	0.16692		LOC381353	LOC381353			XM_355318.1	XM_355318.1			38074570	XM_355318.1	ILMN_2527276	ILMN_197202	GCCGGCGCGCACGTGAAGTAGCCTTCATCCATATCCAACGTGAGCTTCGA
2140131	0.366632	1.28934	5.0285	0.00780827	0.145095		ANKRD7	Ankrd7	Mus musculus ankyrin repeat domain 7 (Ankrd7), mRNA.		NM_029202.1	NM_029202.1		75196	58037400	NM_029202.1	ILMN_2838382	ILMN_249283	GTGAATGGGCGGGGCAAAAGAAGCAGAACACCTTTGCATTTGGCCTGTGC
4230019	0.367222	1.28987	8.75559	0.00643334	0.129701		1110007C24RIK	1110007C24Rik			scl23680.13_149	NM_025382.3			40254349	NM_025382.3	ILMN_2657921	ILMN_215309	GCTTTAGCCAGGTGTGCATGTTGTCGCCATTTGCATTTTGAGTCATCTTG
2600201	0.367556	1.29017	6.60965	0.00762395	0.143364		6330407D12RIK	6330407D12Rik	Mus musculus coiled-coil domain containing 126 (Ccdc126), mRNA.		NM_175098.2	NM_175098.2		57895	31341246	NM_175098.2	ILMN_2729235	ILMN_220967	GATTCTGCAGTACCGTTCGGTCTCTGAGGAGTCCTGAGCATCTCTGATTT
6550577	0.367946	1.29051	6.73318	0.00533219	0.115493		2610024E20RIK	2610024E20Rik			scl51547.21_511				22122578	NM_146084	ILMN_2723513	ILMN_186006	GGAAACACGCAGGCTCCTTCATTGTTTTACTGCAGACACGGCTGTTAGCA
7610519	0.368604	1.2911	5.14007	0.00811989	0.147899		2003-09-01	2003-09-01			ri|5430412N19|PX00102B18|AK030668|1883					AK030668	ILMN_2555851	ILMN_203249	GCTGAGATGATGTGGTGCGTCACCGACTTCACCATACCCAGTAGCTTGGG
510551	0.368709	1.2912	9.66789	0.00707029	0.136758		2400001E08RIK	2400001E08Rik	Mus musculus RIKEN cDNA 2400001E08 gene (2400001E08Rik), mRNA.		NM_025605.1	NM_025605.1		66508	13385059	NM_025605.1	ILMN_2673380	ILMN_216628	CTGACTTGGTGCTCACAGGCACCTCACTGGGGATTATGACCAGGGTCTAG
4250082	0.369147	1.29159	4.6727	0.00855819	0.152689		KIF17	Kif17			scl0002683.1_74	NM_010623.2			24475596	NM_010623.2	ILMN_2704842	ILMN_213856	CCCGGAAATGCCCCAGCCCCGGCCCTTCCGCCTAGAGTCCCTTGACATCC
1190673	0.369344	1.29177	11.2041	0.00790742	0.145374		HSPA9	Hspa9	Mus musculus heat shock protein 9 (Hspa9), mRNA.		NM_010481.1	NM_010481.1		15526	6754255	NM_010481.1	ILMN_1222803	ILMN_212744	GGCAGCATCTTCCCTACAGCAGGCGTCATTGAAACTCTTCGAAATGGCGT
5820309	0.369855	1.29222	5.57633	0.00942725	0.161268		SMG5	Smg5	Mus musculus Smg-5 homolog, nonsense mediated mRNA decay factor (C. elegans) (Smg5), mRNA.		NM_178246.3	NM_178246.3		229512	112807192	NM_178246.3	ILMN_2877909	ILMN_257547	CAGTTCTACCCCTCAGGCTGGAAGCAGAGCATAGCTGGGGCTGGGTTCTT
5670187	0.370356	1.29267	5.81222	0.00731901	0.139719		MSH2	Msh2			ri|8030473G08|PX00650P10|AK078775|1721					AK078775	ILMN_1249751	ILMN_207190	GCGGTATAGCGTCACACAAGCCTGGAGGGTGCTTTGGTCTTTGAGATAGC
7400519	0.37057	1.29286	7.94988	0.00440046	0.103996		PDRG1	Pdrg1			scl068559.1_22	NM_178939.1			32490569	NM_178939.1	ILMN_1249417	ILMN_210839	TAAAGCAGGACACTGACCGTTCACTTCTGCGTGAAGCAGACCTAGTGCTC
650273	0.37065	1.29294	4.90866	0.00800866	0.146639		KCNAB1	Kcnab1	Mus musculus potassium voltage-gated channel, shaker-related subfamily, beta member 1 (Kcnab1), mRNA.		NM_010597.2	NM_010597.2		16497	31543027	NM_010597.2	ILMN_2618169	ILMN_211650	CTGGGGACCTTCACCCCTCAGCATCACATTTCTCTCAAAGAGTCCACCGC
2470524	0.371356	1.29357	8.41327	0.00735096	0.140092		DNM1L	Dnm1l	Mus musculus dynamin 1-like (Dnm1l), transcript variant 2, mRNA.		NM_001025947.1	NM_001025947.1		74006	71061454	NM_001025947.1	ILMN_3111421	ILMN_256682	CGTGGGTGGAGGATCTCTGAGTTCAAGGCCACCGTGGTTCCAGACAACTA
110059	0.371424	1.29363	7.6796	0.00727833	0.139407		3110002L15RIK	3110002L15Rik	Mus musculus centrosomal protein 57 (Cep57), mRNA.		NM_026665.2	NM_026665.2		74360	31980864	NM_026665.2	ILMN_1223812	ILMN_220766	GCCATTACTGGCAGGTGTTAGGGGCCAAGCTTCATTACAGTCTATTGTGC
2480367	0.371727	1.2939	7.74165	0.00532791	0.115493		AK122209	AK122209	Mus musculus cDNA sequence AK122209 (AK122209), mRNA.		NM_001029876.1	NM_001029876.1		382038	71274161	NM_001029876.1	ILMN_2941972	ILMN_239724	ACACTGTGCCGTCCTGTTGGGAATTCTAGTGGTGCTGGGGAACAGCCAGG
1580131	0.37206	1.2942	6.35198	0.0057995	0.121661		BC034507	BC034507			scl11232.1.1_97				51710790	XM_131888	ILMN_1239784	ILMN_188097	GCATAACGTGTACAGAAGACCCAGGCTAGCAAGCACACAGTCTAGCAAGG
160075	0.372347	1.29446	4.33044	0.00902164	0.156938		LOC329506	LOC329506			XM_283758.1	XM_283758.1			28487552	XM_283758.1	ILMN_1216575	ILMN_197409	CTCACTCCCTCTTCCATCCAGAAGATGACTGCTATCCACAAGCAGAACTG
1690639	0.37242	1.29452	6.10103	0.0088549	0.155712		ARFGEF2	Arfgef2			scl099371.22_141				51712804	XM_130646	ILMN_1230252	ILMN_190885	ATCCCTGAGCTCCGAGCAGTTCTGCGAAAGTTCTTCCTGCGGATAGGCCT
5490161	0.372747	1.29482	5.77517	0.00915239	0.15824		TLE4	Tle4	Mus musculus transducin-like enhancer of split 4, homolog of Drosophila E(spl) (Tle4), mRNA. XM_924093 XM_924097 XM_924099 XM_924101 XM_924105 XM_924108 XM_924112 XM_924118		NM_011600.2	NM_011600.2		21888	38372894	NM_011600.2	ILMN_3011214	ILMN_208815	CGCAGCCAACTAAAGCGGCGTGGATGATTCGCGACCTGAGCAAGATGTAC
5130255	0.37369	1.29566	9.28748	0.00488232	0.110198		2810485I05RIK	2810485I05Rik			scl072826.1_101	NM_176836.2			31341161	NM_176836.2	ILMN_2695217	ILMN_218392	CCAGAGGTACTATGGTGTGCTGTATTGTGCTTTTAGCCTGTTTGCTGCAG
1340039	0.374407	1.29631	5.02459	0.00775452	0.144692		CARS	Cars	Mus musculus cysteinyl-tRNA synthetase (Cars), mRNA.		NM_013742.2	NM_013742.2		27267	31980753	NM_013742.2	ILMN_2690423	ILMN_215082	TCAAGGCTCTTCCACGTGGCTCGGTGGTTCAGGCACATAGAAGCGCTCCT
3460605	0.374785	1.29665	5.22281	0.00911094	0.157764		MINT	Mint			scl056381.3_9	NM_019763.1			9790034	NM_019763.1	ILMN_2592059	ILMN_209047	TCTCTGAAGGTGGTCCCCCACTGCGGATCGCCCAGAGGATGCGACTAGAG
4120626	0.374922	1.29677	7.00971	0.00869052	0.154018		TARDBP	Tardbp			scl0230908.3_49	NM_145556.2			31543841	NM_145556.2	ILMN_1244811	ILMN_211677	TGGTAACATTAAAATGGTTTTCGGGGACCTCCAAAGACGGCCAGGAGTCC
1050431	0.375352	1.29716	4.55746	0.0096367	0.163208		1700034K16RIK	1700034K16Rik			scl24536.7.1_9	XM_131299.3			38078086	XM_131299.3	ILMN_1224613	ILMN_221524	CAAGGACAAACTCTCCAAAGCAAAAAAGTGTTCAATATGCAGGAAACCTT
3440603	0.375516	1.2973	4.2721	0.0093319	0.160424		YSG2	Ysg2			ri|A730091H12|PX00153A06|AK043392|1501					AK043392	ILMN_1246825	ILMN_204105	CTGGGATTTGCAGCCCAACATTTGTCCAAACAGCATGTCCTGGCGCTGAG
1500093	0.376724	1.29839	5.20041	0.00531549	0.115329		C630029K18RIK	C630029K18Rik			scl52791.17_457				31542283	NM_144871	ILMN_1250037	ILMN_186777	TTCCTCTTCCTCCGGCAAAGCGGCTGAGGCTAATTGTTGGTAAAGACTCC
2450242	0.377509	1.2991	4.25247	0.00897219	0.156619		LOC381210	LOC381210			XM_355143.1	XM_355143.1			38084844	XM_355143.1	ILMN_1250252	ILMN_198397	CAGAGGGTAGAATTGAAAGCTGTGGGTTGCTCTCGCAAGCTCAGTCCTGC
4730398	0.377652	1.29923	5.05486	0.00928264	0.159842		6330411E07RIK	6330411E07Rik			scl15214.1.1_248						ILMN_1224080	ILMN_190959	GCAGCAGTCATCCAGCCACAGAGGGAGCTAAAGTTAACTAACCAGAACTG
460477	0.378397	1.2999	4.37367	0.00667607	0.132305		GGA1	Gga1	Mus musculus golgi associated, gamma adaptin ear containing, ARF binding protein 1 (Gga1), mRNA.		NM_145929.1	NM_145929.1		106039	22122346	NM_145929.1	ILMN_2717744	ILMN_214288	ACCTCAGGCCACACCCACTGAGTTCTCCCTAACCAGCATCACTGTGCCCC
1450608	0.378857	1.30031	10.9977	0.00774534	0.144692		KCNK1	Kcnk1	Mus musculus potassium channel, subfamily K, member 1 (Kcnk1), mRNA.		NM_008430.1	NM_008430.1		16525	6680537	NM_008430.1	ILMN_3009501	ILMN_237297	GGAAGGCATACCACCACTTCTACCCACTTCACAGGTCTGGAGGGCATACC
1190162	0.378972	1.30042	8.37193	0.00749936	0.14151		MPV17	Mpv17	Mus musculus Mpv17 transgene, kidney disease mutant (Mpv17), mRNA.		NM_008622.1	NM_008622.1		17527	6678925	NM_008622.1	ILMN_1242903	ILMN_199373	GACATTTATAATATTGCTGTCACTCTGGCCCTTAGCTGATGGGGACACAC
2650370	0.379156	1.30058	9.3008	0.00458542	0.106043		RALBP1	Ralbp1	Mus musculus ralA binding protein 1 (Ralbp1), mRNA.		NM_009067.1	NM_009067.1		19765	6677750	NM_009067.1	ILMN_1231228	ILMN_217172	GGTCAGGTGTCAAATATAAATGTACAAACGCCTTGCTGCATCCCGTCCGG
3440100	0.379323	1.30073	8.41785	0.00614895	0.126617		CDC25A	Cdc25a			scl012530.13_135				6680895	NM_007658	ILMN_2773110	ILMN_189712	GCCTGTCACGAGGAGAGAAAAGCCGCCCAAGTGCTGCTGGCCAAATACCA
60324	0.379457	1.30085	5.58163	0.00519065	0.113825		CDSN	Cdsn	Mus musculus corneodesmosin (Cdsn), mRNA.		NM_001008424.2	NM_001008424.2		386463	113374157	NM_001008424.2	ILMN_2796382	ILMN_229304	CAGGGCAGCCACAGAATCTGGCACAGACTCCCAGTTCCCTCTGGATCCTA
3420722	0.379495	1.30089	4.64445	0.00434456	0.103268		RNF2	Rnf2	Mus musculus ring finger protein 2 (Rnf2), mRNA.		NM_011277.1	NM_011277.1		19821	33563273	NM_011277.1	ILMN_1223375	ILMN_210087	CCTCTGTACATTTGAGAGTTTACTGTCCCTTTATTATGTATGTTTGATGC
7050736	0.379884	1.30124	8.92865	0.00914082	0.1581		SNX11	Snx11	Mus musculus sorting nexin 11 (Snx11), mRNA.		NM_028965.2	NM_028965.2		74479	31981305	NM_028965.2	ILMN_2674752	ILMN_216743	GCGGGATTGTCAGTGGCATTTAGTTGAGAGTTGAGGGGCTTTGGCCTGAA
5390019	0.380033	1.30137	7.40617	0.0051717	0.113618		PLA2G4B	Pla2g4b			XM_358347.1	XM_358347.1			38075594	XM_358347.1	ILMN_1222402	ILMN_201579	GCTGCTGCCCAGGTTCCCGCCTGTGTTGGGATCAGGCATTGCAGGAACTT
4880446	0.380689	1.30196	9.98592	0.00478397	0.108528		ORC5L	Orc5l	Mus musculus origin recognition complex, subunit 5-like (S. cerevisiae) (Orc5l), mRNA.		NM_011959.1	NM_011959.1		26429	6754947	NM_011959.1	ILMN_1253844	ILMN_213647	CTATCCCCTGCGCTTTGAACGTGCCAGCAGCCCTTGTTTATTTGCCCAGC
7320646	0.38161	1.30279	5.10535	0.00392758	0.0970852		TAL2	Tal2	Mus musculus T-cell acute lymphocytic leukemia 2 (Tal2), mRNA.		NM_009317.2	NM_009317.2		21350	31560634	NM_009317.2	ILMN_2696903	ILMN_218528	TAAACCTTAGCTAAAATGAGCCCGAGCACACCCTTAGTTTGACACACTTG
4880475	0.381671	1.30285	5.36895	0.00959362	0.163005		2810481F14RIK	2810481F14Rik			scl42876.19.1_3				28077010	NM_028354	ILMN_1222101	ILMN_190696	CTGCCCAAGTAAGCAGACACTAAGGGGCTACAGAGTTCTTTTGTTTGCAG
5360301	0.382054	1.3032	4.63181	0.00692892	0.135295		OLFR535	Olfr535	Mus musculus olfactory receptor 535 (Olfr535), mRNA.		NM_146954.1	NM_146954.1		258956	22129008	NM_146954.1	ILMN_2763538	ILMN_199391	AATGAGTCCACAGCTATGTGGGGTACTGGCCATGAGTGTGTGGTCTGTCT
5340612	0.382064	1.3032	5.94199	0.0065639	0.131571		D1ERTD471E	D1Ertd471e			scl027877.2_206						ILMN_2440679	ILMN_187044	GAGTCGGGTGCAAAGATGCCTACTTCATGAGAATCACCTGCCCAGTTGTT
1240739	0.38269	1.30377	10.1095	0.0039765	0.0977524		UBLE1B	Uble1b			scl050995.1_25	NM_016682.1			7709985	NM_016682.1	ILMN_3160787	ILMN_192273	GGCTTTGATGGTTCCGTTCAGCGTTCATTTGCTGAGACTGTTCGAGACTG
110609	0.38272	1.3038	4.55414	0.00997759	0.167208		TMPRSS5	Tmprss5			scl36983.14.1_161				13507651	NM_030709	ILMN_2445483	ILMN_187596	GGTTGGACAAGCTCAGGTAAAGGCACGGAAGTCGAGATCCCCTCTCCCCT
4250390	0.383293	1.30432	8.26483	0.00988332	0.166181		SKAP2	Skap2	Mus musculus src family associated phosphoprotein 2 (Skap2), mRNA.		NM_018773.2	NM_018773.2		54353	31980887	NM_018773.2	ILMN_2936671	ILMN_223712	CTGTGATTGTACGTGAATCTTAGTCATTGAAGCGCCGGTGAGGGTTGCTG
6250593	0.383307	1.30433	7.75245	0.00952715	0.162262		1110064N10RIK	1110064N10Rik			ri|2310075E20|ZX00040J12|AK010171|1873					AK010171	ILMN_1232969	ILMN_201992	CAGCAACCTGAGCCACCAGTGATGATGGGGATAGCTGACTAGGGAGATGC
380687	0.383962	1.30492	7.31021	0.00730756	0.139618		5830415F09RIK	5830415F09Rik			XM_131394.3	XM_131394.3			38078297	XM_131394.3	ILMN_1223695	ILMN_196453	TCGGTCTGTGTACCGCCGGAAGCTCTGCGAGGACCGCCTTTTCTTCTTCA
4890634	0.384359	1.30528	8.04594	0.00525902	0.114819		TAF5L	Taf5l			scl34185.5_162	NM_133966.1			19527183	NM_133966.1	ILMN_2700751	ILMN_218829	GGAGGTTCTTCATTGGCTGCACTTGTGTCAGCACTTGTACCCTGGGGAGA
3310402	0.384421	1.30534	6.86156	0.00441427	0.104084		BC017133	BC017133			scl00232164.2_254				22165389	NM_146169	ILMN_1236391	ILMN_219080	TGTGGTGAATGACAGGTCTGGAAAGATCATGCTGCTTCCAGCAGTCCATC
7210059	0.385061	1.30592	7.65049	0.00411102	0.0994398		ING3	Ing3	Mus musculus inhibitor of growth family, member 3 (Ing3), mRNA.		NM_023626.3	NM_023626.3		71777	31542997	NM_023626.3	ILMN_2685696	ILMN_216172	ATGGACCTACGGGACCGCTTCACGGAGATGCGCGAGATGGATCTGCAGGT
6900619	0.385587	1.30639	5.37244	0.00701736	0.136141		ADAT1	Adat1			ri|9530077F23|PX00114O19|AK035614|1816					AK035614	ILMN_2563701	ILMN_204271	TTATCATTTGCCTGATTGGCTGACAGGATGCTGGGATGGAAGCCAAGGCC
7510768	0.386038	1.3068	5.56884	0.00570156	0.120248		ALMS1	Alms1			XM_358366.1	XM_358366.1			38084523	XM_358366.1	ILMN_1239446	ILMN_196493	GCCCCAGACTTTCCACCTCAAATGCTAGGCACAAGAGACGATGACCTCTC
6660612	0.386405	1.30713	5.25811	0.00744912	0.141276		2410089K11RIK	2410089K11Rik			ri|2410089K11|ZX00080L23|AK010748|1465					AK010748	ILMN_1238519	ILMN_202218	GAGGAGGAACACTGGACAGACTTGCTGGAGACTTGATCCTAAGTGTCCCC
2490491	0.386799	1.30749	8.21505	0.00621335	0.127019		TMEM1	Tmem1			scl00109980.1_9				51765721	XM_125775	ILMN_1260536	ILMN_192405	AGCTGGGCCACTGGGTTGCAGTCATACCGCACCAACGGGTTCATTTACTT
2100131	0.386997	1.30767	6.83985	0.0049406	0.110646		C430014K11RIK	C430014K11Rik			scl46752.1.555_0						ILMN_1216617	ILMN_191393	TTTCAGTTTCTCCCTTTTTACCTTCTACCTTCACCTCCAGGACCCTCCCC
4070735	0.38713	1.30779	5.62062	0.00524043	0.114634		CPEB3	Cpeb3			scl52524.16_678				38142477	NM_198300	ILMN_1257525	ILMN_187076	GGTCCTGCTGTGGCCTTTCCTTGATGGGACACTTGAACTAGTGGATTTTT
1660154	0.387829	1.30842	9.93733	0.00314277	0.0846566		1500016H10RIK	1500016H10Rik			NM_025433.2	NM_025433.2			27754133	NM_025433.2	ILMN_1249606	ILMN_196328	AGCGGCGCACTTGAACATGGATCAAGAGGGTCCCGGTTTTACTTTTTATT
4540215	0.388437	1.30897	11.7859	0.00368064	0.0928852		ATP6V0D1	Atp6v0d1	Mus musculus ATPase, H+ transporting, lysosomal V0 subunit D1 (Atp6v0d1), mRNA.		NM_013477.2	NM_013477.2		11972	31981303	NM_013477.2	ILMN_2685365	ILMN_210713	CCTGGGACAGTGTCCATAGGTCATCCCCAGAACCTGTGGGAAGAGTAGAG
670068	0.388487	1.30902	8.23098	0.00697923	0.135984		MDM2	Mdm2	Mus musculus transformed mouse 3T3 cell double minute 2 (Mdm2), mRNA.		NM_010786.2	NM_010786.2		17246	31543243	NM_010786.2	ILMN_2850753	ILMN_220130	CCTTTTTGCCTCAGCTCCGTGGTTCCTGGTGGTTGCCTATGTTTCAGGCC
1010463	0.389239	1.3097	5.3713	0.00443409	0.104301		LYRM1	Lyrm1	Mus musculus LYR motif containing 1 (Lyrm1), mRNA.		NM_029610.1	NM_029610.1		73919	21313199	NM_029610.1	ILMN_2804900	ILMN_219520	CACCGCACGACGAGGTCGGGGACTTCAAACCCAGGAAAAACTGAGAAAAC
5860100	0.389688	1.31011	6.12776	0.00546118	0.117254		6330534C20RIK	6330534C20Rik	Mus musculus RIKEN cDNA 6330534C20 gene (6330534C20Rik), mRNA.		NM_001034059.1	NM_001034059.1		434778	85702180	NM_001034059.1	ILMN_3161819	ILMN_241821	CTAAGGGTGAAGAACAGCAGGGCTCTGGAGGTGCTTGGAAGACACGTTGC
450437	0.390041	1.31043	8.41858	0.00332195	0.0877273		ZFP292	Zfp292			scl0030046.1_16	NM_013889.1			7305640	NM_013889.1	ILMN_1249547	ILMN_187481	GGCTGCTGTGGCTGGTAGCAGTCATGTGTGTTCCTGTAAAGACAGTGAAA
2630121	0.390379	1.31074	6.22114	0.00578775	0.121576		OLFR985	Olfr985	Mus musculus olfactory receptor 985 (Olfr985), mRNA.		NM_146855.1	NM_146855.1		258854	22129158	NM_146855.1	ILMN_3009110	ILMN_248234	CGGGTCTGTTCTCTGCTGGTGGCTGCTGTCTTTTCAGTGGGCTTTACTGA
7570092	0.390637	1.31097	6.19549	0.0088736	0.155863		MAPK1IP1	Mapk1ip1	Mus musculus mitogen activated protein kinase 1 interacting protein 1 (Mapk1ip1), transcript variant 1, mRNA.		NM_001045483.1	NM_001045483.1		69546	113865963	NM_001045483.1	ILMN_3064669	ILMN_224563	ACTTGTTCAGGCCGGTTCTCCATTGCCTGTCTCATCGGACTCATCACCAC
4290215	0.390801	1.31112	6.19488	0.00954305	0.16239		BMF	Bmf			scl18819.7_87				30172541	NM_138313	ILMN_2497190	ILMN_193440	ACCCTGGTTGGACCTAGAGGGATACAGGGTGGAGCCACAGTCATTTCAAG
7160750	0.390802	1.31112	5.36299	0.00789479	0.145319		GRASP	Grasp			scl056149.9_314	NM_019518.2			31980945	NM_019518.2	ILMN_2656031	ILMN_209500	CAGCGTGTAGAGATGGTGACCTTCGTCTGCCGAGTTCATGAATCCAGCCC
3940209	0.390869	1.31118	5.07141	0.00598318	0.124163		BC024683	BC024683			XM_130930.4	XM_130930.4			38077594	XM_130930.4	ILMN_1232896	ILMN_196646	CAGCCTTCCACTAAGAAAGAAGGTCTGGGAAAACCAGGGAACAGTTGGGG
2030132	0.391032	1.31133	7.59507	0.00429197	0.102503		TRIM27	Trim27			ri|C330022A02|PX00076N17|AK049314|1750					AK049314	ILMN_2556209	ILMN_203295	TGAACGCCTCGAACTCGCTCTGACCCAGGATACCAAGCCAGACAGTCACT
4210364	0.391417	1.31168	6.3729	0.00555013	0.118266		ATXN3	Atxn3	Mus musculus ataxin 3 (Atxn3), mRNA.		NM_029705.1	NM_029705.1		110616	33859735	NM_029705.1	ILMN_1230667	ILMN_211348	GCAAGGAGAGTATTTTAGCCCTGTGGAGCTATCCTCAATTGCACACCAGC
5130494	0.391429	1.31169	4.11887	0.00698794	0.136037		CALD1	Cald1	Mus musculus caldesmon 1 (Cald1), mRNA.		NM_145575.2	NM_145575.2		109624	118130169	NM_145575.2	ILMN_1232081	ILMN_212099	CATACCTAAATTGGCTGATTACTTTAGCTGACAGTGGTACTGACTTTTTT
2750369	0.391883	1.3121	5.79978	0.00813651	0.14801		PPP2CZ	Ppp2cz			scl22768.2.1_26	NM_027982.1			29611651	NM_027982.1	ILMN_2591134	ILMN_208953	GCTGCGAGGTTGTGTATGTGGAAAGTCGGAGGAGCAGGAGCGTTACAGGG
2120482	0.391909	1.31213	4.10609	0.00960186	0.163023		LOC384976	LOC384976			XM_357969.1	XM_357969.1			38090087	XM_357969.1	ILMN_2541595	ILMN_201241	CAGGAGAGTCACCCACCAAGGCAGACAACCAAGCAATGCTGGCGTCAAGA
5260239	0.392977	1.3131	8.57405	0.00440438	0.104035		LOC233637	LOC233637			XM_133608.3	XM_133608.3			38087811	XM_133608.3	ILMN_1244219	ILMN_198804	CAGTTGTCACACGTGCCATAGAGTGCTACACTGAGAGTCCTGGTGCCCTG
4760452	0.393324	1.31342	6.04419	0.00822958	0.149057		D16BWG1494E	D16Bwg1494e			XM_358773.1	XM_358773.1			38080439	XM_358773.1	ILMN_2587980	ILMN_207526	GGAGCAGCTAAGTCAACAGCGAGCGGAGCAGCAACTAGGGAACCAGCTTG
2900719	0.393333	1.31342	4.4566	0.00922356	0.159227		C130092O11RIK	C130092O11Rik			scl0232035.7_30						ILMN_2517462	ILMN_195651	TAAAATATAAAGGGGTTCTCTTACTCATTTCTATCTATTGTGAGGACTGT
5080438	0.393994	1.31403	3.94183	0.00525582	0.114804		USP38	Usp38	Mus musculus ubiquitin specific peptidase 38 (Usp38), mRNA.		NM_027554.2	NM_027554.2		74841	34328300	NM_027554.2	ILMN_2423692	ILMN_185042	TTTTTCCTTTGAGACACATGCCTTACACATAAAATATAATCTGCTTCATG
5560408	0.39453	1.31451	6.47637	0.00859315	0.153011		RNMT	Rnmt			scl51808.12_202				31543598	NM_026440	ILMN_2759335	ILMN_191320	CAGATGGGCTGTTCAGATACGTCTAGGCCTGTCACACAGTGTATGCTCAG
620110	0.394577	1.31456	10.0147	0.00893506	0.156333		TFRC	Tfrc	Mus musculus transferrin receptor (Tfrc), mRNA.		NM_011638.3	NM_011638.3		22042	34328492	NM_011638.3	ILMN_2860804	ILMN_211824	GTCCCTTCAGTCTTCACAGTGTTTCTCTTGTACCAGTATGAGTATCACCG
4850594	0.394877	1.31483	6.33092	0.00656226	0.131571		6330406L22RIK	6330406L22Rik	Mus musculus histocompatibility (minor) HA-1 (Hmha1), mRNA.		NM_027521.2	NM_027521.2		70719	34328299	NM_027521.2	ILMN_2685023	ILMN_217580	CTCATCTCTCCCATGGTCCCCATCAGTCTGGATGTGTCTGAGCGGGTACA
5340674	0.395238	1.31516	7.00134	0.007933	0.145608		GDI1	Gdi1	Mus musculus guanosine diphosphate (GDP) dissociation inhibitor 1 (Gdi1), mRNA.		NM_010273.1	NM_010273.1		14567	33859559	NM_010273.1	ILMN_2630975	ILMN_209821	ATGATGCCAATTCCTGCCAAATTATCATCCCTCAGAACCAGGTCAACAGG
1990224	0.395558	1.31545	9.61192	0.0032021	0.0858696		ORC5L	Orc5l	Mus musculus origin recognition complex, subunit 5-like (S. cerevisiae) (Orc5l), mRNA.		NM_011959.1	NM_011959.1		26429	6754947	NM_011959.1	ILMN_1221363	ILMN_213647	GTGTTTTGCTCTATGAACTATCCCCTGCGCTTTGAACGTGCCAGCAGCCC
4120437	0.395609	1.3155	6.90125	0.00788259	0.145316		2310031L18RIK	2310031L18Rik			scl0068014.2_271	NM_026507.2			31560160	NM_026507.2	ILMN_1258242	ILMN_214102	GAAGAGGGTGAAAACAGTGTGGCAACTGAGTGACAGCTCCCCTGTAGACC
4490136	0.395973	1.31583	4.11352	0.00678296	0.133616		LOC386238	LOC386238			XM_359133.1	XM_359133.1			38081322	XM_359133.1	ILMN_2538368	ILMN_200326	CAGTTGCAAGCTGCCATGTGGGTCCTCTACAAGAGATTGCAGGCTTGTAC
4890189	0.396042	1.31589	4.41814	0.00376889	0.0943095		LOC386368	LOC386368			XM_359187.1	XM_359187.1			38081466	XM_359187.1	ILMN_1221713	ILMN_200376	CAGCAGTTGACATGCAGAGTGGAGGAGGGAAATCCCAAAAGGCTCTGCCC
3940612	0.396089	1.31594	4.49672	0.00528335	0.114962		ENTPD5	Entpd5	Mus musculus ectonucleoside triphosphate diphosphohydrolase 5 (Entpd5), transcript variant 2, mRNA.		NM_001026214.1	NM_001026214.1		12499	71061461	NM_001026214.1	ILMN_3070469	ILMN_259055	CCGCCCACTTGGTGTAAAAGAAGAACCGGCCAAAGGGAGGGCCTGAAGGA
7210100	0.396099	1.31595	4.84652	0.00499019	0.111147		6330416L11RIK	6330416L11Rik			ri|6330416L11|PX00008B23|AK018183|1393					AK018183	ILMN_1212934	ILMN_201855	AGCACTTGCTGCTCTCACAGAAGACTGTCCAGTGCCCAACAGCTGCCGGT
7040521	0.396333	1.31616	5.55523	0.00491839	0.110619		6530402N02RIK	6530402N02Rik	Mus musculus anterior pharynx defective 1a homolog (C. elegans) (Aph1a), mRNA.		NM_146104.1	NM_146104.1		226548	22203750	NM_146104.1	ILMN_1232821	ILMN_219481	CTGCCACTCAACAGACAGAGGAACTCTCCCACTCTTGAAAGCCACAAAAA
2030376	0.396911	1.31669	9.43574	0.00326848	0.0871101		LMTK2	Lmtk2			scl0231876.5_65				51711428	XM_132499	ILMN_2681474	ILMN_217287	AACGTGTGGCGTTTGGTTACTGAAGCCTGCTCAGGCGAAGCTGGGTCTTG
1090435	0.396938	1.31671	7.2653	0.00898886	0.156662		BICD2	Bicd2			scl44795.7_219				24475694	NM_029791	ILMN_2469294	ILMN_190340	GGCCAAGTGAGGAGAAGGCATAGGAAGGTGAGACTAGCTGAGACTTCTGT
5910598	0.397204	1.31695	8.61818	0.0038911	0.0963328		DMTF1	Dmtf1	Mus musculus cyclin D binding myb-like transcription factor 1 (Dmtf1), mRNA.		NM_011806.2	NM_011806.2		23857	31560525	NM_011806.2	ILMN_2758073	ILMN_218947	CTTCGTGCATTACCTGCTGGGGGTACACTATAGCTTCTCCCTCAGGCACT
[truncated: 1,005 more rows]
